# Supplementary material for: A simple blood biomarker based on gene expression describes cardiovascular health-related biological age
Source: GeroScience. 2025 Jul 29;47(5):6613–29. doi: 10.1007/s11357-025-01784-6 (PMC12635007; doi:10.1007/s11357-025-01784-6)
Supplement: Supplementary file 2 — Supplementary file2 (XLSX 451 KB) [file 11357_2025_1784_MOESM2_ESM.xlsx]

## Sheet: Table S1
Table S1 Data of the study cohort used in the GamC calculation and characterization sections of the workflow. Demographic data, anthropometric measures, gene expression data and age biomarkers in the study cohort (GamC and AR).
	Demographic data			Anthropometric measures			Gene expression data			Age Biomarkers
Individual ID	CA	Ethnicity	Sex	Height (cm)	Weight (kg)	Fat (%)	ABLIM1	CCR7	LEF1	GamC	AR
J01	25.3278	Caucasian	Male	176.5	63.5	6.2	0.611	9.55	4.18	34.5555	9.22767
J02	24.8	Caucasian	Male	172	65.6	15.9	0.631	9.93	10.36	10.8886	-13.9114
J03	23.8611	Caucasian	Male	176	66.6	10.1	0.609	5.64	6.12	43.8893	20.0282
J04	28.9778	Caucasian	Male	178.5	74.9	13.2	0.524	14.68	8.9	9.21693	-19.7608
J05	26.7472	Caucasian	Male	174.2	65.7	12.2	0.379	5.52	8.52	62.94	36.1927
J06	21.8389	Caucasian	Male	182	87.2	16.6	0.25	4.01	4.33	97.1329	75.294
J07	29.9111	Caucasian	Male	190.4	95.4	19.8	0.385	4.44	40.41	-35.9434	-65.8545
J08	25.7806	Caucasian	Male	181.1	72.6	16.5	0.347	7.61	11.7	48.2385	22.4579
J09	27.075	Caucasian	Male	177.3	75.3	15.7	0.58	17.08	16.66	-31.5524	-58.6274
J10	19.8833	Caucasian	Male	181.1	88.5	23.5	0.375	7.11	8.45	57.437	37.5537
J11	23.2194	Caucasian	Male	183.2	78	12.6	0.31	6.45	47.82	-59.0186	-82.238
J12	21.8222	Caucasian	Male	174.1	82.6	15.4	0.42	7.16	8.58	51.6592	29.837
J13	21.7472	Caucasian	Male	174	62.4	13	0.559	12.23	8.71	15.5076	-6.23959
J14	30.0611	Caucasian	Male	178.7	61.9	7.3	0.513	9.13	6.91	38.6423	8.58123
J15	29.5667	Caucasian	Male	180.7	78.9	17.4	0.468	8.82	9.54	36.5447	6.97806
J16	25.8861	Caucasian	Male	162.2	59.6	16.1	0.937	7.5	8.92	-9.98884	-35.875
J17	23.1889	Caucasian	Male	168.5	65.6	18.4	1.524	19	9.99	-125.664	-148.852
J18	24.1194	Caucasian	Male	170	59	8.1	0.847	15.64	9.16	-32.2701	-56.3895
J19	23.9028	Caucasian	Male	166	59.9	13.9	0.695	5.27	2.94	45.6498	21.747
J20	25.1417	Caucasian	Male	165.6	57.9	12.4	0.652	16.53	7.21	-7.20799	-32.3497
J21	26.9861	Caucasian	Male	180.5	93.2	21.8	0.424	6.54	3.35	70.3565	43.3704
J22	26.3944	Caucasian	Male	177.4	72.6	18.5	0.563	6.01	2.79	58.3403	31.9459
J24	27.9139	Caucasian	Male	174.2	93	30	0.474	2.02	0.03	93.0161	65.1023
J25	25.6667	Caucasian	Male	167.8	57.1	8.2	0.339	5.16	2.21	89.2188	63.5522
A01	47.05	Caucasian	Male	173.5	75.5	16.4	0.399	8.66	5.33	58.551	11.501
A02	40.6972	Caucasian	Male	187.5	84.5	13	0.332	7.19	11.76	51.331	10.6338
A03	40.1222	Caucasian	Male	181.7	83.3	22.7	0.203	5.87	12.05	70.3277	30.2054
A04	41.7056	Caucasian	Male	181.3	89.9	20	0.351	4.01	7.41	75.5944	33.8889
A05	48.8861	Caucasian	Male	180.2	73.8	17.9	0.258	5.75	6.64	81.995	33.1089
A06	40.0639	Caucasian	Male	181	96.8	28.62	0.392	4.13	2.87	85.037	44.9732
A07	47.9167	Caucasian	Male	176.6	64.7	14.6	0.418	6.53	6.36	61.4028	13.4862
A08	49.7528	Caucasian	Male	176	73	27.4	0.463	5.18	8.58	54.5324	4.77958
A09	43.6722	Caucasian	Male	183	94	19	0.223	4.23	4.25	99.5845	55.9123
A10	40.3611	Caucasian	Male	173	76.4	11.1	0.489	8.24	42.17	-68.4074	-108.768
A11	43.1583	Caucasian	Male	172	76.3	24.4	0.364	7.54	1.09	80.6033	37.4449
A12	46.3333	Caucasian	Male	171.2	58.5	13.2	0.498	8.68	12.25	24.9667	-21.3667
A13	40.7556	Caucasian	Male	187	94.2	31.8	0.396	11.73	15.16	15.2533	-25.5022
A15	39.3778	Caucasian	Male	179	82.6	18	0.268	4.98	2.48	97.1942	57.8164
A16	48.1861	Caucasian	Male	160	62.3	22.6	0.636	0.02	0.07	82.1799	33.9938
A17	41.8139	Caucasian	Male	180.5	81.3	16.6	0.52	5.92	0.85	69.8762	28.0623
A20	40.2861	Caucasian	Male	169.5	75	20	0.43	18.22	4.48	20.2807	-20.0054
A21	40.1694	Caucasian	Male	180.6	79	20.3	0.419	8.81	28.38	-18.2773	-58.4468
A22	40.475	Caucasian	Male	176.8	92.3	23.9	0.636	7.54	9.88	21.2773	-19.1977
A23	46.8	Caucasian	Male	170.8	72.2	18.6	0.295	12.7	17.63	15.2133	-31.5867
A24	45.9	Caucasian	Male	187.6	75	12	0.441	10.76	8.5	35.382	-10.518
A25	43.0389	Caucasian	Male	169.3	91.6	30.8	0.416	7.49	6.4	57.8572	14.8183
M01	61.8778	Caucasian	Male	179	92.5	27.5	0.264	7.3	5.47	71.1249	9.24707
M02	61.875	Caucasian	Male	172.2	71.1	19.7	0.612	1.57	2.51	78.9991	17.1241
M03	64.3056	Caucasian	Male	177	75.1	19.8	0.373	7.07	3.5	73.6752	9.36961
M05	62.6306	Caucasian	Male	164.8	71.6	28.4	0.323	4.45	12.25	61.63	-1.00056
M06	63.1639	Caucasian	Male	168.6	94	24.9	0.376	8.59	6.17	58.7782	-4.38571
M07	60.1667	Caucasian	Male	170	58.8	8.7	0.393	9.58	33.05	-33.3241	-93.4908
M09	66.2028	Caucasian	Male	165.7	65.9	16.2	0.419	7.05	9.57	49.0244	-17.1784
M10	67.6583	Caucasian	Male	167.1	74.7	23.9	0.242	6.22	9.45	72.9036	5.24528
M11	60.0528	Caucasian	Male	177.5	74.2	23.2	0.412	0	0.38	106.954	46.9011
M12	65.7917	Caucasian	Male	166.4	83.3	30.1	0.442	8.4	1.06	68.4364	2.64473
M13	62.9806	Caucasian	Male	169.8	82.5	24.6	0.36	5.26	1.47	88.8131	25.8326
M14	67.4694	Caucasian	Male	169.9	74.3	19.7	0.357	4.82	11.19	59.5958	-7.87363
M15	61.9472	Caucasian	Male	171.5	77	19.1	0.248	2.02	6.27	98.8982	36.951
M16	59.6083	Caucasian	Male	174.5	72.5	20.4	0.511	10.49	10.09	23.3266	-36.2818
M17	62.8056	Caucasian	Male	171.8	72.1	19.8	0.555	6.23	5.53	49.6031	-13.2025
M18	67.6194	Caucasian	Male	175	82.2	24.3	0.741	2.52	3.3	50.0317	-17.5878
M19	63.5361	Caucasian	Male	163.8	70.2	27.5	0.503	7.04	6.43	49.5572	-13.979
M20	63.6472	Caucasian	Male	176	77.3	25.9	0.183	5.49	5.35	95.6774	32.0302
M21	70.3833	Caucasian	Male	162	81.6	30.8	0.435	13.17	5.95	34.8671	-35.5162
M22	61.4889	Caucasian	Male	169.7	76.1	22.5	0.634	7.5	13.33	10.6045	-50.8844
M23	62	Caucasian	Male	167	80.4	28.9	0.571	1.61	2.09	76.9957	14.9957
M25	66.6833	Caucasian	Male	175.5	75.5	26.7	0.422	5.03	3.84	75.0148	8.33145
C01	106.622	Caucasian	Female	NA	50.5	NA	0.2	12.79	9.17	52.824	-53.7982
C02	102.736	Caucasian	Female	NA	60	NA	0.677	0	1.52	72.996	-29.7401
C03	100.047	Caucasian	Female	152.5	44	NA	0.402	0.94	1.27	101.516	1.46906
C04	100.533	Caucasian	Female	155	49.6	NA	0.321	4.67	7.13	77.3242	-23.2091
C05	100.922	Caucasian	Male	155	68.5	NA	0.374	3.1	4.84	84.835	-16.0872
C06	102.533	Caucasian	Female	152.5	55.7	NA	0.182	3.12	2.82	113.253	10.7196
C07	101.689	Caucasian	Female	144.7	38.8	NA	0.409	3.01	2.05	90.1323	-11.5566
C08	100.294	Caucasian	Female	NA	40.6	NA	0.56	0.42	2.01	83.1453	-17.1491
C09	98.9917	Caucasian	Male	155.5	45.5	NA	0.221	1.53	1.56	119.055	20.063
C10	99.5639	Caucasian	Female	147.8	46.7	NA	0.279	0.06	4.8	107.738	8.17368
C11	102.697	Caucasian	Female	NA	80	NA	0.046	2.71	3.38	128.584	25.8873
C12	99.675	Caucasian	Female	NA	83	NA	0.18	2.74	3.45	112.857	13.1818
C13	102.058	Caucasian	Female	140	47.5	NA	0.226	0.12	0.29	128.109	26.051
C14	100.131	Caucasian	Male	153	60	NA	0.248	0.22	1.02	122.809	22.6787
C15	103.25	Caucasian	Male	169.5	81.6	NA	0.312	1.15	1.29	110.932	7.68248
C16	101.219	Caucasian	Male	159.5	52.4	NA	0.179	0.97	2.68	122.378	21.1583
C18	105.058	Caucasian	Female	145	60.9	NA	0.383	1.33	0.87	103.496	-1.5628
C19	100.214	Caucasian	Female	151.9	60.7	NA	0.179	1.93	1.66	122.03	21.8164
C20	99.1972	Caucasian	Female	149	54.4	NA	0.451	2.19	1.87	89.124	-10.0732

## Sheet: Table S2
Table S2 List of oligonucleotides used as primers for qPCR.
Gene name	GeneID	Primer sense	Sequence
ABLIM1	3983	Forward	GAGATTACCAGACACTCCCAG
		Reverse	CCAACATGTTGGGCATAGAC
CCR7	1236	Forward	TGGCTCTCCTTGTCATTTTCC
		Reverse	TTAAAGTTCCGCACGTCCTT
GUSB	2990	Forward	GCCCATTATTCAGAGCGAGTA
		Reverse	GTTTTTGATCCAGACCCAGATG
LEF1	51176	Forward	CGATGACGGAAAGCATCCAG
		Reverse	TGTACCCGGAATAACTCGAGTA
UBE2D2	7322	Forward	GTACTCTTGTCCATCTGTTCTCTG
		Reverse	CCATTCCCGAGCTATTCTGTT

## Sheet: Table S3
Table S3 Relationship between the nomenclature used in this paper and the variable names from the GGIR output.
Accelerometer variable	Variable Names in GGIR	Results File in GGIR
Average acceleration (AA)	AD_mean_ENMO_mg_0-24hr	Part 2
Intensity gradient (IG)	AD_ig_gradient_ENMO_0-24hr	Part 2
M1	p99.93_ENMO_mg_0-24h_fullRecording	Part 2
M2	p99.86_ENMO_mg_0-24h_fullRecording	Part 2
M5	p99.65_ENMO_mg_0-24h_fullRecording	Part 2
M10	p99.31_ENMO_mg_0-24h_fullRecording	Part 2
M15	p98.96_ENMO_mg_0-24h_fullRecording	Part 2
M20	p98.61_ENMO_mg_0-24h_fullRecording	Part 2
M30	p97.92_ENMO_mg_0-24h_fullRecording	Part 2
M45	p96.88_ENMO_mg_0-24h_fullRecording	Part 2
M60	p95.83_ENMO_mg_0-24h_fullRecording	Part 2
M120	p91.67_ENMO_mg_0-24h_fullRecording	Part 2
M240	p83.33_ENMO_mg_0-24h_fullRecording	Part 2
M360	p75_ENMO_mg_0-24h_fullRecording	Part 2
M480	p66.67_ENMO_mg_0-24h_fullRecording	Part 2
M600	p58.33_ENMO_mg_0-24h_fullRecording	Part 2
M720	p50_ENMO_mg_0-24h_fullRecording	Part 2
Valid days (n)	Nvaliddays	Part 5
Wear (h/day)	24-(24*"nonwear_perc_day_pla"/100)	Part 5
Inactive time (IT)	dur_day_total_IN_min_pla	Part 5
Light physical activity (LPA)	dur_day_total_LIG_min_pla	Part 5
Moderate physical activity (MPA)	dur_day_total_MOD_min_pla	Part 5
Vigorous physical activity (VPA)	dur_day_total_VIG_min_pla	Part 5
Moderate-Vigorous physical activity (MVPA)	“dur_day_total_MOD_min_pla” + “dur_day_total_VIG_min_pla”	Part 5

## Sheet: Table S4
Table S4 Description of the validation cohorts A, B and C. Demographic data (blue background): study origin, age groups, age range, number of individuals (% of males)). Analysis of the relationship of ABLIM, CCR7 and LEF1 expression levels with CA and gender (grey background): decreased expression in elderly compared to young individuals is represented as ↓ followed by the p-value of the Mann-Whi…
			Demographic data				Relationship with CA and gender				Analyisis of enriched functions in elder at the transcriptomic level (GSEA)
Transcriptomic study	Sample type	GEO	Study origin	Group	Age range (y.o.)	Number (% male)	Gene/GamC	Males	Females	Combined sexes	Individuals ranked by	Quartile	Age (y.o.)	Number (%male)
Cohort A (Thakar et al. 2015)	PBMC		USA				ABLIM1	↓ 0.0015	↓ 0.0038	↓ <0.0001	CA	Young (Q1)	≤ 27	15(40)
		GSE59635		Young	21-30	27 (29.6)	CCR7	↓ 0.0055	↓ 0.0075	↓ <0.0001		Elder (Q4)	≥74	14(35.7)
		GSE59654		Elder	≥70	31 (38.7)	LEF1	↓ 0.0022	↓ 0.0011	↓ <0.0001	GamC	Q1	≤ 20.64	15(20)
							GamC	-	-	0,55 / <0.0001		Q4	≥77.05	14(57.1)
Cohort B (Irizar et al. 2015)	PBMC	GSE69832	Spain	Young to elder	14-93	43 (51.2)	ABLIM1	-0.33/0.14	-0.31/0.18	-0.31 / 0.04	CA	Young (Q1)	≤ 34	11(45.5)
							CCR7	-0.24/0.29	-0.38/0.089	-0.37 / 0.039		Elder (Q4)	≥62	10(40)
							LEF1	-0.69/0.0005	-0.85/<0.0001	-0.76 / <0.0001	GamC	Q1	≤ 11.92	11(27.3)
							GamC	-	-	0,45 / 0.0024		Q4	≥82.03	10(60)
Cohort C (Marttila et al. 2013)	PBMC	GSE40366	Finland				ABLIM1	↓ <0.0001	↓ <0.0001	↓ <0.0001	Not applicable
				Young	19-30	30 (30)	CCR7	↓ <0.0001	↓ <0.0001	↓ <0.0001
				Elder	90	146 (29.5)	LEF1	↓ <0.0001	↓ <0.0001	↓ <0.0001
							GamC	-	-	Not applicable

## Sheet: Table S5
Table S5 Studies reporting age-related changes in the blood transcriptome found in the identification phase of the workflow. List of published studies used for the identification of candidate age-related genes: sample type, dysregulated genes common across studies in this list, geographical origin, age group, age range, number of individuals (% of males) and reported CA-dysregulated processes.
Transcriptomic study	Sample type	Genes	Geographical Origin	Group	Age range	Number (% males)	CA-downregulated processes	CA-upregulated processes	Dysregulated processes
Petters et al. 2015	Whole blood	ABLIM1, CCR7, LEF1, NELL2	Multiple origins: European (5 cohorts: Estonia, Italy, Germany (x2), The Netherlands) and European American (1 cohort:USA)	Young to centenarian	18-104	7092 (not specified)	RNA metabolism, ribosome biogenesis, purine metabolism	Innate and adaptative immunity, citokine and chemokine signaling
							Mitochondria and metabolism pathways	Regulation of actin cytoskeleton, focal adhesion
							DNA replication, elogation and mismatch repair	Fatty acid metabolism, peroxisome activity
							Ribosomal genes	Lysosome metabolism and glycosaminoglucan degradation
Harries et al. 2011	PBMC	ABLIM1, CCR7, LEF1, NELL2	Europe (Italy)	Young to centenarian	30-104	698 (44.8)	RNA binding	Biological functions related to extracellular region genes and ion transport genes (although no significant)
							mRNA metabolic processes
					30-104		mRNA binding
							RNA splicing
							Ribonuleoprotein complex biogenesis and assembly
							Chromatin assembly or disassembly
Pastoors et al. 2012	Whole blood	ABLIM1, CCR7, LEF1, NELL2	Europe (The Netherlands)						Lymphocyte activation
				Middle-age	43.7-78.8	50 (48)			Anatomical structure development
				Nonagenarian	89.3-102.2	50 (52)			Response to stimulus (including immune response)
									Regulation of gene expression
									Regulation of signal transduction
Zubakov et al. 2016	Whole blood	ABLIM1, CCR7, NELL2	Europe (The Netherlands)	Young	23-28	22 (100)	Not reported	Not reported
				Elder	66-72	25 (100)
Marttila et al. 2013	PBMC	ABLIM1, CCR7, LEF1, NELL2	Europe (Finland)	Young	19-30	30 (30)	T cell function and adaptative immunity	Inflammation
				Eldeer	90	146 (29.5)		Hormone-related pathways (males)

## Sheet: Table S6
Table S6 Data of individuals from cohorts A, B and C. GEO accession, CA, race, country, gender, normalized and standardized expression values of ABLIM1, CCR7 and LEF1 and values of GamC and the AR.
Cohort A											Cohort B											Cohort C
GEO_accession	CA	Race	Country	Sex	ABLIM1	CCR7	LEF1	GamC	AR		GEO_accession	CA	Race	Country	Sex	ABLIM1	CCR7	LEF1	GamC	AR		GEO_accession	CA	Race	Country	Sex	ABLIM1	CCR7	LEF1
GSM1441260	21	Black or African American	USA	Female	8.28605	11.1698	10.7437	34.2188	13.2188		GSM1709753	14	Not specified	Spain	Male	7.34985	9.39124	10.0173	46.7644	32.7644		GSM992246	19	Not specified	Finland	Female	8.69193	12.2641	12.0424
GSM1441238	22	Asian	USA	Female	8.25656	10.7507	10.8876	41.8445	19.8445		GSM1709769	24	Not specified	Spain	Female	7.72967	10.1736	10.2977	-21.9458	-45.9458		GSM992243	20	Not specified	Finland	Female	9.17673	12.3336	12.0744
GSM1441930	22	White	USA	Male	8.61038	11.4172	11.0318	3.54011	-18.4599		GSM1709776	24	Not specified	Spain	Male	7.21753	9.40951	9.65561	62.3337	38.3337		GSM992244	20	Not specified	Finland	Female	8.8187	12.1369	11.7216
GSM1441950	22	White	USA	Female	8.37512	11.2334	11.4392	9.88539	-12.1146		GSM1709750	29	Not specified	Spain	Female	7.54006	9.98853	10.0373	5.20205	-23.798		GSM992247	20	Not specified	Finland	Female	8.70867	11.809	11.5504
GSM1441253	23	White	USA	Female	8.3314	10.5678	11.0385	38.1701	15.1701		GSM1709772	29	Not specified	Spain	Female	7.03767	9.05263	10.0271	84.7728	55.7728		GSM992254	20	Not specified	Finland	Female	8.44368	11.4017	11.2873
GSM1441942	23	Asian	USA	Male	8.10245	10.7747	10.7937	52.004	29.004		GSM1709774	30	Not specified	Spain	Female	7.09697	8.96402	9.98103	85.39	55.39		GSM992255	20	Not specified	Finland	Female	8.88935	12.3149	11.95
GSM1441934	24	White	USA	Male	8.05341	9.97528	10.3217	85.5475	61.5475		GSM1709785	30	Not specified	Spain	Male	7.48673	9.84831	10.6347	4.27665	-25.7233		GSM992245	20	Not specified	Finland	Male	8.42982	11.3428	11.0377
GSM1441245	25	Other	USA	Female	8.31155	11.0739	11.1115	25.5337	0.533705		GSM1709786	31	Not specified	Spain	Female	7.47769	9.67998	10.3941	17.1664	-13.8336		GSM992248	20	Not specified	Finland	Male	8.58681	11.4297	11.6297
GSM1441918	25	White	USA	Female	8.42806	11.4349	10.9392	15.3284	-9.67157		GSM1709787	31	Not specified	Spain	Male	7.68172	9.70028	10.1884	5.28107	-25.7189		GSM992249	21	Not specified	Finland	Female	8.70815	11.7418	11.9501
GSM1441938	25	White	USA	Female	8.37016	11.1134	11.1128	21.4294	-3.5706		GSM1709783	33	Not specified	Spain	Female	6.921	8.95331	10.0249	97.8397	64.8397		GSM992251	21	Not specified	Finland	Male	8.84173	11.7959	11.8241
GSM1441230	26	White	USA	Female	8.43789	11.0301	10.6935	30.6267	4.6267		GSM1709768	34	Not specified	Spain	Male	7.61217	9.98398	10.2027	-2.93553	-36.9355		GSM992250	22	Not specified	Finland	Female	8.70604	11.2849	11.5519
GSM1441242	26	Asian	USA	Female	8.29894	11.2243	11.0039	25.497	-0.502956		GSM1709767	35	Not specified	Spain	Female	7.48963	10.1589	10.0924	0.0221468	-34.9779		GSM992252	22	Not specified	Finland	Female	8.85162	11.9401	12.131
GSM1441922	26	White	USA	Male	8.37814	11.1464	10.9503	24.4516	-1.54845		GSM1709782	35	Not specified	Spain	Female	7.48877	9.99096	10.2362	5.07875	-29.9213		GSM992256	22	Not specified	Finland	Female	8.94717	12.4169	11.909
GSM1441196	27	White	USA	Male	8.22225	10.7781	10.4753	53.7572	26.7572		GSM1709761	36	Not specified	Spain	Female	7.37365	9.65181	10.0986	31.568	-4.43197		GSM992238	22	Not specified	Finland	Male	8.58635	11.7564	11.5379
GSM1441890	27	Unknown	USA	Male	8.37593	10.6728	10.6577	43.2199	16.2199		GSM1709788	36	Not specified	Spain	Male	7.61785	9.64389	9.95513	16.8869	-19.1131		GSM992258	22	Not specified	Finland	Male	8.4708	11.3863	11.3212
GSM1441906	27	White	USA	Female	8.39601	10.9	10.7823	33.6043	6.60428		GSM1709770	37	Not specified	Spain	Female	7.44864	9.93638	9.64895	21.529	-15.471		GSM992234	23	Not specified	Finland	Female	8.49952	11.3058	11.4875
GSM1441910	27	White	USA	Male	8.51502	11.6735	11.2874	-3.95343	-30.9534		GSM1709777	38	Not specified	Spain	Male	7.50918	9.9834	9.66709	14.636	-23.364		GSM992237	23	Not specified	Finland	Female	8.88981	12.1166	11.9545
GSM1441914	27	Asian	USA	Female	8.37621	11.1983	10.9181	24.1809	-2.81907		GSM1709748	40	Not specified	Spain	Female	7.47637	9.98574	10.0765	9.21967	-30.7803		GSM992257	23	Not specified	Finland	Female	8.58262	12.0109	11.7977
GSM1441234	28	Asian	USA	Female	8.46154	10.9882	11.2109	16.8939	-11.1061		GSM1709775	40	Not specified	Spain	Female	6.83163	9.42762	10.0529	82.0709	42.0709		GSM992260	23	Not specified	Finland	Female	8.86682	12.5942	12.0355
GSM1441249	28	White	USA	Female	8.07585	10.5689	10.8463	56.867	28.867		GSM1709749	41	Not specified	Spain	Male	7.26143	9.89948	9.7959	34.0576	-6.94241		GSM992261	23	Not specified	Finland	Female	8.92038	12.7136	12.2239
GSM1441264	28	White	USA	Female	8.52884	11.9593	11.5242	-17.5146	-45.5146		GSM1709789	41	Not specified	Spain	Male	7.14191	9.48087	9.56552	66.2493	25.2493		GSM992233	24	Not specified	Finland	Female	8.67575	12.1232	11.6437
GSM1441834	28	White	USA	Female	8.17976	10.1931	10.2484	75.5805	47.5805		GSM1709778	43	Not specified	Spain	Male	7.12189	9.52937	9.57329	65.3352	22.3352		GSM992259	24	Not specified	Finland	Female	8.59112	11.7615	11.5926
GSM1441902	28	Other	USA	Female	8.62109	11.3041	10.9921	6.63442	-21.3656		GSM1709790	44	Not specified	Spain	Female	7.098	9.11704	9.75229	82.6011	38.6011		GSM992253	24	Not specified	Finland	Male	8.69803	11.6652	11.6229
GSM1441257	29	White	USA	Female	8.49731	11.2497	11.1411	10.6839	-18.3161		GSM1709781	45	Not specified	Spain	Male	7.40652	9.4138	10.1094	39.8822	-5.11784		GSM992262	24	Not specified	Finland	Male	8.70803	12.0996	11.6779
GSM1441894	30	White	USA	Female	8.64696	11.5317	11.4178	-11.1226	-41.1226		GSM1709771	46	Not specified	Spain	Male	6.87191	9.47828	9.87001	80.2605	34.2605		GSM992240	27	Not specified	Finland	Female	8.76203	11.6929	11.908
GSM1441898	30	White	USA	Female	8.47509	11.2703	11.3232	6.66647	-23.3335		GSM1709779	48	Not specified	Spain	Female	7.18666	9.58484	9.48953	59.6623	11.6623		GSM992242	27	Not specified	Finland	Male	8.63817	11.9551	11.6612
GSM1441946	30	White	USA	Male	8.44818	11.0702	11.0309	20.3756	-9.62443		GSM1709784	48	Not specified	Spain	Male	7.02629	8.87015	9.7399	99.3555	51.3555		GSM992235	28	Not specified	Finland	Female	8.90056	12.2797	12.1758
GSM1441870	66	White	USA	Female	8.27208	10.5202	10.2169	63.8074	-2.1926		GSM1709773	50	Not specified	Spain	Female	7.67429	10.0445	10.3343	-12.6912	-62.6912		GSM992241	28	Not specified	Finland	Female	8.49243	11.799	11.4331
GSM1441974	66	Black or African American	USA	Female	7.98572	10.6838	10.5425	66.9194	0.919389		GSM1709780	50	Not specified	Spain	Male	7.45529	10.3332	10.0068	-3.86297	-53.863		GSM992236	29	Not specified	Finland	Male	8.63202	11.7472	11.757
GSM1441842	68	White	USA	Female	8.14037	10.4023	10.4459	67.688	-0.312016		GSM1709752	55	Not specified	Spain	Male	6.68302	9.01294	8.93632	132.846	77.846		GSM992239	30	Not specified	Finland	Female	8.51746	11.5386	11.2841
GSM1441926	68	White	USA	Female	8.4514	11.3088	10.9745	16.0991	-51.9009		GSM1709766	58	Not specified	Spain	Male	7.2317	9.78144	9.79786	41.5892	-16.4108		GSM992096	90	Not specified	Finland	Female	8.54066	11.2287	11.5834
GSM1441850	69	White	USA	Male	8.28291	10.4914	10.6951	51.4787	-17.5213		GSM1709757	59	Not specified	Spain	Male	7.45851	10.2978	9.56955	5.74104	-53.259		GSM992097	90	Not specified	Finland	Female	7.81541	9.45563	9.83704
GSM1441854	69	White	USA	Male	7.99978	9.53816	10.1295	103.62	34.6199		GSM1709751	61	Not specified	Spain	Male	7.40162	9.50675	9.76852	42.3842	-18.6158		GSM992099	90	Not specified	Finland	Female	7.8229	9.41153	9.82736
GSM1441866	70	White	USA	Male	8.24206	10.0708	10.486	68.916	-1.08397		GSM1709754	62	Not specified	Spain	Female	7.34152	9.57651	9.89746	41.1311	-20.8689		GSM992100	90	Not specified	Finland	Female	8.07627	10.5466	10.579
GSM1441222	71	White	USA	Female	8.27393	11.3563	11.2739	16.749	-54.251		GSM1709760	62	Not specified	Spain	Male	7.45272	9.67476	9.80434	30.3004	-31.6996		GSM992101	90	Not specified	Finland	Female	7.93726	11.1057	10.7415
GSM1441846	71	White	USA	Male	8.2914	10.4338	10.8957	47.1553	-23.8447		GSM1709765	67	Not specified	Spain	Female	7.53444	9.94021	9.45703	18.7265	-48.2735		GSM992103	90	Not specified	Finland	Female	8.03913	8.07579	10.1383
GSM1441978	71	White	USA	Male	8.04669	10.9244	10.372	62.4592	-8.54082		GSM1709758	72	Not specified	Spain	Male	7.00707	8.91854	9.15971	109.435	37.4355		GSM992105	90	Not specified	Finland	Female	8.42826	11.1167	11.1205
GSM1441858	72	White	USA	Female	8.04862	9.64449	10.0528	100.505	28.505		GSM1709755	73	Not specified	Spain	Female	6.93401	9.33777	9.51994	88.7652	15.7652		GSM992108	90	Not specified	Finland	Female	8.23895	10.4241	11.1025
GSM1441886	72	White	USA	Female	7.80551	10.0378	9.7814	111.442	39.4419		GSM1709763	73	Not specified	Spain	Male	7.53522	9.09006	9.05222	65.2311	-7.76892		GSM992109	90	Not specified	Finland	Female	7.97674	9.47545	10.4205
GSM1441207	73	Other	USA	Female	8.38866	10.4175	10.495	52.7173	-20.2827		GSM1709756	76	Not specified	Spain	Female	7.31434	9.05834	9.43127	75.6072	-0.392833		GSM992110	90	Not specified	Finland	Female	8.32333	11.0331	11.3509
GSM1441966	73	White	USA	Male	7.90027	10.6996	10.2963	77.5373	4.53732		GSM1709762	80	Not specified	Spain	Female	7.02149	9.36195	9.20683	87.1845	7.18451		GSM992111	90	Not specified	Finland	Female	7.84729	8.68863	9.79957
GSM1441211	74	Black or African American	USA	Female	8.41487	10.9478	10.8894	28.6945	-45.3055		GSM1709764	82	Not specified	Spain	Male	6.90814	9.42779	9.0459	95.4258	13.4258		GSM992113	90	Not specified	Finland	Female	8.29816	10.207	10.8933
GSM1441215	74	Black or African American	USA	Male	7.94457	10.1938	10.0916	92.2726	18.2726		GSM1709759	93	Not specified	Spain	Female	7.02666	8.77514	8.62522	124.626	31.6258		GSM992114	90	Not specified	Finland	Female	8.07758	9.75052	10.796
GSM1441838	74	Asian	USA	Female	8.24796	10.3521	10.3318	66.0424	-7.95759													GSM992115	90	Not specified	Finland	Female	8.04587	7.63837	9.55929
GSM1441954	74	White	USA	Female	7.88352	10.0537	10.0796	99.136	25.136													GSM992116	90	Not specified	Finland	Female	7.88928	9.17779	10.2828
GSM1441203	75	White	USA	Female	8.01213	9.75934	10.014	100.796	25.7957													GSM992119	90	Not specified	Finland	Female	8.31342	10.5864	10.8514
GSM1441218	75	White	USA	Male	7.98762	10.4334	9.89587	89.4553	14.4553													GSM992120	90	Not specified	Finland	Female	8.73612	11.4927	11.3257
GSM1441226	75	Black or African American	USA	Female	8.09906	10.3961	10.6771	64.0471	-10.9529													GSM992121	90	Not specified	Finland	Female	7.92204	8.44897	9.45944
GSM1441200	76	White	USA	Female	8.62119	11.245	11.3826	-2.13277	-78.1328													GSM992122	90	Not specified	Finland	Female	8.26921	10.5704	10.5473
GSM1441874	76	White	USA	Female	8.48466	11.5563	11.2134	2.33257	-73.6674													GSM992123	90	Not specified	Finland	Female	8.08094	9.46976	10.2785
GSM1441970	76	Black or African American	USA	Male	7.7819	10.3333	10.0992	97.5614	21.5614													GSM992125	90	Not specified	Finland	Female	8.26857	10.3976	10.8792
GSM1441882	77	White	USA	Male	7.89105	10.3592	10.1065	90.903	13.903													GSM992126	90	Not specified	Finland	Female	8.19224	10.288	10.6796
GSM1441862	78	White	USA	Female	8.13423	9.80995	10.3945	83.1707	5.17069													GSM992128	90	Not specified	Finland	Female	8.50481	10.4892	10.4202
GSM1441878	81	White	USA	Female	7.8225	10.1546	10.0223	101.545	20.5447													GSM992129	90	Not specified	Finland	Female	7.68353	9.54991	9.66592
GSM1441958	82	White	USA	Female	8.27187	11.2089	10.604	37.7004	-44.2996													GSM992130	90	Not specified	Finland	Female	8.40749	10.6305	10.5815
GSM1441830	83	Other	USA	Male	6.91732	7.38957	7.94561	268.624	185.624													GSM992131	90	Not specified	Finland	Female	8.35729	10.5763	11.0996
GSM1441982	87	White	USA	Female	8.18103	10.6982	10.8578	47.8999	-39.1001													GSM992132	90	Not specified	Finland	Female	8.18493	8.74609	9.00059
GSM1441962	93	White	USA	Male	7.77974	9.971	9.79974	113.908	20.9078													GSM992133	90	Not specified	Finland	Female	8.23536	10.2847	10.1887
																						GSM992134	90	Not specified	Finland	Female	7.8854	9.39426	9.57917
																						GSM992136	90	Not specified	Finland	Female	8.20689	10.0546	10.2745
																						GSM992137	90	Not specified	Finland	Female	7.99853	9.37005	10.0251
																						GSM992139	90	Not specified	Finland	Female	7.7193	9.76006	9.99748
																						GSM992143	90	Not specified	Finland	Female	8.43904	9.4627	9.99643
																						GSM992144	90	Not specified	Finland	Female	7.99109	9.68848	10.1309
																						GSM992145	90	Not specified	Finland	Female	7.40806	8.89272	9.81998
																						GSM992146	90	Not specified	Finland	Female	8.09493	10.1383	10.6654
																						GSM992147	90	Not specified	Finland	Female	8.48961	10.7922	10.9281
																						GSM992148	90	Not specified	Finland	Female	7.91661	8.76601	9.55963
																						GSM992150	90	Not specified	Finland	Female	7.64416	9.68303	10.1902
																						GSM992152	90	Not specified	Finland	Female	8.63038	11.359	11.0392
																						GSM992153	90	Not specified	Finland	Female	8.24869	10.3725	11.5508
																						GSM992154	90	Not specified	Finland	Female	8.18713	10.6929	10.8097
																						GSM992155	90	Not specified	Finland	Female	7.93636	10.1637	10.4342
																						GSM992156	90	Not specified	Finland	Female	8.28834	9.72636	10.6509
																						GSM992157	90	Not specified	Finland	Female	7.92237	10.0319	10.4012
																						GSM992159	90	Not specified	Finland	Female	8.14302	10.9576	10.403
																						GSM992162	90	Not specified	Finland	Female	8.0735	10.0541	10.8153
																						GSM992163	90	Not specified	Finland	Female	8.45364	11.1091	11.3454
																						GSM992166	90	Not specified	Finland	Female	7.98422	8.89053	9.92329
																						GSM992167	90	Not specified	Finland	Female	8.03994	10.6779	11.0591
																						GSM992170	90	Not specified	Finland	Female	7.94419	9.36398	10.1248
																						GSM992171	90	Not specified	Finland	Female	8.19556	10.0248	10.5265
																						GSM992172	90	Not specified	Finland	Female	7.90764	9.53213	10.4818
																						GSM992173	90	Not specified	Finland	Female	7.99773	10.0242	10.7306
																						GSM992174	90	Not specified	Finland	Female	8.03447	9.93515	10.5399
																						GSM992177	90	Not specified	Finland	Female	7.80686	10.1067	9.70336
																						GSM992178	90	Not specified	Finland	Female	7.86708	10.2696	9.86055
																						GSM992180	90	Not specified	Finland	Female	7.84675	10.0552	10.2706
																						GSM992185	90	Not specified	Finland	Female	8.03699	10.4043	10.6866
																						GSM992189	90	Not specified	Finland	Female	8.32119	10.499	10.2506
																						GSM992190	90	Not specified	Finland	Female	7.81419	10.1813	9.76686
																						GSM992192	90	Not specified	Finland	Female	7.90567	8.73708	9.36231
																						GSM992193	90	Not specified	Finland	Female	8.00281	9.47424	10.6917
																						GSM992194	90	Not specified	Finland	Female	8.23317	10.5266	10.8062
																						GSM992196	90	Not specified	Finland	Female	8.33647	10.9487	11.723
																						GSM992197	90	Not specified	Finland	Female	7.45598	9.89641	9.63985
																						GSM992198	90	Not specified	Finland	Female	8.36348	11.2246	11.4047
																						GSM992199	90	Not specified	Finland	Female	8.01175	10.4594	10.4518
																						GSM992200	90	Not specified	Finland	Female	8.27131	10.6132	10.2384
																						GSM992201	90	Not specified	Finland	Female	8.29136	11.3502	11.2252
																						GSM992202	90	Not specified	Finland	Female	7.86684	9.74388	10.6313
																						GSM992203	90	Not specified	Finland	Female	7.84609	9.5926	10.5986
																						GSM992204	90	Not specified	Finland	Female	8.05501	10.8201	11.0032
																						GSM992205	90	Not specified	Finland	Female	8.23067	10.4129	10.9341
																						GSM992207	90	Not specified	Finland	Female	8.29844	10.9859	10.6552
																						GSM992208	90	Not specified	Finland	Female	8.33475	10.8442	10.9225
																						GSM992210	90	Not specified	Finland	Female	7.81507	9.58479	9.83928
																						GSM992211	90	Not specified	Finland	Female	8.24052	10.9419	10.8423
																						GSM992213	90	Not specified	Finland	Female	8.5005	11.1078	11.3143
																						GSM992214	90	Not specified	Finland	Female	8.15064	10.7577	10.8912
																						GSM992215	90	Not specified	Finland	Female	8.23747	10.8935	11.188
																						GSM992216	90	Not specified	Finland	Female	8.00826	9.56971	10.2567
																						GSM992217	90	Not specified	Finland	Female	7.73682	10.022	10.2589
																						GSM992218	90	Not specified	Finland	Female	7.98734	9.83841	10.1701
																						GSM992220	90	Not specified	Finland	Female	7.99509	9.44933	10.3535
																						GSM992222	90	Not specified	Finland	Female	8.21505	9.69209	10.4252
																						GSM992223	90	Not specified	Finland	Female	8.13863	11.0617	10.6997
																						GSM992224	90	Not specified	Finland	Female	8.06617	10.441	10.5327
																						GSM992226	90	Not specified	Finland	Female	7.75931	9.06282	9.99042
																						GSM992227	90	Not specified	Finland	Female	7.93362	10.5762	10.6029
																						GSM992228	90	Not specified	Finland	Female	7.86776	9.91763	10.668
																						GSM992229	90	Not specified	Finland	Female	7.89327	10.4238	10.7952
																						GSM992230	90	Not specified	Finland	Female	7.83932	10.2171	10.3547
																						GSM992231	90	Not specified	Finland	Female	8.17219	10.4399	10.7034
																						GSM992232	90	Not specified	Finland	Female	8.18779	10.9589	11.3652
																						GSM992263	90	Not specified	Finland	Female	7.63702	9.26223	9.77577
																						GSM992264	90	Not specified	Finland	Female	8.20363	10.6617	10.5723
																						GSM992265	90	Not specified	Finland	Female	7.94262	10.299	10.3459
																						GSM992267	90	Not specified	Finland	Female	8.54188	10.6237	11.0438
																						GSM992268	90	Not specified	Finland	Female	8.03524	9.98809	10.7495
																						GSM992269	90	Not specified	Finland	Female	8.24417	10.5327	11.1566
																						GSM992270	90	Not specified	Finland	Female	8.31603	10.8996	10.9104
																						GSM992271	90	Not specified	Finland	Female	8.2181	10.8962	11.0545
																						GSM992098	90	Not specified	Finland	Male	7.98045	10.1337	10.5405
																						GSM992102	90	Not specified	Finland	Male	7.86137	10.0584	10.1701
																						GSM992104	90	Not specified	Finland	Male	8.16748	10.2587	10.8154
																						GSM992106	90	Not specified	Finland	Male	8.1753	11.2899	10.9716
																						GSM992107	90	Not specified	Finland	Male	8.13867	9.8921	10.5481
																						GSM992112	90	Not specified	Finland	Male	7.9508	9.65865	10.3036
																						GSM992117	90	Not specified	Finland	Male	8.19898	9.7347	10.4724
																						GSM992118	90	Not specified	Finland	Male	8.05108	9.71815	10.5252
																						GSM992124	90	Not specified	Finland	Male	8.0856	9.99885	10.1912
																						GSM992127	90	Not specified	Finland	Male	8.32985	10.1305	10.8904
																						GSM992135	90	Not specified	Finland	Male	8.01296	9.08148	10.32
																						GSM992138	90	Not specified	Finland	Male	8.24197	10.1503	10.5735
																						GSM992140	90	Not specified	Finland	Male	8.2831	10.8095	10.4563
																						GSM992141	90	Not specified	Finland	Male	8.19381	10.448	10.5411
																						GSM992142	90	Not specified	Finland	Male	7.79184	9.44014	9.41823
																						GSM992149	90	Not specified	Finland	Male	7.97748	10.489	10.7252
																						GSM992151	90	Not specified	Finland	Male	7.78236	9.54745	9.5569
																						GSM992158	90	Not specified	Finland	Male	7.45988	8.66214	8.82716
																						GSM992160	90	Not specified	Finland	Male	7.77209	10.063	10.2769
																						GSM992161	90	Not specified	Finland	Male	7.82229	9.97829	10.3869
																						GSM992164	90	Not specified	Finland	Male	8.28376	10.7783	10.2379
																						GSM992165	90	Not specified	Finland	Male	8.27061	11.2359	11.0358
																						GSM992168	90	Not specified	Finland	Male	8.07653	9.8149	9.64176
																						GSM992169	90	Not specified	Finland	Male	7.81476	9.7341	9.93256
																						GSM992175	90	Not specified	Finland	Male	7.54844	9.11675	9.39714
																						GSM992176	90	Not specified	Finland	Male	7.54338	9.13443	9.55192
																						GSM992179	90	Not specified	Finland	Male	7.9443	10.9029	10.0742
																						GSM992181	90	Not specified	Finland	Male	8.07727	11.1166	10.7841
																						GSM992182	90	Not specified	Finland	Male	7.81557	9.32623	9.45121
																						GSM992183	90	Not specified	Finland	Male	8.19361	10.1415	10.3406
																						GSM992184	90	Not specified	Finland	Male	8.15171	10.7351	10.9641
																						GSM992186	90	Not specified	Finland	Male	8.05414	10.8387	10.8887
																						GSM992187	90	Not specified	Finland	Male	7.73213	9.69139	10.3259
																						GSM992188	90	Not specified	Finland	Male	7.89145	10.2479	10.1832
																						GSM992191	90	Not specified	Finland	Male	7.97195	9.923	10.5242
																						GSM992195	90	Not specified	Finland	Male	7.95908	10.3312	10.5978
																						GSM992206	90	Not specified	Finland	Male	8.06547	9.93254	10.9852
																						GSM992209	90	Not specified	Finland	Male	8.15679	9.46853	9.81376
																						GSM992212	90	Not specified	Finland	Male	7.82972	10.7774	10.3667
																						GSM992219	90	Not specified	Finland	Male	8.20957	10.964	11.2695
																						GSM992221	90	Not specified	Finland	Male	8.19471	10.3144	11.0062
																						GSM992225	90	Not specified	Finland	Male	8.1765	9.83613	9.59884
																						GSM992266	90	Not specified	Finland	Male	7.85293	9.53036	10.0373

## Sheet: Table S7
Table S7 GSEA results from cohorts A and B ranked by CA and GamC. NES, normalized enrichment score; P, p-value; FDR, false discovery rate; Q, q-value.
Ranked by CA in cohort A
GO ID	GO description	Set Size	Enrichment Score	NES	P	FDR	Q	Rank	Leading edge	Core enrichment
GO:0050829	defense response to Gram-negative bacterium	85	-0.817656	-2.7658	1e-10	3.102e-08	2.77805e-08	380	tags=20%, list=2%, signal=20%	PYCARD/MR1/TLR4/MPEG1/RNASE6/AZU1/BPI/LYZ/LTF/CTSG/ELANE/RNASE3/DEFA4/CAMP/DEFA1B/DEFA3/DEFA1
GO:0050830	defense response to Gram-positive bacterium	106	-0.772774	-2.74948	1e-10	3.102e-08	2.77805e-08	416	tags=22%, list=2%, signal=21%	CARD9/ANG/PYCARD/MR1/GBP2/TNF/GBP4/MYD88/P2RX7/RIPK2/MPEG1/RNASE6/NOD2/CD36/LYZ/PGLYRP1/CTSG/RNASE3/DEFA4/CAMP/DEFA1B/DEFA3/DEFA1
GO:0009620	response to fungus	65	-0.841517	-2.74204	1e-10	3.102e-08	2.77805e-08	971	tags=40%, list=5%, signal=38%	SPI1/COTL1/CLEC7A/CLEC4E/SCIMP/IL17RA/S100A9/CARD9/BTK/TLR4/CX3CR1/GAPDH/MYD88/S100A8/CLEC4A/ARG1/CLEC4D/S100A12/MPO/LTF/CTSG/ELANE/DEFA4/DEFA1B/DEFA3/DEFA1
GO:0019730	antimicrobial humoral response	103	-0.762711	-2.7317	1e-10	3.102e-08	2.77805e-08	757	tags=24%, list=4%, signal=23%	SLC11A1/CXCL8/SFTPD/S100A9/PRTN3/SLPI/ANG/GAPDH/CXCL10/RNASE6/PI3/NOD2/AZU1/S100A12/LYZ/PGLYRP1/LTF/CTSG/ELANE/RNASE3/DEFA4/CAMP/DEFA1B/DEFA3/DEFA1
GO:0061844	antimicrobial humoral immune response mediated by antimicrobial peptide	73	-0.812909	-2.69989	1e-10	3.102e-08	2.77805e-08	721	tags=23%, list=4%, signal=23%	CXCL8/S100A9/ANG/GAPDH/CXCL10/RNASE6/NOD2/S100A12/PGLYRP1/LTF/ELANE/RNASE3/DEFA4/CAMP/DEFA1B/DEFA3/DEFA1
GO:0050832	defense response to fungus	54	-0.858692	-2.69605	1e-10	3.102e-08	2.77805e-08	971	tags=41%, list=5%, signal=39%	SPI1/COTL1/CLEC7A/CLEC4E/IL17RA/S100A9/CARD9/CX3CR1/GAPDH/S100A8/CLEC4A/ARG1/CLEC4D/S100A12/MPO/LTF/CTSG/ELANE/DEFA4/DEFA1B/DEFA3/DEFA1
GO:0042742	defense response to bacterium	277	-0.662798	-2.68339	1e-10	3.102e-08	2.77805e-08	1617	tags=27%, list=8%, signal=25%	CASP4/SLAMF8/OAS3/ROMO1/RBPJ/GSDMA/ACP5/GSDMD/CEBPB/PRG2/PPP1R11/BCL3/MIR223/PPBP/FGR/OAS2/TLR2/IL6R/PRKCD/TBK1/SLC11A1/CLEC4E/TLR6/SLC30A1/ANXA3/CFP/TNFRSF1A/SFTPD/S100A9/MIAT/SLPI/CARD9/ANG/PYCARD/OAS1/NLRC4/MR1/GBP2/TNF/EMILIN2/GBP4/GRN/TLR4/MYD88/S100A8/P2RX7/RIPK2/FCER1G/MPEG1/RNASE6/PI3/NOD2/CD36/SYT11/FPR2/CLEC4D/AZU1/S100A12/LCN2/HP/BPI/MPO/LYZ/PGLYRP1/FCGR1A/LTF/CTSG/ELANE/RNASE3/DEFA4/C…
GO:0002251	organ or tissue specific immune response	32	-0.912771	-2.6611	1e-10	3.102e-08	2.77805e-08	196	tags=31%, list=1%, signal=31%	FFAR2/NOD2/LTF/RNASE3/DEFA4/RNASE2/CAMP/DEFA1B/DEFA3/DEFA1
GO:0002385	mucosal immune response	29	-0.925805	-2.64801	1e-10	3.102e-08	2.77805e-08	196	tags=34%, list=1%, signal=34%	FFAR2/NOD2/LTF/RNASE3/DEFA4/RNASE2/CAMP/DEFA1B/DEFA3/DEFA1
GO:0051873	killing by host of symbiont cells	28	-0.917572	-2.6326	1e-10	3.102e-08	2.77805e-08	227	tags=32%, list=1%, signal=32%	GAPDH/MYD88/ARG1/AZU1/CTSG/ELANE/CAMP/DEFA1B/DEFA1
GO:0042743	hydrogen peroxide metabolic process	51	-0.830338	-2.62618	1e-10	3.102e-08	2.77805e-08	768	tags=37%, list=4%, signal=36%	CAT/HBE1/HBZ/SOD2/PINK1/PRDX1/CYBB/HBB/PRDX3/HBA2/HBQ1/HP/MPO/HBA1/SNCA/HBG1/HBM/HBG2/HBD
GO:0042744	hydrogen peroxide catabolic process	29	-0.904347	-2.58663	1e-10	3.102e-08	2.77805e-08	768	tags=55%, list=4%, signal=53%	CAT/HBE1/HBZ/PRDX1/HBB/PRDX3/HBA2/HBQ1/HP/MPO/HBA1/SNCA/HBG1/HBM/HBG2/HBD
GO:0031640	killing of cells of another organism	47	-0.815977	-2.56848	7.60361e-10	1.87619e-07	1.68025e-07	254	tags=26%, list=1%, signal=25%	IFNG/GAPDH/P2RX7/BCL2L1/S100A12/LYZ/PGLYRP1/LTF/DEFA4/DEFA1B/DEFA3/DEFA1
GO:0002227	innate immune response in mucosa	19	-0.959755	-2.50776	1e-10	3.102e-08	2.77805e-08	154	tags=47%, list=1%, signal=47%	NOD2/LTF/RNASE3/DEFA4/RNASE2/CAMP/DEFA1B/DEFA3/DEFA1
GO:0019755	one-carbon compound transport	50	-0.778967	-2.46271	3.29419e-08	5.76856e-06	5.16612e-06	1121	tags=32%, list=6%, signal=30%	RHAG/CA4/CYB5R2/BEST1/HBE1/HBZ/AQP10/CYB5R4/HBB/HBA2/AQP9/SLC4A1/HBA1/HBG1/HBG2/HBD
GO:0097237	cellular response to toxic substance	109	-0.690287	-2.4617	1e-10	3.102e-08	2.77805e-08	1157	tags=31%, list=6%, signal=29%	GSR/GPX1/MIR21/TXNDC17/CAT/MGST1/GSTM1/MGST3/HBE1/HBZ/SOD2/S100A9/MGST2/PINK1/GSTO1/GCH1/PRDX1/PIM1/SRXN1/TNF/HBB/ALDH1A1/TXN/PRDX3/CD36/HBA2/HBQ1/HP/MPO/HBA1/HBG1/HBM/HBG2/HBD
GO:0098754	detoxification	129	-0.654897	-2.34205	1e-10	3.102e-08	2.77805e-08	1157	tags=26%, list=6%, signal=24%	GSR/GPX1/MIR21/TXNDC17/CAT/MGST1/SLC30A1/GSTM1/MGST3/HBE1/HBZ/SOD2/S100A9/MGST2/GSTO1/GCH1/PRDX1/PIM1/SRXN1/HBB/ALDH1A1/TXN/PRDX3/CD36/HBA2/HBQ1/HP/MPO/HBA1/HBG1/HBM/HBG2/HBD
GO:0006959	humoral immune response	219	-0.594135	-2.32047	1e-10	3.102e-08	2.77805e-08	1203	tags=20%, list=6%, signal=19%	PPBP/PSMB10/NOTCH1/PPP2R3C/C2/CFH/CXCL1/HLA-DQB1/CFD/SLC11A1/CXCL8/C1RL/CFP/SFTPD/S100A9/PRTN3/SLPI/PTPRC/ANG/TNF/IFNG/C1QB/GAPDH/CXCL10/RNASE6/PI3/NOD2/BST1/CCL2/FCN1/AZU1/S100A12/KRT1/LYZ/PGLYRP1/LTF/CTSG/ELANE/RNASE3/DEFA4/CAMP/DEFA1B/DEFA3/DEFA1
GO:0071222	cellular response to lipopolysaccharide	209	-0.58085	-2.26472	1e-10	3.102e-08	2.77805e-08	1352	tags=25%, list=7%, signal=24%	CEBPB/TNIP1/CAPN2/MIR223/CMPK2/PPBP/CHMP5/TLR2/MIR21/CXCL1/SPI1/HADHB/GFI1/CD86/CD68/PTAFR/CCL5/CD14/CXCL8/CEBPE/SASH1/TRIB1/NLRP3/SCIMP/CASP1/TICAM2/LY96/SLC7A5/TNFRSF1B/PYCARD/JAK2/TSPO/TNF/TLR4/CX3CR1/CXCL10/MYD88/RIPK2/ARG1/HCK/NOD2/CCL2/SIRPA/CD36/LILRA2/BPI/LTF/CTSG/DEFA4/CAMP/DEFA1B/DEFA3/DEFA1
GO:0072593	reactive oxygen species metabolic process	215	-0.583788	-2.26189	1e-10	3.102e-08	2.77805e-08	1204	tags=25%, list=6%, signal=24%	GNAI2/ACOX1/RAB27A/GPX1/PID1/MIR21/PRKCD/CLEC7A/PDGFRB/BECN1/PRCP/CAT/GRB2/TLR6/SFTPD/HBE1/HBZ/LRRK2/SOD2/TIGAR/NCF4/PINK1/GCH1/ITGB2/PRDX1/THBS1/MMP8/ARF4/IFI6/TSPO/TNF/CYB5R4/ITGAM/CYBB/HBB/TLR4/TYROBP/P2RX7/PRDX3/BST1/CYP1B1/CD36/FPR2/HBA2/NCF2/HBQ1/HP/MPO/HBA1/SNCA/HBG1/HBM/HBG2/HBD
GO:0002237	response to molecule of bacterial origin	342	-0.545986	-2.2555	1e-10	3.102e-08	2.77805e-08	1246	tags=22%, list=6%, signal=21%	CAPN2/MIR223/CMPK2/PPBP/NOTCH1/CHMP5/IDO1/TLR2/MIR21/C2/CXCL1/SPI1/IRF5/HADHB/GFI1/CD86/CD68/PTAFR/CCL5/SLC11A1/TLR6/CD14/CXCL8/CEBPE/SASH1/TRIB1/NLRP3/IFNAR1/ALPL/SCIMP/SOD2/S100A9/CASP1/TICAM2/LY96/CASP8/SLC7A5/GCH1/TNFRSF1B/SLPI/CARD9/PYCARD/BTK/IRAK3/JAK2/TSPO/PTGER2/TNF/MAPKAPK3/TLR4/CX3CR1/CXCL10/MYD88/S100A8/P2RX7/RIPK2/ARG1/HCK/NOD2/PRDX3/CCL2/SIRPA/CD36/ADM/LILRA2/BPI/MPO/LTF/CTSG/SNCA/E…
GO:0034341	response to type II interferon	128	-0.629821	-2.25294	1.62255e-09	3.69018e-07	3.3048e-07	1088	tags=31%, list=6%, signal=30%	CALCOCO2/TLR2/SP100/STXBP3/BST2/CCL5/TRIM21/SLC11A1/MEFV/ACTR2/ACTG1/STX8/IFNGR1/CASP1/KIF5B/CD58/GCH1/HLA-DPA1/STAT1/JAK2/GBP2/TNF/IFNG/GBP4/TLR4/GAPDH/KYNU/PARP9/CDC42EP4/ARG1/HCK/IRF1/CCL2/SIRPA/IFITM2/AIF1/GBP5/GBP1/IFITM3/SNCA
GO:0006909	phagocytosis	216	-0.580871	-2.25223	1e-10	3.102e-08	2.77805e-08	1195	tags=35%, list=6%, signal=33%	CEACAM4/IL15/CDC42/ITGAL/GAS6/CD93/CSK/PTPRJ/GSN/ITGAV/ARL8B/LYN/TGM2/RAB27A/FGR/RAB7A/TLR2/LMAN2/PRKCD/C2/DOCK2/LDLR/CLEC7A/BECN1/SLC11A1/CD14/CEBPE/ANXA3/SIRPB1/ATG3/CFP/SFTPD/RAB34/ITGB1/CD300LF/RAB5A/C1orf43/TICAM2/NCF4/PRTN3/ITGB2/PTPRC/CD302/DYSF/THBS1/PYCARD/BTK/SNX3/ANXA1/TNF/PAK1/PLSCR1/ITGAM/ITGB3/IFNG/MARCO/TLR4/TYROBP/PECAM1/MYD88/P2RX7/FCER1G/RAB31/HCK/NOD2/CCL2/SIRPA/CD36/FCN1/SYT11…
GO:0020027	hemoglobin metabolic process	18	-0.864859	-2.25064	8.9791e-06	0.000802587	0.00071877	768	tags=39%, list=4%, signal=37%	CAT/FECH/KLF4/SLC25A37/EPB42/ALAS2/AHSP
GO:0032496	response to lipopolysaccharide	326	-0.549158	-2.2482	1e-10	3.102e-08	2.77805e-08	1246	tags=22%, list=6%, signal=21%	CAPN2/MIR223/CMPK2/PPBP/NOTCH1/CHMP5/IDO1/TLR2/MIR21/C2/CXCL1/SPI1/HADHB/GFI1/CD86/CD68/PTAFR/CCL5/SLC11A1/CD14/CXCL8/CEBPE/SASH1/TRIB1/NLRP3/IFNAR1/ALPL/SCIMP/SOD2/S100A9/CASP1/TICAM2/LY96/CASP8/SLC7A5/GCH1/TNFRSF1B/SLPI/PYCARD/BTK/IRAK3/JAK2/TSPO/PTGER2/TNF/MAPKAPK3/TLR4/CX3CR1/CXCL10/MYD88/S100A8/P2RX7/RIPK2/ARG1/HCK/NOD2/PRDX3/CCL2/SIRPA/CD36/ADM/LILRA2/BPI/MPO/LTF/CTSG/SNCA/ELANE/DEFA4/CAMP/…
GO:0071216	cellular response to biotic stimulus	242	-0.569083	-2.24413	1e-10	3.102e-08	2.77805e-08	1246	tags=26%, list=6%, signal=24%	CEBPB/TNIP1/CAPN2/MIR223/CMPK2/PPBP/GSK3B/DDIT3/NOTCH1/CHMP5/TLR2/MIR21/CXCL1/SPI1/CLEC7A/TMCO1/HADHB/GFI1/CD86/CD68/PTAFR/CCL5/TLR6/CD14/CXCL8/CEBPE/SASH1/TRIB1/NLRP3/SCIMP/CASP1/TICAM2/TIGAR/LY96/SLC7A5/TNFRSF1B/PYCARD/BTK/JAK2/TSPO/TNF/TLR4/CX3CR1/CXCL10/MYD88/RIPK2/CDA/ARG1/HCK/NOD2/CCL2/SIRPA/CD36/LILRA2/BPI/LTF/CTSG/DEFA4/CAMP/DEFA1B/DEFA3/DEFA1
GO:0071219	cellular response to molecule of bacterial origin	218	-0.574665	-2.23645	1e-10	3.102e-08	2.77805e-08	1352	tags=25%, list=7%, signal=23%	CEBPB/TNIP1/CAPN2/MIR223/CMPK2/PPBP/CHMP5/TLR2/MIR21/CXCL1/SPI1/HADHB/GFI1/CD86/CD68/PTAFR/CCL5/TLR6/CD14/CXCL8/CEBPE/SASH1/TRIB1/NLRP3/SCIMP/CASP1/TICAM2/LY96/SLC7A5/TNFRSF1B/PYCARD/JAK2/TSPO/TNF/TLR4/CX3CR1/CXCL10/MYD88/RIPK2/ARG1/HCK/NOD2/CCL2/SIRPA/CD36/LILRA2/BPI/LTF/CTSG/DEFA4/CAMP/DEFA1B/DEFA3/DEFA1
GO:0015671	oxygen transport	16	-0.877332	-2.19277	3.37734e-06	0.000333343	0.000298531	640	tags=69%, list=3%, signal=67%	HBE1/BPGM/HBZ/HBB/HBA2/HBQ1/HBA1/HBG1/HBM/HBG2/HBD
GO:0050764	regulation of phagocytosis	98	-0.61885	-2.18124	1.66066e-07	2.34153e-05	2.09699e-05	1195	tags=35%, list=6%, signal=33%	RAB27A/FGR/TLR2/LMAN2/C2/DOCK2/CLEC7A/SLC11A1/SIRPB1/ATG3/CFP/SFTPD/CD300LF/PRTN3/PTPRC/DYSF/PYCARD/BTK/SNX3/TNF/PLSCR1/IFNG/FCER1G/RAB31/HCK/NOD2/CCL2/SIRPA/CD36/FCN1/SYT11/FPR2/AZU1/FCGR1A
GO:0044403	biological process involved in symbiotic interaction	287	-0.534531	-2.15674	1e-10	3.102e-08	2.77805e-08	1638	tags=23%, list=8%, signal=22%	GYPA/SCARB2/DYNLT1/GSN/ITGAV/ARL8B/ROMO1/HSPA8/CHMP2B/RAB9A/PPID/SLC3A2/TRIM22/MIR221/CHMP5/IGF2R/GPX1/RAB7A/TSG101/LDLR/BECN1/SAP30/CD86/CCL5/TRIM21/CXCL8/CHMP2A/SFTPD/CLEC4G/CLEC5A/ITGB1/RAB5A/SLC1A5/ANPEP/RAB29/IFIT1/HSPA1A/CARD9/CTSB/HSPA1B/SNX3/JAK2/PLSCR1/ITGB3/CX3CR1/GAPDH/CTSL/MYD88/MPEG1/ARG1/BCL2L1/LGALS1/CSF1R/FCN1/IFITM2/TRIM58/AZU1/STOM/IFITM3/PGLYRP1/IFI27/LTF/CTSG/ELANE/CAMP/DEFA1B…
GO:0002274	myeloid leukocyte activation	224	-0.552507	-2.15644	1e-10	3.102e-08	2.77805e-08	1543	tags=31%, list=8%, signal=29%	RBPJ/MFHAS1/APP/GPR137B/LYN/PIK3CG/IFNGR2/PRAM1/IFI35/FGR/TSPAN32/SNAP23/BATF3/ADORA2B/TLR2/PRKCD/SPI1/STXBP3/DOCK2/LDLR/ADAM10/PTAFR/CCL5/SLC11A1/TLR6/CXCL8/ANXA3/PTGDS/CD300LF/LRRK2/IFNGR1/CCR2/PJA2/ITGB2/PTPRC/DYSF/THBS1/CTSC/PYCARD/MMP8/CXCR2/BTK/JAK2/ANXA1/TNF/PLSCR1/LTBR/ITGAM/IFNG/HMOX1/GRN/TLR4/TYROBP/CX3CR1/BATF/MYD88/FCER1G/CEBPA/MILR1/SYT11/CLEC4D/CD33/AZU1/LILRA2/AIF1/S100A12/BPI/CTSG…
GO:0009617	response to bacterium	638	-0.510214	-2.14809	1e-10	3.102e-08	2.77805e-08	1416	tags=21%, list=7%, signal=20%	LYN/ACP5/LPL/HLA-B/CCR4/GSDMD/CEBPB/PRG2/TNIP1/PPP1R11/BCL3/FKBP5/CAPN2/MIR223/CMPK2/PPBP/FGR/NOTCH1/CHMP5/GPX1/RAB7A/IDO1/OAS2/TLR2/IL6R/MIR21/PRKCD/C2/CXCL1/SPI1/IRF5/IFI44/HADHB/GFI1/CD86/TBK1/CD68/PTAFR/CCL5/CFD/SLC11A1/CLEC4E/TLR6/SLC30A1/CD14/CXCL8/CEBPE/ANXA3/SASH1/CFP/TRIB1/TNFRSF1A/SFTPD/NLRP3/IFNAR1/ALPL/SCIMP/SOD2/S100A9/CASP1/TICAM2/LY96/CASP8/MIAT/RAB29/LRG1/SLC7A5/GCH1/TNFRSF1B/SLPI…
GO:0030520	intracellular estrogen receptor signaling pathway	46	-0.678654	-2.12618	4.41561e-05	0.00309292	0.00276991	441	tags=11%, list=2%, signal=11%	NCOA4/PAK1/DEFA1B/DEFA3/DEFA1
GO:1901099	negative regulation of signal transduction in absence of ligand	31	-0.732739	-2.1222	0.000131898	0.0072691	0.00650996	420	tags=26%, list=2%, signal=25%	MCL1/HSPA1A/IFI6/HSPA1B/TNF/CTNNA1/BCL2L1/STRADB
GO:2001240	negative regulation of extrinsic apoptotic signaling pathway in absence of ligand	31	-0.732739	-2.1222	0.000131898	0.0072691	0.00650996	420	tags=26%, list=2%, signal=25%	MCL1/HSPA1A/IFI6/HSPA1B/TNF/CTNNA1/BCL2L1/STRADB
GO:0090026	positive regulation of monocyte chemotaxis	21	-0.790804	-2.10838	0.000313664	0.0144011	0.0128971	767	tags=43%, list=4%, signal=41%	CCL5/MOSPD2/CCR2/PLA2G7/CCR1/CX3CR1/CXCL10/FPR2/AIF1
GO:0140052	cellular response to oxidised low-density lipoprotein particle stimulus	12	-0.90679	-2.10775	2.57631e-05	0.00201231	0.00180215	798	tags=50%, list=4%, signal=48%	CD68/TLR6/ADTRP/TLR4/MYD88/CD36
GO:0035456	response to interferon-beta	25	-0.751347	-2.10425	0.000364787	0.0160344	0.0143598	1246	tags=40%, list=6%, signal=37%	CAPN2/CDC34/BST2/OAS1/STAT1/PLSCR1/IRF1/IFITM2/IFITM3/MNDA
GO:0071280	cellular response to copper ion	25	-0.736438	-2.06249	0.000866391	0.0304415	0.0272623	1451	tags=36%, list=7%, signal=33%	APP/MT1F/MT1X/MT1A/BECN1/PRNP/MT1E/MT2A/SNCA
GO:0002275	myeloid cell activation involved in immune response	90	-0.591491	-2.0503	1.53642e-05	0.00124484	0.00111484	1416	tags=32%, list=7%, signal=30%	LYN/PIK3CG/PRAM1/IFI35/FGR/SNAP23/ADORA2B/SPI1/STXBP3/DOCK2/PTAFR/ANXA3/PTGDS/CCR2/ITGB2/DYSF/PYCARD/BTK/TNF/ITGAM/IFNG/HMOX1/GRN/TYROBP/CX3CR1/MYD88/FCER1G/MILR1/LILRA2
GO:0001906	cell killing	182	-0.536527	-2.03945	2.66258e-08	4.81793e-06	4.31478e-06	539	tags=16%, list=3%, signal=16%	TUBB4B/KIF5B/PRDX1/PTPRC/LAG3/CTSC/MR1/ITGAM/IFNG/TYROBP/CX3CR1/GAPDH/MYD88/P2RX7/CEACAM1/ARG1/BCL2L1/AZU1/S100A12/LYZ/PGLYRP1/FCGR1A/LTF/CTSG/ELANE/DEFA4/DEFA1B/DEFA3/DEFA1
GO:0097242	amyloid-beta clearance	39	-0.669822	-2.03274	0.000763464	0.0277222	0.024827	932	tags=31%, list=5%, signal=29%	LDLR/HMGCR/PICALM/RAB5A/IFNGR1/ITGB2/SRF/TNF/ITGAM/IFNG/MARCO/CD36
GO:0002269	leukocyte activation involved in inflammatory response	49	-0.643885	-2.02995	0.000179825	0.00936225	0.00838451	1037	tags=45%, list=5%, signal=43%	APP/IFNGR2/TLR2/LDLR/LRRK2/IFNGR1/ITGB2/PTPRC/CTSC/MMP8/JAK2/TNF/ITGAM/IFNG/GRN/TYROBP/CX3CR1/MYD88/SYT11/AZU1/AIF1/SNCA
GO:0002218	activation of innate immune response	209	-0.519504	-2.02553	1.81224e-08	3.33484e-06	2.98657e-06	1416	tags=28%, list=7%, signal=26%	LYN/KLRD1/TNIP1/BIRC2/TLR7/SLC15A3/GRAMD4/IFI35/SEC14L1/GPR108/TLR2/AP3B1/FLOT1/CLEC7A/OTULIN/GFI1/NINJ1/TBK1/RSAD2/ALPK1/CLEC4E/TLR6/CD14/MEFV/OASL/NLRP3/SCIMP/CD300LF/CASP1/PJA2/TICAM2/LY96/TLR5/HSPA1A/PYCARD/OAS1/NLRC4/BTK/IRAK3/HSPA1B/CTSS/TNF/PAK1/MAPKAPK3/RIOK3/TLR4/TYROBP/MYD88/RIPK2/FFAR2/HCK/NOD2/TLR8/IRF1/CD36/FCN1/LILRA2/LTF/MNDA
GO:0009595	detection of biotic stimulus	35	-0.6903	-2.02428	0.000321165	0.0145287	0.0130114	1786	tags=43%, list=9%, signal=39%	NAIP/PTPRJ/ATF2/HLA-B/TLR2/CLEC7A/TLR6/NLRP3/LY96/NLRC4/TSPO/PAK1/TLR4/NOD2/PGLYRP1
GO:0046466	membrane lipid catabolic process	34	-0.686038	-2.01634	0.000668208	0.0252778	0.022638	1242	tags=41%, list=6%, signal=39%	GALC/ACER3/SGPL1/PRKCD/ASAH1/HEXB/FUCA1/MGST2/GM2A/NEU1/NAGA/PPT1/GLA/CYP1B1
GO:0072109	glomerular mesangium development	16	-0.80195	-2.00437	0.000411669	0.0173236	0.0155144	1164	tags=38%, list=6%, signal=35%	NOTCH1/EGR1/IL6R/PDGFRB/ITGB3/ACTA2
GO:1900227	positive regulation of NLRP3 inflammasome complex assembly	18	-0.769646	-2.00287	0.00168364	0.0484311	0.0433732	1462	tags=44%, list=8%, signal=41%	NEK7/PPP2CA/TLR6/BTK/TLR4/MYD88/CD36/GBP5
GO:0002444	myeloid leukocyte mediated immunity	100	-0.562225	-2.00258	2.39778e-05	0.00191368	0.00171383	1416	tags=27%, list=7%, signal=25%	LYN/PIK3CG/PRAM1/FGR/SNAP23/ADORA2B/SPI1/STXBP3/PTAFR/ANXA3/PTGDS/CCR2/TICAM2/ITGB2/CARD9/BTK/ITGAM/HMOX1/TYROBP/CX3CR1/MYD88/MILR1/ARG1/AZU1/FCGR1A/CTSG/ELANE
GO:0070942	neutrophil mediated cytotoxicity	14	-0.826086	-2.00007	0.000624479	0.0242142	0.0216854	207	tags=50%, list=1%, signal=50%	F2RL1/TREM1/MYD88/ARG1/AZU1/CTSG/ELANE
GO:0002221	pattern recognition receptor signaling pathway	173	-0.525149	-1.99778	1.88944e-07	2.56421e-05	2.29642e-05	1416	tags=30%, list=7%, signal=28%	LYN/TNIP1/BIRC2/TLR7/SLC15A3/GRAMD4/IFI35/SEC14L1/GPR108/TLR2/AP3B1/FLOT1/OTULIN/GFI1/NINJ1/RSAD2/ALPK1/CLEC4E/TLR6/CD14/MEFV/OASL/NLRP3/SCIMP/CD300LF/CASP1/PJA2/TICAM2/LY96/TLR5/HSPA1A/PYCARD/OAS1/NLRC4/BTK/IRAK3/HSPA1B/CTSS/TNF/MAPKAPK3/RIOK3/TLR4/MYD88/RIPK2/FFAR2/NOD2/TLR8/IRF1/CD36/FCN1/LILRA2/LTF
GO:0019430	removal of superoxide radicals	20	-0.747812	-1.98196	0.00091978	0.0316057	0.028305	1015	tags=30%, list=5%, signal=28%	MIR21/SOD2/GCH1/PRDX1/CD36/MPO
GO:0050818	regulation of coagulation	70	-0.595459	-1.95998	0.000111928	0.00654867	0.00586476	2355	tags=33%, list=12%, signal=29%	F12/F2RL1/ST3GAL4/EPHB2/F2R/SERPING1/PSEN1/CD9/SERPINB2/PRKCD/ENPP4/HPSE/DMTN/PROS1/THBS1/ADTRP/EMILIN2/PLAUR/CEACAM1/CD36/ANXA5/ANXA2/KRT1
GO:0000305	response to oxygen radical	23	-0.715756	-1.93812	0.00131523	0.0416595	0.0373088	1015	tags=26%, list=5%, signal=25%	MIR21/SOD2/GCH1/PRDX1/CD36/MPO
GO:0070741	response to interleukin-6	43	-0.633456	-1.93677	0.000378585	0.0163706	0.0146609	1520	tags=26%, list=8%, signal=24%	JAK1/CHI3L1/IL6R/PID1/ST3GAL6/SPI1/GFI1/STAT3/JAK2/CEBPA/CAMP
GO:0009164	nucleoside catabolic process	20	-0.729095	-1.93235	0.001518	0.0455441	0.0407877	1251	tags=30%, list=6%, signal=28%	APOBEC3H/ENPP4/APOBEC3G/CDA/DPYD/PNP
GO:0007596	blood coagulation	209	-0.49394	-1.92586	2.78435e-07	3.3966e-05	3.04188e-05	1844	tags=33%, list=10%, signal=31%	TLN1/DGKG/GP6/F10/AXL/SYK/F12/F2RL1/ST3GAL4/FLNA/EPHB2/HPS5/LMAN1/F2R/SERPING1/GNA12/P2RX1/MMRN1/GAS6/GP5/MAPK14/MPL/CD9/PIK3CB/HPS6/C1GALT1C1/LYN/PIK3CG/CSRP1/ILK/RAB27A/TSPAN32/PAPSS2/SERPINB2/PRKCD/ACTB/AP3B1/STXBP3/ENPP4/GP9/MYL9/F13A1/HPSE/ACTG1/SERPINA1/DMTN/PROS1/THBS1/CLIC1/JAK2/ADTRP/SRF/ENTPD1/EMILIN2/PLAUR/PLSCR1/ITGB3/HBB/TLR4/FCER1G/PLEK/CEACAM1/GNAQ/CD36/F5/ANXA5/ANXA2/KRT1/SLC4A1/C…
GO:0007599	hemostasis	214	-0.497885	-1.92397	5.02207e-07	5.86286e-05	5.25058e-05	1844	tags=26%, list=10%, signal=24%	P2RX1/MMRN1/GAS6/GPI/GP5/MAPK14/MPL/CD9/PIK3CB/HPS6/C1GALT1C1/LYN/PIK3CG/CSRP1/ILK/RAB27A/TSPAN32/PAPSS2/SERPINB2/PRKCD/ACTB/AP3B1/STXBP3/ENPP4/GP9/MYL9/F13A1/HPSE/ACTG1/SERPINA1/DMTN/PROS1/THBS1/CLIC1/JAK2/ADTRP/SRF/ENTPD1/EMILIN2/PLAUR/PLSCR1/ITGB3/HBB/TLR4/FCER1G/PLEK/CEACAM1/GNAQ/CD36/NFE2/F5/ANXA5/ANXA2/KRT1/SLC4A1/CTSG
GO:0045428	regulation of nitric oxide biosynthetic process	59	-0.599474	-1.91512	0.000469724	0.0193909	0.0173658	913	tags=29%, list=5%, signal=28%	CLEC7A/TLR6/KHSRP/SOD2/MMP8/JAK2/TSPO/TNF/IFNG/HBB/TLR4/CX3CR1/KLF4/GLA/SIRPA/CD36/AIF1
GO:0034101	erythrocyte homeostasis	128	-0.534219	-1.91096	1.28395e-05	0.00110452	0.000989169	1737	tags=30%, list=9%, signal=27%	GPI/TMOD3/MYB/MAPK14/SLC25A5/MFHAS1/LYN/CEBPG/IREB2/MIR221/RHAG/SPI1/RB1/FOXO3/STAT3/SLC25A40/BPGM/DNASE2/ETV2/FECH/HCLS1/BCL6/DMTN/HSPA1A/PRDX1/STAT1/HSPA1B/JAK2/SRF/IKZF1/HMOX1/FAM210B/MAFB/TRIM58/EPB42/SLC4A1/ALAS2/AHSP
GO:0050817	coagulation	213	-0.494061	-1.90955	9.50168e-07	0.000105265	9.42717e-05	1844	tags=33%, list=10%, signal=30%	TLN1/DGKG/GP6/F10/AXL/SYK/F12/F2RL1/ST3GAL4/FLNA/EPHB2/HPS5/LMAN1/F2R/SERPING1/GNA12/P2RX1/MMRN1/GAS6/GP5/MAPK14/MPL/PSEN1/CD9/PIK3CB/HPS6/C1GALT1C1/LYN/PIK3CG/CSRP1/ILK/RAB27A/TSPAN32/PAPSS2/SERPINB2/PRKCD/ACTB/AP3B1/STXBP3/ENPP4/GP9/MYL9/F13A1/HPSE/ACTG1/SERPINA1/DMTN/PROS1/THBS1/CLIC1/JAK2/ADTRP/SRF/ENTPD1/EMILIN2/PLAUR/PLSCR1/ITGB3/HBB/TLR4/FCER1G/PLEK/CEACAM1/GNAQ/CD36/F5/ANXA5/ANXA2/KRT1/SL…
GO:0046688	response to copper ion	38	-0.632803	-1.90716	0.00104814	0.0353406	0.0316498	1481	tags=26%, list=8%, signal=24%	PAM/APP/MT1F/MT1X/MT1A/BECN1/PRNP/MT1E/MT2A/SNCA
GO:0071402	cellular response to lipoprotein particle stimulus	36	-0.646769	-1.90133	0.000645426	0.0246557	0.0220808	1579	tags=36%, list=8%, signal=33%	CD9/LPL/CES1/LDLR/CD68/TLR6/ITGB1/ITGB2/ADTRP/TLR4/MYD88/FCER1G/CD36
GO:0001921	positive regulation of receptor recycling	11	-0.843664	-1.89109	0.00151856	0.0455441	0.0407877	2032	tags=55%, list=10%, signal=49%	ECE1/PSEN1/NSF/RAB29/ANXA2/SNCA
GO:0002833	positive regulation of response to biotic stimulus	297	-0.464312	-1.89015	3.41742e-08	5.88936e-06	5.27431e-06	1416	tags=25%, list=7%, signal=24%	LYN/KLRD1/HLA-DRB3/TNIP1/BIRC2/TLR7/SLC15A3/GRAMD4/IFI35/SEC14L1/GPR108/TLR2/AP3B1/SPI1/RBM47/FLOT1/CLEC7A/OTULIN/GFI1/NINJ1/TBK1/RSAD2/ALPK1/CCL5/CLEC4E/TLR6/CD14/SASH1/MEFV/OASL/NLRP3/SCIMP/CD300LF/CASP1/PJA2/TICAM2/LY96/TLR5/MIAT/HSPA1A/CARD9/LAG3/PYCARD/OAS1/NLRC4/BTK/IRAK3/HSPA1B/CTSS/MR1/TNF/EMILIN2/PAK1/PLSCR1/MAPKAPK3/RIOK3/GRN/TLR4/TYROBP/MYD88/RIPK2/FFAR2/PARP9/ARG1/HCK/NOD2/TLR8/IRF1/C…
GO:1903979	negative regulation of microglial cell activation	7	-0.928267	-1.88484	0.000916255	0.0316057	0.028305	932	tags=57%, list=5%, signal=54%	LDLR/PTPRC/GRN/SYT11
GO:0043331	response to dsRNA	52	-0.596722	-1.88348	0.00120274	0.0390962	0.0350132	1471	tags=23%, list=8%, signal=21%	MAPK1/SLC3A2/FLOT1/TICAM2/IFIT1/CARD9/IRAK3/RIOK3/P2RX7/RIPK2/NOD2/RALB
GO:0030193	regulation of blood coagulation	66	-0.578974	-1.87207	0.000308615	0.014258	0.012769	1110	tags=32%, list=6%, signal=30%	F12/F2RL1/ST3GAL4/EPHB2/F2R/SERPING1/CD9/SERPINB2/PRKCD/ENPP4/HPSE/DMTN/PROS1/THBS1/ADTRP/EMILIN2/PLAUR/CEACAM1/CD36/ANXA2/KRT1
GO:0032103	positive regulation of response to external stimulus	530	-0.444187	-1.87035	1e-10	3.102e-08	2.77805e-08	1476	tags=23%, list=8%, signal=22%	NKG7/MAPK1/APP/LYN/PIK3CG/KLRD1/LPL/CCR4/ALOX5AP/CEBPB/TNIP1/BIRC2/TLR7/SLC15A3/TRADD/GRAMD4/IFI35/SEC14L1/MIR221/GPR108/IDO1/ADORA2B/TLR2/IL6R/MIR21/AP3B1/SPI1/RBM47/LDLR/FLOT1/CLEC7A/ADAM10/PDGFRB/NLRP12/OTULIN/GFI1/NINJ1/TBK1/FEM1A/RSAD2/ALPK1/CCL5/CLEC4E/TLR6/CD14/CXCL8/MOSPD2/SASH1/AKIRIN1/MEFV/TNFRSF1A/OASL/NLRP3/SCIMP/IL17RA/CD300LF/LRRK2/C3AR1/S100A9/CASP1/CCR2/PJA2/TICAM2/MGST2/LY96/TLR5…
GO:0071224	cellular response to peptidoglycan	6	-0.942562	-1.86786	0.000122706	0.00693862	0.00621399	199	tags=50%, list=1%, signal=50%	RIPK2/NOD2/CAMP
GO:0055072	iron ion homeostasis	85	-0.551945	-1.86701	0.000153833	0.00826815	0.00740467	1359	tags=27%, list=7%, signal=25%	FTL/EGLN1/IREB2/FBXL5/RHAG/ATP6AP1/CYBRD1/SLC11A1/ACO1/PICALM/SOD2/ATP6V0D1/FECH/NCOA4/GLRX5/IFNG/HMOX1/ATP6V1A/LCN2/SLC25A37/EPB42/ALAS2/LTF
GO:0006954	inflammatory response	788	-0.428721	-1.86652	1e-10	3.102e-08	2.77805e-08	1727	tags=22%, list=9%, signal=21%	MGLL/PRDX5/ACER3/MAP2K3/NRROS/CXCL9/FOLR2/MAPK14/CASP4/PSEN1/SLAMF8/RBPJ/CALCRL/CELF1/MFHAS1/ACVR1/NKG7/HYAL3/APP/SCYL1/LYN/PIK3CG/ACP5/LPL/IFNGR2/CCR4/GSDMD/ALOX5AP/CEBPB/FPR3/TNIP1/NCF1/TNFAIP6/BIRC2/EXT1/PLD3/MT1X/TLR7/LOXL3/MIR223/CHI3L1/TRADD/PPBP/IFI35/FGR/NOTCH1/SOCS3/MIR221/SNAP23/GPX1/IDO1/THEMIS2/ADORA2B/TLR2/IL6R/MIR21/PRKCD/AP3B1/CXCL1/TOLLIP/IRF5/FUT4/PSMA6/LDLR/MMP25/CLEC7A/RB1/NLRP…
GO:1904645	response to amyloid-beta	51	-0.585746	-1.85259	0.00141354	0.0434754	0.0389351	1617	tags=29%, list=8%, signal=27%	CASP4/PSEN1/APP/SNX6/GSK3B/CDK5/TLR6/PRNP/ITGA4/ADRB2/TNF/TLR4/CD36/FPR2/MMP9
GO:0140888	interferon-mediated signaling pathway	90	-0.529584	-1.83571	0.000577994	0.0225729	0.0202156	1587	tags=28%, list=8%, signal=26%	OAS3/JAK1/AZI2/IFNGR2/SAMHD1/OAS2/MIR21/SP100/RBM47/TBK1/IL10RB/IFNAR1/IFNGR1/OAS1/STAT1/JAK2/IFNG/MYD88/PARP9/ARG1/HCK/IRF1/IFITM2/IFITM3/IFI27
GO:0050900	leukocyte migration	364	-0.438882	-1.83121	1.682e-08	3.14852e-06	2.81971e-06	2364	tags=27%, list=12%, signal=24%	JAGN1/DAPK2/SYK/PLVAP/CKLF/F2RL1/ST3GAL4/CRK/JAML/C5AR1/IRAK4/CD177/FUT7/SBDS/MYO1G/LGALS3/CMKLR1/TREM1/SELPLG/LYST/RHOA/BSG/CDC42/ITGAL/GAS6/PTGER4/DNM1L/CXCR3/CXCL9/MSN/SLAMF8/CD9/MCU/MAPK1/APP/LYN/PIK3CG/CSF3R/TNFAIP6/EXT1/MIR223/PPBP/IL6R/CXCL1/SPI1/FUT4/ADAM10/CXCR1/NLRP12/NINJ1/PTAFR/CCL5/CXCL8/MOSPD2/AKIRIN1/SFTPD/ITGA4/ITGB1/IL17RA/C3AR1/GOLPH3/S100A9/CCR2/PRTN3/PLA2G7/ITGB2/THBS1/PYCARD/…
GO:0006809	nitric oxide biosynthetic process	72	-0.552134	-1.82585	0.000738807	0.0270075	0.024187	913	tags=26%, list=5%, signal=25%	CLEC7A/TLR6/KHSRP/SOD2/GCH1/MMP8/JAK2/TSPO/TNF/IFNG/HBB/TLR4/CX3CR1/KLF4/GLA/CYP1B1/SIRPA/CD36/AIF1
GO:0033239	negative regulation of amine metabolic process	6	-0.919046	-1.82126	0.000645381	0.0246557	0.0220808	1015	tags=67%, list=5%, signal=63%	MIR21/BCKDK/ITGB2/ITGAM
GO:0007009	plasma membrane organization	146	-0.493194	-1.817	1.41823e-05	0.00118444	0.00106075	1738	tags=21%, list=9%, signal=19%	FASLG/PLSCR3/FOLR2/GSN/DEGS1/CD9/ARL8B/CHMP2B/NSF/AHNAK/SERP1/PTEN/CHMP5/PRKCD/FLOT1/SPTA1/CHMP2A/S100A9/PTPRC/VMP1/PLSCR1/SH3GLB1/P2RX7/EPB41L3/S100A10/MAFB/SYT11/ANXA2/MYOF/FOLR3/SLC4A1
GO:0006887	exocytosis	316	-0.440138	-1.80194	4.25287e-07	5.01884e-05	4.49471e-05	1606	tags=20%, list=8%, signal=19%	PSEN1/ARL8B/RAB13/NSF/SNAP29/RAB9A/NKG7/HYAL3/LYN/PIK3CG/PRAM1/TMEM167B/GNAI2/RAB27A/FGR/NOTCH1/SNAP23/RAB7A/LIN7A/ADORA2B/RAB10/FBXL20/SPI1/STXBP3/TSG101/CDK5/TXLNA/PTAFR/CCL5/RAB2B/STX11/ANXA3/RAB8A/CHMP2A/PTGDS/LRRK2/DNAJC5/RAB5A/CCR2/TMEM167A/RAB3IL1/DMTN/ITGB2/BTK/ANXA1/PAK1/ITGAM/IFNG/CCR1/HMOX1/P2RX7/MILR1/PLEK/CEACAM1/RAB11FIP5/RAB31/STX3/HCK/S100A10/SDCBP/RALB/SYT11/ANXA2/SNCA
GO:0006906	vesicle fusion	89	-0.523161	-1.80107	0.000701203	0.0262516	0.02351	1576	tags=21%, list=8%, signal=20%	ARL8B/RAB13/CHMP2B/SNAP29/SNAP23/CHMP5/RAB7A/SEC22B/PIP4K2A/STX11/RAB8A/CHMP2A/RAB34/STX8/ANXA1/STX3/SYT11/ANXA2/SNCA
GO:2000377	regulation of reactive oxygen species metabolic process	137	-0.493746	-1.79767	4.20382e-05	0.00298306	0.00267153	1698	tags=26%, list=9%, signal=23%	CBR1/MAPK14/ROMO1/ACP5/BIRC2/GNAI2/RAB27A/PID1/MIR21/PRKCD/CLEC7A/PDGFRB/BECN1/PRCP/GRB2/TLR6/SOD2/TIGAR/PINK1/GCH1/ITGB2/THBS1/MMP8/ARF4/TSPO/TNF/ITGAM/TLR4/TYROBP/BST1/CYP1B1/CD36/FPR2/HP/SNCA
GO:0045627	positive regulation of T-helper 1 cell differentiation	6	-0.904461	-1.79236	0.00157419	0.0466966	0.0418199	306	tags=50%, list=2%, signal=49%	ANXA1/HLX/RIPK2
GO:0022617	extracellular matrix disassembly	61	-0.556355	-1.79055	0.000742503	0.0270515	0.0242264	919	tags=16%, list=5%, signal=16%	FLOT1/ADAM10/MMP8/CTSS/CST3/FSCN1/LCP1/MMP9/CTSG/ELANE
GO:0031347	regulation of defense response	695	-0.411944	-1.78276	1e-10	3.102e-08	2.77805e-08	1516	tags=21%, list=8%, signal=20%	CALCRL/CELF1/MFHAS1/NKG7/HTRA1/APP/MICB/LYN/PIK3CG/ACP5/KLRD1/LPL/HLA-B/ALOX5AP/CEBPB/TNIP1/NCF1/TNFAIP6/BIRC2/SAMHD1/TLR7/MIR223/SLC15A3/ELMOD2/TRADD/GRAMD4/IFI35/FGR/SOCS3/SEC14L1/MIR221/GPR108/TSPAN32/GPX1/IDO1/PPP2R3C/ADORA2B/TLR2/MIR21/PRKCD/AP3B1/CFH/SPI1/PSMA6/RBM47/LDLR/FLOT1/CLEC7A/RB1/NLRP12/OTULIN/GFI1/NINJ1/TBK1/FEM1A/RSAD2/ALPK1/CCL5/TRIM21/CLEC4E/TLR6/CD14/SIGLEC10/MEFV/DTX3L/TNFRSF…
GO:0030595	leukocyte chemotaxis	222	-0.455715	-1.77848	6.3927e-06	0.00060882	0.000545239	1471	tags=20%, list=8%, signal=19%	MAPK1/LYN/PIK3CG/CSF3R/TNFAIP6/MIR223/PPBP/IL6R/CXCL1/SPI1/ADAM10/CXCR1/NINJ1/CCL5/CXCL8/MOSPD2/AKIRIN1/SFTPD/IL17RA/C3AR1/S100A9/CCR2/PLA2G7/ITGB2/THBS1/CXCR2/ANXA1/CCR1/CX3CR1/CXCL10/S100A8/FFAR2/FCER1G/MPP1/NOD2/BST1/CSF1R/CCL2/FPR2/AZU1/AIF1/S100A12/CTSG/DEFA1B/DEFA1
GO:0000041	transition metal ion transport	94	-0.504874	-1.76774	0.000849757	0.0301497	0.027001	802	tags=16%, list=4%, signal=15%	CYBRD1/TMEM165/SLC11A1/SLC30A1/TCN2/SLC31A1/FLVCR2/MCOLN1/SLC39A1/IFNG/SLC31A2/LCN2/SLC25A37/TCN1/LTF
GO:0009611	response to wounding	532	-0.420399	-1.76492	2.85069e-10	8.14472e-08	7.29413e-08	1677	tags=20%, list=9%, signal=19%	P2RX1/NMNAT1/AURKA/MMRN1/GAS6/SULF2/CERS2/FKBP1B/GP5/MAPK14/MPL/CD9/ARL8B/PIK3CB/CHMP2B/ADIPOR2/HPS6/AHNAK/C1GALT1C1/LYN/PIK3CG/CSRP1/EXT1/ILK/CD151/RAB27A/CORO1B/DDIT3/MIR221/TSPAN32/PAPSS2/SERPINB2/MAP2K1/PTEN/CHMP5/GPX1/RHOC/MIR21/PRKCD/ACTB/C6orf89/AP3B1/STXBP3/ENPP4/CDK5/CLEC7A/GP9/PDGFRB/PRCP/TOR1A/MYL9/SLC11A1/SIGLEC10/TPM1/CHMP2A/F13A1/HPSE/ITGB1/ACTG1/SOD2/CCR2/SERPINA1/LRG1/DMTN/PROS1/T…
GO:0034109	homotypic cell-cell adhesion	92	-0.504998	-1.74944	0.00125496	0.040311	0.0361012	1641	tags=30%, list=8%, signal=28%	MPL/CD9/PIK3CB/JAK1/RDX/LYN/PIK3CG/CSRP1/TJP2/ILK/TSPAN32/PRKCD/ACTB/STXBP3/MYL9/CCL5/ACTG1/DSC2/DMTN/CLIC1/JAK2/EMILIN2/PLAUR/ITGB3/HBB/PLEK/CEACAM1/CTSG
GO:0032963	collagen metabolic process	97	-0.497325	-1.74781	0.000529308	0.0212841	0.0190613	1522	tags=18%, list=8%, signal=16%	PEPD/ADAM15/NOTCH1/MIR21/MMP25/PDGFRB/PLOD3/ITGB1/PRTN3/CTSB/MMP8/CTSS/CST3/CTSL/P2RX7/ARG1/MMP9
GO:0070555	response to interleukin-1	129	-0.484524	-1.73276	0.000308044	0.014258	0.012769	1453	tags=16%, list=7%, signal=15%	HYAL3/APP/CEBPB/CHI3L1/EGR1/MIR21/TOLLIP/CCL5/CXCL8/IL1RN/PYCARD/IRAK3/ANXA1/GBP2/MYD88/RIPK2/CCL2/SIRPA/GBP1/SNCA/CAMP
GO:0050792	regulation of viral process	153	-0.465448	-1.73253	8.90179e-05	0.00555502	0.00497489	1623	tags=23%, list=8%, signal=21%	DYNLT1/GSN/OAS3/TNIP1/PPID/RNASEL/APOBEC3H/TRIM22/NOTCH1/RAB7A/OAS2/TSG101/BST2/RSAD2/CCL5/TRIM21/CXCL8/CLEC4G/OASL/IFIT1/SLPI/APOBEC3G/OAS1/STAT1/SNX3/TNF/PLSCR1/MDFIC/LGALS1/FCN1/IFITM2/TRIM58/STOM/IFITM3/LTF
GO:1903707	negative regulation of hemopoiesis	107	-0.485484	-1.73077	0.000385085	0.0165252	0.0147994	1441	tags=21%, list=7%, signal=19%	GPR137B/LYN/TNFAIP6/LOXL3/MIR221/MIR21/TRIB1/CLEC4G/LILRB3/BCL6/LAG3/FBXO7/ANXA1/HLX/TLR4/CEBPA/CEACAM1/MAFB/IRF1/FGL2/PGLYRP1/LTF
GO:0030641	regulation of cellular pH	87	-0.496748	-1.71103	0.00148926	0.0454181	0.0406749	1879	tags=29%, list=10%, signal=26%	SLC9A9/FASLG/SLAMF8/SLC26A6/MAPK1/ATP6V0E1/SLC9A4/GPR89B/ATP6V1F/RAB7A/ATP6AP1/TMEM165/SLC11A1/SLC9A1/LRRK2/ATP6V0D1/CHP1/ATP6AP2/ATP6V1D/DMXL2/PPT1/GRN/ATP6V1A/ATP6V1B2/SLC4A1
GO:1901136	carbohydrate derivative catabolic process	164	-0.45161	-1.70377	0.000116755	0.00667165	0.0059749	1283	tags=21%, list=7%, signal=20%	SAMHD1/APOBEC3H/CHI3L1/SUCLA2/GUSB/PRKCD/NAGK/TYMP/ENPP4/SUCLG1/GLB1/STT3B/HEXB/HPSE/BPGM/ACAT1/FUCA1/GM2A/NEU1/NAGA/APOBEC3G/GNS/AOAH/BTK/GNPDA1/CST3/CTSL/ALDH1A1/GLA/CDA/FBXO6/DPYD/PNP/NPL/PGLYRP1
GO:0010942	positive regulation of cell death	575	-0.400932	-1.69792	5.97888e-09	1.18023e-06	1.05697e-06	1342	tags=19%, list=7%, signal=18%	TGM2/PLEKHF1/PPID/MCL1/SLC6A6/CAPN2/TRADD/TNFRSF10B/GSK3B/DDIT3/PRELID1/NOTCH1/MIR221/EGR1/PTEN/NACC2/IGF2R/IDO1/EIF5A/DEDD2/SQSTM1/PEA15/MIR21/PRKCD/CTSH/CDC34/FAS/IRF5/CDK5/CLEC7A/FOXO3/PDGFRB/STK17B/BECN1/CCL5/TLR6/UBB/PRNP/BID/ARL6IP5/TNFRSF1A/ATF6/HBE1/ITGA4/SLC9A1/ITGB1/C3orf38/HBZ/LRRK2/PICALM/SOD2/S100A9/IGFBP3/DUSP6/CTSD/AIMP2/TIGAR/CASP8/MIAT/BCL6/ITGB2/TNFRSF1B/PTPRC/SLFN11/PLAGL2/THBS…
GO:0051092	positive regulation of NF-kappaB transcription factor activity	153	-0.45239	-1.68392	0.000185603	0.00959568	0.00859356	1233	tags=21%, list=6%, signal=20%	TRIM22/TRADD/TLR2/PSMA6/FLOT1/CLEC7A/CAT/TRIM21/TLR6/STAT3/NLRP3/S100A9/TICAM2/HSPA1A/CARD9/PYCARD/NLRC4/BTK/IRAK3/HSPA1B/TNF/TLR4/CX3CR1/MYD88/S100A8/RIPK2/NOD2/PRDX3/CD36/TRIM58/S100A12/LTF
GO:0071396	cellular response to lipid	546	-0.397481	-1.675	1.35352e-08	2.57809e-06	2.30885e-06	1909	tags=20%, list=10%, signal=18%	GSTP1/TADA3/AIFM1/IL15/HMGB2/LILRB2/TRIM5/PPP1R9B/CCNA2/PTGER4/DDRGK1/MAP2K3/FKBP4/PLSCR3/CXCL9/MAPK14/TRIP4/MSN/HSPA8/INSIG1/ACVR1/MAPK1/STRN3/LYN/LPL/CEBPB/ADAM15/TNIP1/NCF1/CES1/CAPN2/RNF14/MIR223/CMPK2/PPBP/GSK3B/SRD5A1/RAN/CHMP5/FLT3/TWF2/TLR2/PID1/MIR21/CXCL1/SPI1/LDLR/HADHB/GFI1/CD86/CD68/PTAFR/CCL5/MGST1/CD14/RXRA/CXCL8/CEBPE/SASH1/TRIB1/NLRP3/SCIMP/FBP1/CASP1/SGK1/TICAM2/LY96/NCOA4/SLC7A…
GO:0006885	regulation of pH	97	-0.474241	-1.66668	0.001261	0.0403853	0.0361677	1879	tags=26%, list=10%, signal=23%	SLC9A9/FASLG/SLAMF8/SLC26A6/MAPK1/ATP6V0E1/SLC9A4/GPR89B/ATP6V1F/RAB7A/ATP6AP1/TMEM165/SLC11A1/SLC9A1/LRRK2/ATP6V0D1/CHP1/ATP6AP2/ATP6V1D/DMXL2/PPT1/GRN/ATP6V1A/ATP6V1B2/SLC4A1
GO:0031623	receptor internalization	116	-0.465689	-1.66583	0.000570446	0.0224396	0.0200961	2000	tags=25%, list=10%, signal=23%	LPAR1/DLG4/LMBRD1/ARRB2/AP2S1/ANKRD13A/CD9/NUMB/CALCRL/SCYL2/FLOT1/CXCR1/GRB2/CXCL8/ITGB1/PICALM/RAB5A/ITGB2/CXCR2/ITGB3/FCER1G/CEACAM1/RAB31/SDCBP/RALB/CD36/ADM/ANXA2/SNCA
GO:0002718	regulation of cytokine production involved in immune response	113	-0.465695	-1.66076	0.00115268	0.0381458	0.034162	913	tags=22%, list=5%, signal=21%	CLEC7A/BST2/RSAD2/NLRP3/SCIMP/CCR2/TICAM2/BCL6/SLC7A5/TNFRSF1B/CARD9/PYCARD/BTK/IRAK3/TNF/HMOX1/TLR4/MYD88/P2RX7/RIPK2/FFAR2/ARG1/NOD2/CD36/CLC
GO:0002367	cytokine production involved in immune response	115	-0.46304	-1.65626	0.000511388	0.0207169	0.0185534	913	tags=22%, list=5%, signal=21%	CLEC7A/BST2/RSAD2/NLRP3/SCIMP/CCR2/TICAM2/BCL6/SLC7A5/TNFRSF1B/CARD9/PYCARD/BTK/IRAK3/TNF/HMOX1/TLR4/MYD88/P2RX7/RIPK2/FFAR2/ARG1/NOD2/CD36/CLC
GO:0044000	movement in host	167	-0.431156	-1.63363	0.000489317	0.0199719	0.0178861	2383	tags=29%, list=12%, signal=26%	AXL/EXOC2/CD209/CR1/TNFRSF4/NECTIN2/CHMP4B/TRIM10/NRP1/SELPLG/BSG/TRIM5/GAS6/IDE/GYPA/SCARB2/DYNLT1/GSN/ITGAV/ARL8B/CHMP2B/PPID/SLC3A2/TRIM22/CHMP5/RAB7A/TSG101/LDLR/CD86/TRIM21/CXCL8/CHMP2A/CLEC4G/CLEC5A/ITGB1/SLC1A5/ANPEP/HSPA1A/CTSB/HSPA1B/SNX3/PLSCR1/ITGB3/CTSL/LGALS1/FCN1/IFITM2/TRIM58/IFITM3
GO:0030099	myeloid cell differentiation	378	-0.390345	-1.63168	1.23845e-05	0.00107567	0.000963329	1870	tags=23%, list=10%, signal=21%	IL15/OSCAR/HMGB2/C1QC/CDC42/CD101/TMOD3/NRROS/GP5/MYB/MAPK14/SLC25A5/MPL/PSEN1/RBPJ/MFHAS1/APP/GPR137B/LYN/GAB3/FAXDC2/CSF3R/SNX10/CEBPB/TNFAIP6/MIR223/CEBPG/IREB2/MIR221/RHAG/EVI2B/BATF3/TLR2/AP3B1/SPI1/GP9/RB1/PIP4K2A/FOXO3/ATP6AP1/STAT3/SLC25A40/CEBPE/TRIB1/CLEC5A/LBR/BPGM/DNASE2/LILRB3/ETV2/FECH/HCLS1/CASP8/PRTN3/BCL6/DMTN/KLF10/HSPA1A/STAT1/HSPA1B/JAK2/SRF/TNF/LTBR/IKZF1/IFNG/CCR1/FAM210B/TL…
GO:0042330	taxis	572	-0.384679	-1.62429	3.15998e-08	5.62424e-06	5.03688e-06	1807	tags=17%, list=9%, signal=16%	ARRB2/GAS6/DNM1L/CXCR3/LSP1/PTPRJ/PTPRM/CXCL9/MAPK14/SLAMF8/ITGAV/MCU/RAB13/FEZ2/B3GNT2/PIK3CB/PLD1/CMTM3/MAPK1/APP/CYFIP1/CMTM7/LYN/PLXNB2/PIK3CG/CSF3R/EGR3/CCR4/FPR3/TNFAIP6/EXT1/MIR223/PPBP/CORO1B/NOTCH1/MAP2K1/IL6R/RHOG/PRKCD/CXCL1/SPI1/DUSP3/DOCK2/TYMP/CDK5/ADAM10/CXCR1/DPYSL5/PDGFRB/NINJ1/PTAFR/CCL5/PLXNC1/CXCL8/MOSPD2/AKIRIN1/SFTPD/IL17RA/C3AR1/S100A9/CCR2/KIF5B/EGR2/CYSLTR1/CMTM2/PLP2/PLA…
GO:0001817	regulation of cytokine production	759	-0.374092	-1.62277	1.79375e-09	3.89495e-07	3.48819e-07	1416	tags=18%, list=7%, signal=17%	LYN/PIK3CG/ACP5/LPL/HLA-B/GSDMD/CEBPB/PRG2/PPP1R11/BCL3/PLD3/TLR7/CAPN2/CEBPG/CHI3L1/DDIT3/FGR/MIR221/EGR1/IGF2BP2/IDO1/OAS2/ADORA2B/TLR2/IL6R/MIR21/IRF5/RBM47/AGPAT2/FLOT1/CLEC7A/NLRP12/IQGAP1/ACKR1/CD86/TBK1/BST2/PTAFR/RSAD2/TRIM21/RAB2B/SLC11A1/CLEC4E/TLR6/CD14/ORM2/STAT3/HLA-DPB1/PRNP/MEFV/S1PR3/SFTPD/CLEC5A/HOMER3/NLRP3/HPSE/SCIMP/IL17RA/LRRK2/C3AR1/IFNGR1/CASP1/CCR2/TICAM2/LY96/TLR5/CASP8/C…
GO:0001816	cytokine production	772	-0.371282	-1.61559	1.52799e-09	3.60639e-07	3.22976e-07	1416	tags=17%, list=7%, signal=17%	LYN/PIK3CG/ACP5/LPL/HLA-B/GSDMD/CEBPB/PRG2/PPP1R11/BCL3/PLD3/TLR7/CAPN2/CEBPG/CHI3L1/DDIT3/FGR/MIR221/EGR1/IGF2BP2/IDO1/OAS2/ADORA2B/TLR2/IL6R/MIR21/IRF5/RBM47/AGPAT2/FLOT1/CLEC7A/NLRP12/IQGAP1/ACKR1/CD86/TBK1/BST2/PTAFR/RSAD2/TRIM21/RAB2B/SLC11A1/CLEC4E/TLR6/CD14/ORM2/STAT3/HLA-DPB1/PRNP/MEFV/S1PR3/SFTPD/CLEC5A/HOMER3/NLRP3/HPSE/SCIMP/IL17RA/LRRK2/C3AR1/IFNGR1/CASP1/CCR2/TICAM2/LY96/TLR5/CASP8/C…
GO:0016050	vesicle organization	302	-0.393361	-1.60833	7.27006e-05	0.00472641	0.00423281	2322	tags=27%, list=12%, signal=25%	STX7/RAB1A/AP3M1/CCDC136/STAM/HPS5/NECTIN2/PDCD6/CHMP4B/BET1/ARFGEF2/TFG/F2R/SAR1B/LYST/CD2AP/DLG4/HPS1/AKT2/KLHL12/FASLG/UBAP1/MVB12A/SCARB2/ARL8B/BLOC1S1/RAB13/CHMP2B/PLEKHA3/SNAP29/INSIG1/HPS6/STAM2/SNX10/HPS3/PLEKHF1/CSNK1D/SNX11/RAB27A/ATP6V1F/SNAP23/CHMP5/RAB7A/SQSTM1/AP3B1/TSG101/SEC22B/TMED9/PIP4K2A/DNAJC13/TMED2/ATP6AP1/SEC23B/STX11/ATP6V1E1/RAB8A/CHMP2A/RAB34/AP1S1/GOLPH3/AP1M1/PICALM/S…
GO:0052183	disruption by host of symbiont structure	3	-0.982115	-1.60821	0.00120071	0.0390962	0.0350132	190	tags=67%, list=1%, signal=66%	MPEG1/LTF
GO:0052337	disruption by host of symbiont membrane	3	-0.982115	-1.60821	0.00120071	0.0390962	0.0350132	190	tags=67%, list=1%, signal=66%	MPEG1/LTF
GO:1903034	regulation of response to wounding	159	-0.429397	-1.59713	0.00139606	0.0434299	0.0388943	1150	tags=17%, list=6%, signal=16%	MIR221/SERPINB2/MAP2K1/PTEN/MIR21/PRKCD/ENPP4/CLEC7A/SIGLEC10/HPSE/ITGB1/ACTG1/DMTN/PROS1/THBS1/ADTRP/ANXA1/TNF/EMILIN2/PLAUR/GRN/KLF4/CEACAM1/CD36/ACTA2/ANXA2/KRT1
GO:0071345	cellular response to cytokine stimulus	772	-0.366041	-1.59279	5.25234e-09	1.07594e-06	9.63572e-07	1667	tags=20%, list=9%, signal=19%	CXCL9/MAPK14/SLC25A5/MPL/CASP4/GSN/SLC26A6/OAS3/B3GNT2/JAK1/ADIPOR2/MFAP3/MAPK1/AZI2/HYAL3/LYN/CSF3R/IFNGR2/CSF2RA/CCR4/SNX10/CEBPB/BIRC2/EXT1/SAMHD1/MT1X/CAPN2/ILK/CHI3L1/TRADD/PPBP/KEAP1/GSK3B/NOTCH1/SOCS3/SPRY2/WBP1L/EGR1/EIF5A/FLT3/OAS2/TLR2/IL6R/PID1/ST3GAL6/MIR21/CDC34/SP100/FAS/CXCL1/SPI1/STXBP3/TOLLIP/IRF5/PCOLCE2/RBM47/AGPAT2/ASAH1/FOXO3/CXCR1/NLRP12/OTULIN/GFI1/ACKR1/TXNDC17/CD70/TBK1/C…
GO:0032411	positive regulation of transporter activity	116	-0.444089	-1.58856	0.00161898	0.047378	0.0424301	1005	tags=16%, list=5%, signal=16%	PRKCD/CDK5/PTAFR/CACNB3/RXRA/GLRX/SLC9A1/ADRB2/ATP1B3/CCR2/SGK1/CHP1/PINK1/GSTO1/VMP1/CTSS/IFNG/CCL2/TESC
GO:0046718	viral entry into host cell	142	-0.4322	-1.58008	0.00155199	0.0461644	0.0413433	2218	tags=26%, list=11%, signal=23%	CR1/TNFRSF4/NECTIN2/TRIM10/NRP1/SELPLG/BSG/TRIM5/GAS6/IDE/GYPA/SCARB2/DYNLT1/GSN/ITGAV/SLC3A2/TRIM22/LDLR/CD86/TRIM21/CLEC4G/CLEC5A/ITGB1/SLC1A5/ANPEP/HSPA1A/CTSB/HSPA1B/SNX3/PLSCR1/ITGB3/CTSL/LGALS1/FCN1/IFITM2/TRIM58/IFITM3
GO:0007584	response to nutrient	146	-0.427608	-1.57537	0.0011799	0.0387014	0.0346597	1967	tags=21%, list=10%, signal=19%	IGFBP2/APAF1/IL15/GAS6/FKBP1B/FOLR2/GNPAT/LPL/ARSB/GNAI2/GPX1/BECN1/CAT/RXRA/ENSA/ALPL/SOD2/TYMS/PIM1/STAT1/SRF/TSPO/HMOX1/CYBB/CXCL10/KYNU/ARG1/NOD2/ACSL1/CYP1B1/F5
GO:0010466	negative regulation of peptidase activity	208	-0.404568	-1.57269	0.000834173	0.0296938	0.0265928	778	tags=12%, list=4%, signal=12%	PI16/LXN/CSTA/PICALM/SERPINA1/SIAH2/SERPINB1/SLPI/TIMP1/THBS1/CSTB/TIMP2/SERPINB10/CTSB/SERPINB8/IFI6/TNF/PLAUR/CST3/GAPDH/KLF4/PI3/PRDX3/MMP9/LTF/SNCA
GO:0071407	cellular response to organic cyclic compound	529	-0.373538	-1.57152	1.29296e-06	0.000140377	0.000125717	1493	tags=13%, list=8%, signal=12%	INSIG1/ACVR1/MAPK1/APP/STRN3/PIK3CG/TIPARP/CEBPB/SULT1A3/TGM2/NCF1/CES1/RNF14/GSK3B/SRD5A1/RAN/EGR1/FLT3/NCSTN/MIR21/CKB/ACTB/FLOT1/PTAFR/CCL5/RXRA/ARL6IP5/SLC9A1/ALPL/LRRK2/GOLPH3/FBP1/GNA15/SGK1/CASP8/NCOA4/IFIT1/DMTN/HSPA1A/PIM1/STAT1/HSPA1B/JAK2/ADTRP/ANXA1/TNF/PAK1/RIOK3/KCNMB1/FAM210B/P2RX7/CTNNA1/CEBPA/ARG1/NOD2/DNAJA1/GNAQ/GPBAR1/CYP1B1/CCL2/RALB/P2RY13/AIF1/AQP9/SNCA/DEFA1B/DEFA3/DEFA1
GO:0043123	positive regulation of I-kappaB kinase/NF-kappaB signaling	181	-0.41403	-1.57093	0.00154552	0.0460981	0.0412838	1303	tags=20%, list=7%, signal=19%	BIRC2/TRIM22/TRADD/TNFRSF10B/FKBP1A/RHOC/NEK6/CLEC7A/TBK1/BST2/ALPK1/TRIM21/TLR6/MAP3K3/WLS/TNFRSF1A/CASP1/TICAM2/PINK1/CASP8/CARD9/TNF/LTBR/HMOX1/TLR4/GAPDH/MYD88/S100A4/RIPK2/NOD2/LGALS1/CD36/CLEC4D/TNFSF10/TRIM58/S100A12/LTF
GO:0002685	regulation of leukocyte migration	210	-0.404746	-1.56753	0.000482261	0.019833	0.0177618	1806	tags=22%, list=9%, signal=20%	GAS6/PTGER4/DNM1L/CXCR3/MSN/SLAMF8/CD9/MCU/MAPK1/APP/LYN/TNFAIP6/MIR223/IL6R/SPI1/FUT4/ADAM10/PTAFR/CCL5/CXCL8/MOSPD2/AKIRIN1/ITGA4/C3AR1/CCR2/PLA2G7/THBS1/PYCARD/CXCR2/ADTRP/ANXA1/TNF/ITGB3/CCR1/HMOX1/CX3CR1/CXCL10/MYD88/MPP1/NOD2/BST1/CSF1R/CCL2/FPR2/AIF1/ELANE
GO:0043270	positive regulation of monoatomic ion transport	218	-0.399309	-1.55401	0.000980769	0.0334849	0.029988	1015	tags=13%, list=5%, signal=13%	MIR21/CDK5/PDGFRB/PTAFR/CACNB3/CCL5/GLRX/SLC9A1/ADRB2/ATP1B3/CCR2/KIF5B/KCNJ2/CHP1/PINK1/GSTO1/VMP1/TSPO/CTSS/LILRA5/IFNG/CCR1/KCNMB1/CXCL10/P2RX7/CCL2/LILRA2/TESC/SNCA
GO:0016052	carbohydrate catabolic process	157	-0.417158	-1.5509	0.00153459	0.0458981	0.0411047	1176	tags=28%, list=6%, signal=27%	PKM/MAN2B2/NCOR1/IER3/FUT7/MGAM/HK1/STBD1/GPI/SCARB2/PSEN1/APP/GALK1/GUSB/PGAM4/ARL2/FUT4/ALDOA/PGM1/LDHA/PGM2/STAT3/GLB1/TPI1/HEXB/BPGM/FBP1/TIGAR/ENO1/PGK1/GM2A/NEU1/SLC2A6/NAGA/AOAH/PGAM1/GK/IFNG/HK3/GAPDH/P2RX7/PGD/PYGL/SLC4A1
GO:0007269	neurotransmitter secretion	131	-0.426637	-1.54117	0.00122829	0.0396116	0.0354748	1096	tags=15%, list=6%, signal=14%	SNAP23/LIN7A/BRSK1/FBXL20/STXBP3/MCTP1/CDK5/SLC30A1/STX11/LRRK2/DNAJC5/RAB5A/DYSF/PPT1/P2RX7/STX3/SYT11/MYOF/SNCA
GO:0099643	signal release from synapse	131	-0.426637	-1.54117	0.00122829	0.0396116	0.0354748	1096	tags=15%, list=6%, signal=14%	SNAP23/LIN7A/BRSK1/FBXL20/STXBP3/MCTP1/CDK5/SLC30A1/STX11/LRRK2/DNAJC5/RAB5A/DYSF/PPT1/P2RX7/STX3/SYT11/MYOF/SNCA
GO:0048545	response to steroid hormone	307	-0.374375	-1.52853	0.000256684	0.0124411	0.0111419	789	tags=10%, list=4%, signal=10%	PTAFR/RXRA/ANXA3/GLB1/IGFBP7/PTGDS/ALPL/SGK1/TYMS/NCOA4/HSPA1A/IL1RN/THBS1/HSPA1B/JAK2/ADTRP/TSPO/PTGER2/ANXA1/TNF/PAK1/CYBB/IDH1/ARG1/DNAJA1/CYP1B1/ADM/AIF1/DEFA1B/DEFA3/DEFA1
GO:0034612	response to tumor necrosis factor	240	-0.387698	-1.52208	0.000378417	0.0163706	0.0146609	1303	tags=17%, list=7%, signal=16%	BIRC2/EXT1/ILK/CHI3L1/TRADD/EIF5A/PID1/FAS/ASAH1/FOXO3/ADAM10/OTULIN/TXNDC17/CD70/CCL5/CD14/CXCL8/TNFRSF1A/LRRK2/CASP1/CASP8/CD58/GCH1/TNFRSF1B/HSPA1A/THBS1/PYCARD/SPPL2A/STAT1/HSPA1B/JAK2/GBP2/TNF/TNFSF13B/CEBPA/TUBA1A/YBX3/CYP1B1/CCL2/GBP1/CAMP
GO:0032102	negative regulation of response to external stimulus	408	-0.364186	-1.50866	3.11379e-05	0.00230625	0.0020654	1592	tags=17%, list=8%, signal=16%	SLAMF8/OAS3/CD9/CALCRL/MFHAS1/HTRA1/MICB/LYN/ACP5/KLRD1/HLA-B/TNFAIP6/SAMHD1/MIR223/GRAMD4/CORO1B/FGR/NOTCH1/SOCS3/SEC14L1/MIR221/SERPINB2/PTEN/GPX1/MIR21/PRKCD/NENF/DUSP3/LDLR/RB1/NLRP12/OTULIN/FEM1A/TRIM21/SIGLEC10/MEFV/TRIB1/TNFRSF1A/NLRP3/PROS1/TNFRSF1B/PTPRC/THBS1/OAS1/AOAH/IRAK3/ADTRP/ELF4/SEMA4A/TNF/PLAUR/RIOK3/GRN/KLF4/CEACAM1/ARG1/HCK/NOD2/CCL2/SIRPA/SYT11/FPR2/ANXA2/LILRA2/AIF1/FGL2/KRT…
GO:1901342	regulation of vasculature development	315	-0.365629	-1.49964	0.000639879	0.0246353	0.0220626	1245	tags=13%, list=6%, signal=13%	EGLN1/MIR223/CHI3L1/MIR221/SPRY2/MIR21/CTSH/SP100/ADAM10/NINJ1/CXCL8/STAT3/ANXA3/SASH1/ITGB1/RNH1/C3AR1/CCR2/PGK1/LRG1/THBS1/FOXO4/CXCR2/STAT1/SEMA4A/HTATIP2/TNF/EMILIN2/ITGB3/HMOX1/CYBB/GRN/CX3CR1/CXCL10/KLF4/CEACAM1/RRAS/CYP1B1/ADM/KRT1/E2F2/CAMP
GO:0006979	response to oxidative stress	390	-0.355473	-1.49094	0.000131156	0.0072691	0.00650996	1606	tags=18%, list=8%, signal=17%	PSEN1/PRDX4/ROMO1/ATF2/MAPK1/APP/MICB/GSKIP/NCOA7/NCF1/MCL1/CAPN2/MTF1/KEAP1/GSR/SLC25A24/GPX1/MIR21/PRKCD/PON2/MCTP1/MSRA/FOXO3/PDGFRB/ERO1A/BECN1/TOR1A/CAT/MGST1/TLR6/ALDH3B1/PRNP/TPM1/ARL6IP5/LRRK2/SOD2/NME8/PINK1/GCH1/HSPA1A/PRDX1/STAT1/BTK/HSPA1B/JAK2/SRXN1/FBXO7/ANXA1/TNF/HMOX1/HBB/TLR4/SESN3/MSRB2/IDH1/TXN/ARG1/PRDX3/CYP1B1/SIRPA/CD36/HBA2/AIF1/KRT1/HP/MPO/MMP9/HBA1/SNCA
GO:0050801	monoatomic ion homeostasis	573	-0.352811	-1.48996	5.84993e-06	0.000562059	0.000503361	1674	tags=17%, list=9%, signal=16%	FKBP1B/GP5/CXCL9/STEAP4/PSEN1/SLAMF8/SLC26A6/CALM2/MCU/PIK3CB/MAPK1/APP/SNX5/GRINA/LYN/SNX10/FTL/TGM2/ATP6V0E1/SLC9A4/EXT1/ANKRD9/EGLN1/IREB2/GNAI2/GPR89B/DDIT3/ATP6V1F/FBXL5/RHAG/FKBP1A/PDZD8/RAB7A/CKB/AP3B1/CDK5/GP9/SLC12A9/ERO1A/TMCO1/ATP6AP1/CYBRD1/TMEM165/SCO1/CCL5/SLC11A1/SLC30A1/ACO1/PRNP/HEXB/SLC9A1/SLC24A4/ATP1B3/ALPL/LRRK2/PICALM/SOD2/S100A9/MICU1/CCR2/ATP6V0D1/KCNJ2/CHP1/FECH/GSTO1/MCO…
GO:0050776	regulation of immune response	761	-0.341048	-1.47768	5.43782e-07	6.28068e-05	5.62476e-05	1416	tags=19%, list=7%, signal=18%	LYN/HLA-DRA/KLRD1/HLA-B/SPG21/FPR3/HLA-DRB3/TNIP1/NCF1/BIRC2/PRAM1/SAMHD1/TLR7/LOXL3/SLC15A3/GRAMD4/IFI35/FGR/SEC14L1/GPR108/FKBP1A/GPX1/IDO1/THEMIS2/PPP2R3C/ADORA2B/TLR2/MIR21/PRKCD/CTSH/C2/AP3B1/CFH/SPI1/DUSP3/HLA-DQB1/RBM47/FLOT1/CLEC7A/OTULIN/GFI1/NINJ1/CD86/TBK1/EIF2B2/PTAFR/RSAD2/ALPK1/CACNB3/CCL5/CFD/TRIM21/SLC11A1/CLEC4E/GRB2/TLR6/CD14/C1RL/HLA-DPB1/PRNP/CFP/MEFV/CLEC4G/OASL/NLRP3/SCIMP/C…
GO:0002252	immune effector process	582	-0.34664	-1.45712	2.4148e-05	0.00191368	0.00171383	1451	tags=20%, list=7%, signal=19%	APP/MICB/LYN/PIK3CG/ACP5/HLA-DRA/KLRD1/HLA-B/EOMES/PRG2/HLA-DRB3/NCF1/PRAM1/BCL3/TLR7/LOXL3/CEBPG/RAB27A/IFI35/FGR/HLA-DRB4/SNAP23/TUBB/ADORA2B/IL6R/MIR21/PRKCD/CTSH/C2/CFH/SPI1/STXBP3/DOCK2/HLA-DQB1/CLEC7A/CD86/CD70/BST2/PTAFR/RSAD2/CFD/SLC11A1/CLEC4E/C1RL/STAT3/ANXA3/HLA-DPB1/CFP/CLEC4G/PTGDS/NLRP3/SCIMP/PARP3/EXOSC3/CCR2/TUBB4B/KIF5B/TICAM2/GAPT/BCL6/SLC7A5/ITGB2/TNFRSF1B/PRDX1/CARD9/PTPRC/LAG…
GO:0010506	regulation of autophagy	305	-0.356207	-1.45338	0.000786214	0.0284531	0.0254816	1443	tags=20%, list=7%, signal=19%	SNX5/GPR137B/BAG3/PLEKHF1/SPTLC2/CCNY/ATP6V0E1/MCL1/TRIM22/SNX6/PHF23/KEAP1/GSK3B/DDIT3/RHEB/CTSA/TMEM59/CALCOCO2/SEC22B/CDK5/DAP/PIP4K2A/FOXO3/CISD2/EIF4G2/BECN1/TBK1/CAPN1/TRIM21/STAT3/ATP6V1E1/RAB8A/MEFV/ATF6/ADRB2/PIK3R2/LRRK2/ATP6V0D1/TIGAR/PINK1/SLC7A5/ATP6V1D/PYCARD/BNIP3L/TSPO/FBXO7/IFNG/HMOX1/SESN3/ATP6V1A/SH3GLB1/GAPDH/ATP6V1B2/DRAM1/PSAP/RIPK2/RRAGD/NOD2/RALB/TRIM58/SNCA
GO:0050865	regulation of cell activation	595	-0.33616	-1.44431	2.84659e-05	0.00216122	0.00193551	1169	tags=17%, list=6%, signal=16%	FGR/PRELID1/TSPAN32/HLA-DRB4/SH3KBP1/IDO1/THEMIS2/PPP2R3C/ADORA2B/MIR21/PRKCD/ACTB/AP3B1/SPI1/DUSP3/HLA-DQB1/LDLR/CLEC7A/GP9/FOXO3/PDGFRB/CD86/CD70/PTAFR/CCL5/TLR6/SPTA1/HLA-DPB1/PRNP/BID/SIRPB1/SFTPD/CLEC4G/NLRP3/CD300LF/PARP3/LRRK2/EXOSC3/CCR2/PJA2/TICAM2/BCL6/DMTN/ITGB2/TNFRSF1B/PTPRC/LAG3/HLA-DPA1/THBS1/CTSC/PYCARD/MMP8/LST1/BTK/JAK2/FBXO7/LILRA5/ANXA1/HLX/TNF/EMILIN2/PLSCR1/ITGAM/IFNG/HMOX1/…
GO:0006091	generation of precursor metabolites and energy	439	-0.343904	-1.43241	0.000306039	0.014258	0.012769	2081	tags=22%, list=11%, signal=20%	SLC25A22/FH/DNAJC15/ADH5/IDH3A/CYBA/HK1/RPE/RHOA/COX5B/STBD1/CYB561/AKT2/COX15/TACO1/NDUFA9/GPI/IDE/SDHAF2/STEAP4/NDUFAF1/SDHB/CS/DEGS1/PSEN1/ACSS2/BLOC1S1/NDUFA8/DLD/NDUFV3/APP/ETFA/NCF1/GALK1/COQ10B/IREB2/SDHD/ACOX1/SUCLA2/GSK3B/SRD5A1/PRELID1/GSR/PGAM4/IDO1/PDHA1/TALDO1/PID1/GBE1/ARL2/GHITM/ALDOA/PGM1/LDHA/CAT/SUCLG1/NDUFA10/PGM2/ACO1/IL10RB/STAT3/BID/IDH2/TPI1/ME2/IFNAR1/COQ10A/BPGM/FBP1/ACAT…
GO:0001934	positive regulation of protein phosphorylation	668	-0.333821	-1.42726	1.43704e-05	0.00119099	0.00106661	1606	tags=16%, list=8%, signal=15%	RHOA/DLG4/TERF2IP/JTB/IL15/HSP90AA1/AKT2/ARRB2/GAS6/CSK/ARL2BP/DDRGK1/PTPRJ/MAP2K3/TWSG1/PSEN1/CALM2/CCND3/NCBP2/ATF2/ACVR1/MAPK1/APP/PSMD10/PPP2CA/LYN/PIK3CG/FAXDC2/CSNK1D/NCF1/CCNY/ILK/CHI3L1/TNFRSF10B/MIR221/SPRY2/CAMK1/EGR1/MAP2K1/FLT3/PPP2R3C/SQSTM1/IL6R/MIR21/PRKCD/FAS/CDK5/FLOT1/PDGFRB/EHD4/IQGAP1/CD86/TBK1/CCL5/SLC11A1/TLR6/DAZAP2/SASH1/PRNP/TNFRSF1A/ADRB2/MOB3A/LRRK2/MOB1A/PINK1/HCLS1/PT…
GO:0002697	regulation of immune effector process	351	-0.338477	-1.40512	0.00171635	0.0490378	0.0439166	1446	tags=19%, list=7%, signal=17%	MICB/LYN/ACP5/HLA-DRA/KLRD1/HLA-B/PRG2/HLA-DRB3/NCF1/PRAM1/TLR7/LOXL3/FGR/ADORA2B/MIR21/CFH/SPI1/CLEC7A/CD86/BST2/PTAFR/RSAD2/CFP/CLEC4G/NLRP3/SCIMP/PARP3/EXOSC3/CCR2/TICAM2/BCL6/SLC7A5/ITGB2/TNFRSF1B/CARD9/PTPRC/LAG3/PYCARD/BTK/IRAK3/ANXA1/MR1/HLX/TNF/ITGAM/IFNG/HMOX1/GRN/TLR4/TYROBP/CX3CR1/BATF/MYD88/P2RX7/RIPK2/FFAR2/CEACAM1/ARG1/NOD2/CD36/FCN1/CLC/FGL2/PGLYRP1/FCGR1A
GO:0051051	negative regulation of transport	444	-0.334927	-1.39935	0.000370378	0.0161656	0.0144773	1204	tags=12%, list=6%, signal=12%	GNAI2/NOTCH1/LYPLA1/PTEN/RAB7A/TLR2/PEA15/PID1/SP100/SPI1/STXBP3/MCTP1/CDK5/HMGCR/RSAD2/SLC30A1/ATG3/ARL6IP5/TNFRSF1A/OAZ2/DPH3/CD300LF/LRRK2/PICALM/CCR2/SLC43A2/CHP1/GSTO1/PRTN3/DMTN/TNFRSF1B/DYSF/THBS1/SNX3/ADTRP/TSPO/ANXA1/TNF/PLSCR1/ITGB3/HMOX1/MDFIC/FFAR2/CEACAM1/RAB11FIP5/TXN/SDCBP/SIRPA/CD36/SYT11/CD33/ANXA2/MMP9/SNCA
GO:0030162	regulation of proteolysis	651	-0.323649	-1.38992	0.000108628	0.00646916	0.00579356	2090	tags=20%, list=11%, signal=18%	F2R/AIM2/CDKN2D/PSMC6/SERPING1/DHCR24/SNX12/GNA12/PSMC3/MBP/APAF1/RHOA/AIFM1/DAPK1/RYBP/P2RX1/AURKA/PCSK1N/ARRB2/GAS6/NAIP/DDRGK1/FASLG/GPI/PRDX5/PSMC1/GSN/PSEN1/RNF217/ARL6IP1/APP/SVBP/PSMD10/LYN/CSNK1A1/TNIP1/CSNK1D/PIAS1/PSMC4/BIRC2/RNF14/GRAMD4/KEAP1/GSK3B/PRELID1/DESI1/IFT52/SERPINB2/PTEN/GPX1/PSMC2/NCSTN/MIR21/CTSH/FAS/CDK5/CLEC7A/DAP/NLRP12/RNF144B/F8A1/PI16/TRIM21/LXN/STAT3/UBB/PRNP/BID/P…
GO:0002683	negative regulation of immune system process	450	-0.332609	-1.38927	0.000576355	0.0225729	0.0202156	1441	tags=16%, list=7%, signal=16%	GPR137B/LYN/ACP5/KLRD1/HLA-B/CEBPB/PRG2/TNFAIP6/SAMHD1/LOXL3/MIR223/GRAMD4/FGR/SEC14L1/MIR221/GPR108/TSPAN32/GPX1/IDO1/MIR21/SPI1/DUSP3/LDLR/CD86/BST2/CD68/TRIM21/TLR6/PRNP/TRIB1/SFTPD/CLEC4G/CD300LF/PARP3/CCR2/LILRB3/BCL6/PTPRC/LAG3/THBS1/LST1/OAS1/BTK/IRAK3/ADTRP/FBXO7/ANXA1/HLX/TNF/RIOK3/HMOX1/GRN/TLR4/TYROBP/CX3CR1/CEBPA/MILR1/CEACAM1/ARG1/HCK/NOD2/MAFB/IRF1/CCL2/SYT11/CD33/LILRA2/FGL2/BPI/GB…
GO:0030003	intracellular monoatomic cation homeostasis	471	-0.332136	-1.38908	0.000266827	0.0128183	0.0114796	1674	tags=16%, list=9%, signal=15%	FKBP1B/GP5/CXCL9/STEAP4/PSEN1/SLAMF8/SLC26A6/CALM2/MCU/PIK3CB/MAPK1/APP/GRINA/LYN/FTL/TGM2/ATP6V0E1/SLC9A4/ANKRD9/EGLN1/IREB2/GPR89B/DDIT3/ATP6V1F/FKBP1A/PDZD8/RAB7A/AP3B1/CDK5/GP9/ERO1A/TMCO1/ATP6AP1/CYBRD1/TMEM165/SCO1/CCL5/SLC11A1/SLC30A1/ACO1/PRNP/HEXB/SLC9A1/SLC24A4/ATP1B3/LRRK2/S100A9/MICU1/CCR2/ATP6V0D1/KCNJ2/CHP1/GSTO1/MCOLN1/NCOA4/ATP6AP2/ATP6V1D/PTPRC/DMXL2/MT2A/SCO2/PPT1/ITGB3/IFNG/CCR…
GO:0006914	autophagy	469	-0.329012	-1.37585	0.00115945	0.0381458	0.034162	1860	tags=22%, list=10%, signal=20%	HSP90AA1/STBD1/DAPK1/EMC6/TRIM5/DNM1L/DDRGK1/SNX30/MVB12A/CAPNS1/SLC25A5/PSEN1/NRBF2/ARL8B/FEZ2/HSPA8/PIK3CB/CHMP2B/SNAP29/SNX5/GPR137B/BAG3/STAM2/PLEKHF1/SPTLC2/LGALS8/CCNY/ATP6V0E1/MCL1/RAB24/TRIM22/SNX6/ARSB/PHF23/KEAP1/GSK3B/DDIT3/RHEB/CTSA/TMEM59/CALCOCO2/CHMP5/RAB7A/SQSTM1/TOLLIP/TSG101/SEC22B/CDK5/DAP/PIP4K2A/FOXO3/RGS19/CISD2/EIF4G2/BECN1/TBK1/CAPN1/TRIM21/STAT3/ATP6V1E1/RAB8A/CHMP2A/ATG3…
GO:0061919	process utilizing autophagic mechanism	469	-0.329012	-1.37585	0.00115945	0.0381458	0.034162	1860	tags=22%, list=10%, signal=20%	HSP90AA1/STBD1/DAPK1/EMC6/TRIM5/DNM1L/DDRGK1/SNX30/MVB12A/CAPNS1/SLC25A5/PSEN1/NRBF2/ARL8B/FEZ2/HSPA8/PIK3CB/CHMP2B/SNAP29/SNX5/GPR137B/BAG3/STAM2/PLEKHF1/SPTLC2/LGALS8/CCNY/ATP6V0E1/MCL1/RAB24/TRIM22/SNX6/ARSB/PHF23/KEAP1/GSK3B/DDIT3/RHEB/CTSA/TMEM59/CALCOCO2/CHMP5/RAB7A/SQSTM1/TOLLIP/TSG101/SEC22B/CDK5/DAP/PIP4K2A/FOXO3/RGS19/CISD2/EIF4G2/BECN1/TBK1/CAPN1/TRIM21/STAT3/ATP6V1E1/RAB8A/CHMP2A/ATG3…
GO:0010562	positive regulation of phosphorus metabolic process	798	-0.309115	-1.36582	0.000160954	0.00848291	0.007597	1951	tags=15%, list=10%, signal=14%	RHOA/DLG4/TERF2IP/JTB/LMO4/IL15/HSP90AA1/AKT2/LILRB2/CDC42/ARRB2/GAS6/PPP2R5A/CSK/ARL2BP/DDRGK1/ANKLE2/PTPRJ/MAP2K3/TWSG1/PSEN1/CALM2/CCND3/NCBP2/ATF2/ACVR1/MAPK1/APP/PSMD10/PPP2CA/LYN/PIK3CG/FAXDC2/CSNK1D/NCF1/CCNY/CAPN2/ILK/CHI3L1/TNFRSF10B/FGR/MIR221/SPRY2/CAMK1/EGR1/MAP2K1/FLT3/PPP2R3C/ADORA2B/SQSTM1/IL6R/KCTD20/PID1/MIR21/PRKCD/FAS/CDK5/FLOT1/PDGFRB/EHD4/IQGAP1/CD86/TBK1/PTAFR/CCL5/SLC11A1/T…
GO:0045937	positive regulation of phosphate metabolic process	798	-0.309115	-1.36582	0.000160954	0.00848291	0.007597	1951	tags=15%, list=10%, signal=14%	RHOA/DLG4/TERF2IP/JTB/LMO4/IL15/HSP90AA1/AKT2/LILRB2/CDC42/ARRB2/GAS6/PPP2R5A/CSK/ARL2BP/DDRGK1/ANKLE2/PTPRJ/MAP2K3/TWSG1/PSEN1/CALM2/CCND3/NCBP2/ATF2/ACVR1/MAPK1/APP/PSMD10/PPP2CA/LYN/PIK3CG/FAXDC2/CSNK1D/NCF1/CCNY/CAPN2/ILK/CHI3L1/TNFRSF10B/FGR/MIR221/SPRY2/CAMK1/EGR1/MAP2K1/FLT3/PPP2R3C/ADORA2B/SQSTM1/IL6R/KCTD20/PID1/MIR21/PRKCD/FAS/CDK5/FLOT1/PDGFRB/EHD4/IQGAP1/CD86/TBK1/PTAFR/CCL5/SLC11A1/T…
GO:0043086	negative regulation of catalytic activity	604	-0.316767	-1.35729	0.000197861	0.0100237	0.00897692	1456	tags=14%, list=8%, signal=14%	ARL6IP1/APP/RDX/LYN/GSKIP/SH3BP5L/PPP1R11/BIRC2/CEP85/EGLN1/SNX6/MIR223/GNAI2/GSK3B/TMBIM1/NOTCH1/HIPK3/SPRY2/SERPINB2/PTEN/FKBP1A/GPX1/MIR21/PRKCD/ARL2/DUSP3/TSG101/RB1/PIP4K2A/HMGCR/TMED2/GFI1/PI16/LXN/MVP/PRNP/DTX3L/TRIB1/CSTA/PARP3/LRRK2/PICALM/CCR2/CDC20/CHP1/SERPINA1/SIAH2/SERPINB1/IFIT1/SLPI/PTPRC/TIMP1/THBS1/CSTB/TIMP2/SERPINB10/PYCARD/CTSB/SERPINB8/IFI6/IRAK3/FBXO7/ANXA1/TNF/PLAUR/CST3/I…
GO:0019725	cellular homeostasis	728	-0.306044	-1.31855	0.000293337	0.0138468	0.0124007	1738	tags=16%, list=9%, signal=15%	FASLG/LRRC8A/PRDX5/IDE/FKBP1B/GP5/CXCL9/STEAP4/PIM3/PSEN1/SLAMF8/SLC26A6/CALM2/PRDX4/MCU/PIK3CB/TXNRD1/RHOT1/CHMP2B/MAPK1/APP/GRINA/LYN/BAG3/SNX10/FTL/TGM2/NCF1/ATP6V0E1/SLC9A4/MCL1/ANKRD9/EGLN1/IREB2/GPR89B/DDIT3/ATP6V1F/GSR/RHAG/FKBP1A/PDZD8/GPX1/RAB7A/DEDD2/CKB/AP3B1/STXBP3/CDK5/GP9/SLC12A9/ALDOA/ERO1A/TMCO1/ATP6AP1/CYBRD1/TMEM165/SCO1/CCL5/SLC11A1/SLC30A1/ACO1/ATP6V1E1/PRNP/HEXB/SLC9A1/SLC24A…
GO:0010035	response to inorganic substance	524	-0.310927	-1.30875	0.00136344	0.0426596	0.0382045	1481	tags=14%, list=8%, signal=13%	PAM/MAPK1/NEK7/APP/PPP2CA/ALOX5AP/NCF1/MT1F/MT1X/CAPN2/EGLN1/MTF1/SLC25A24/GPX1/NCSTN/MIR21/PRKCD/CPNE3/MT1A/PDGFRB/BECN1/IQGAP1/EIF4A3/CYBRD1/CAT/SLC30A1/CD14/ACO1/PRNP/MT1E/ACTG1/ALPL/LRRK2/FBP1/SOD2/TIGAR/PINK1/CASP8/MCOLN1/GCH1/DMTN/PRDX1/THBS1/STAT1/MT2A/CPNE8/TSPO/ANXA1/PLSCR1/LTA4H/HMOX1/CYBB/KCNMB1/HBB/S100A8/P2RX7/CEBPA/TUBA1A/TXN/ARG1/PRDX3/IMPA2/CYP1B1/SIRPA/CD36/SYT11/HBA2/HP/MPO/MMP9…
GO:0048871	multicellular organismal-level homeostasis	702	-0.300116	-1.29472	0.00073529	0.0269698	0.0241532	1769	tags=16%, list=9%, signal=15%	CSK/CCNB2/RAB3D/BSCL2/GPI/TMOD3/MYB/MAPK14/SLC25A5/MPL/TLE3/SLC25A44/PIK3CB/RBPJ/MFHAS1/ADIPOR2/GPR137B/LYN/ACP5/CCR4/SNX10/CEBPB/TJP2/EXT1/CEBPG/IREB2/CYTL1/MTF1/DDIT3/NOTCH1/MIR221/RHEB/NDN/RHAG/EGR1/ARRDC3/IGF2BP2/GPX1/RAB7A/FLT3/PPP2R3C/SQSTM1/NCSTN/CTSH/FAS/ACTB/AP3B1/SPI1/RB1/FOXO3/TPP1/PRCP/SLC11A1/PCTP/SPTA1/STAT3/SLC25A40/UBB/SFTPD/ADRB2/ITGB1/ACTG1/BPGM/ALPL/DNASE2/CCR2/ETV2/FECH/GAPT/H…
GO:1901699	cellular response to nitrogen compound	645	-0.303146	-1.28221	0.00140456	0.0434754	0.0389351	1617	tags=14%, list=8%, signal=13%	CASP4/ECHDC3/PSEN1/SLC26A6/CCND3/SOCS2/RAB13/ATF2/INSIG1/MAPK1/APP/SNX5/CYFIP1/LY6G6D/LYN/PIK3CG/LPL/MYO5A/CEBPB/SULT1A3/TGM2/CAPN2/SNX6/GNAI2/GSK3B/SRD5A1/SOCS3/EGR1/CHMP5/NCSTN/PID1/RAB10/PRKCD/ACTB/LAMTOR2/CDK5/FLOT1/RB1/PIP4K2A/PTAFR/GRB2/TLR6/STAT3/PRNP/RAB8A/ITGA4/SLC9A1/ADRB2/PIK3R2/LRRK2/GOLPH3/FBP1/GNA15/EIF4EBP2/CTSD/SLC7A5/IFIT1/DMTN/FOXO4/STAT1/JAK2/AP3S1/AGTRAP/TNF/ITGB3/RIOK3/CYBB/T…
GO:0071417	cellular response to organonitrogen compound	614	-0.300843	-1.27738	0.00150755	0.0455441	0.0407877	1617	tags=14%, list=8%, signal=13%	CASP4/ECHDC3/PSEN1/SLC26A6/CCND3/SOCS2/RAB13/ATF2/INSIG1/MAPK1/APP/SNX5/CYFIP1/LY6G6D/LYN/PIK3CG/LPL/MYO5A/CEBPB/SULT1A3/TGM2/CAPN2/SNX6/GNAI2/GSK3B/SRD5A1/SOCS3/EGR1/CHMP5/NCSTN/PID1/RAB10/PRKCD/ACTB/LAMTOR2/CDK5/RB1/PIP4K2A/PTAFR/GRB2/TLR6/STAT3/PRNP/RAB8A/ITGA4/SLC9A1/ADRB2/PIK3R2/LRRK2/GOLPH3/FBP1/GNA15/EIF4EBP2/CTSD/SLC7A5/DMTN/FOXO4/STAT1/JAK2/AP3S1/AGTRAP/TNF/ITGB3/CYBB/TLR4/SESN3/ADIPOR1/…
GO:0006974	cellular response to DNA damage stimulus	741	0.389592	1.39158	0.000113149	0.00656928	0.00588322	4477	tags=34%, list=23%, signal=27%	DDIT4/FOXO1/MBD4/UVSSA/MYC/ERCC5/ATM/TLK1/INO80E/SMARCC1/MOAP1/RPA1/POLM/DMC1/HMGB1/CDKN1B/METTL3/KAT2A/BARD1/EIF2AK4/SETD1A/RNASEH2B/LIG1/MIF/FBXO31/RBX1/EP400/TRIM28/IRF3/MTA1/HERC2/SIRT1/SMARCB1/MGMT/TAF6L/SWI5/MCMDC2/CDK5RAP3/POLR2I/E2F1/NSMCE3/TDP1/HELQ/CRY1/UBA7/PPP4R3B/PSME4/ERCC3/PARP1/SETD2/SLX4/NRDE2/THOC1/TMEM109/TAOK1/MBTD1/MMS19/SLC30A9/RAD9A/INIP/SSRP1/KDM2A/PIDD1/SMARCE1/REV1/PTPN1…
GO:0042113	B cell activation	257	0.435979	1.4679	0.00166279	0.0482697	0.0432287	2814	tags=26%, list=15%, signal=22%	CD19/CD27/CD79B/LEF1/CD79A/POU2AF1/IL7R/TBC1D10C/TNFAIP3/CD22/BANK1/TNFRSF13C/TCF3/ATM/RASGRP1/CXCR5/CR2/CARD11/TNFRSF13B/MEF2C/MZB1/MS4A1/EXOSC6/ITFG2/MIF/IRF8/SWAP70/TNFSF4/AKAP17A/DLL1/IL10/ITM2A/SLC39A10/PHB2/THOC1/STAT5B/PLCL2/TOP2B/STAT6/CCR6/DOCK10/ST3GAL1/DNAJB9/PCID2/TLR9/LAPTM5/PRKCB/SYVN1/CD74/PTK2B/CD320/MFNG/FCRL3/DOCK11/TPD52/MSH6/CD40LG/DCLRE1C/MALT1/CD40/TNFRSF21/PAWR/MSH2/SP3/ABL…
GO:0006403	RNA localization	172	0.473642	1.54691	0.00127195	0.0405001	0.0362705	4400	tags=40%, list=23%, signal=31%	NPIPA1/ATM/HNRNPU/NUP210/ATXN2/NUP160/NOP58/HNRNPA2B1/NUP88/FBL/NUP188/TGFBR2/NUP153/POM121C/KIF5C/SETD2/NXT2/NRDE2/THOC1/DKC1/FUBP3/PNPT1/LRPPRC/NHP2/NUP205/MAGOH/AHCTF1/PABPN1/NUP54/DHX36/MAGOHB/PCID2/DDX39B/NSUN2/NXF1/DCP2/THOC6/KHDRBS1/PIH1D1/AKAP8L/TOMM20/PHAX/EIF5A2/CCT8/SRSF7/CHTOP/MCM3AP/SMG1/NAF1/DDX39A/TSC1/CCT5/CETN3/SMG7/EXOSC10/THOC7/NOL6/NUP85/TERF1/CCT3/RBM15B/BICD1/POLDIP3/SUPT6H/…
GO:0071824	protein-DNA complex subunit organization	177	0.471927	1.54693	0.00102049	0.0347317	0.0311046	4353	tags=43%, list=22%, signal=34%	RPL23/ITGB3BP/KAT6A/MYC/CENPT/SMARCC1/DMC1/HMGB1/CABIN1/CENPV/SMARCB1/TAF6L/TAF1C/TCF4/SETD2/LIN54/SET/SSRP1/SMARCE1/TAF7/TSPYL2/TRAPPC12/NAP1L1/GRWD1/RRN3/CHD1/TBP/GTF2H5/MIS12/TAF4B/RBBP4/MED24/KAT6B/POLR1E/SUPT16H/PIH1D1/DAXX/SMYD3/TAF10/MED23/MCM2/MCM3AP/NAP1L5/SMARCD1/SOX9/SMARCC2/TSPYL1/NAA60/TAF4/ARID2/ANP32B/ATF7IP/SHPRH/TAF3/MED9/MED4/MED15/SENP6/ARID1A/TERF1/TAF6/MED21/NAP1L4/SART3/RAD5…
GO:0006281	DNA repair	488	0.453237	1.58859	1.03463e-06	0.000113465	0.000101615	4477	tags=37%, list=23%, signal=29%	MBD4/UVSSA/ERCC5/ATM/INO80E/SMARCC1/RPA1/POLM/DMC1/HMGB1/KAT2A/BARD1/RNASEH2B/LIG1/RBX1/EP400/TRIM28/MTA1/HERC2/SIRT1/SMARCB1/MGMT/TAF6L/SWI5/MCMDC2/POLR2I/NSMCE3/TDP1/HELQ/PPP4R3B/PSME4/ERCC3/PARP1/SETD2/SLX4/TAOK1/MBTD1/MMS19/SLC30A9/RAD9A/INIP/SSRP1/KDM2A/SMARCE1/REV1/FAAP100/PNKP/MNAT1/KDM1A/TAF7/INTS3/SMARCAD1/NSMCE4A/APEX1/PMS1/SETX/DMAP1/ALKBH3/INO80D/ALKBH2/EPC1/DDB1/CHD1L/RPA4/RNF138/GTF…
GO:0006325	chromatin organization	510	0.453517	1.59535	2.57867e-07	3.18144e-05	2.84919e-05	4397	tags=37%, list=23%, signal=29%	ITGB3BP/SUZ12/NPM3/KAT6A/MYC/CHD9/ATF7IP2/MTF2/CHD7/RBL2/KDM5D/BTAF1/TLK1/OGT/INO80E/SMARCC1/GATAD2B/HMGB1/METTL3/KAT2A/HNRNPU/SETD1A/KANSL1/CABIN1/SATB1/CENPV/EP400/KMT2B/TRIM28/JARID2/MTA1/RING1/CBX7/SUPT5H/SIRT1/SMARCB1/TAF6L/RBM15/ASXL1/KDM7A/PSME4/SETD2/LIN54/SET/GFI1B/RSBN1/MBTD1/CREBZF/SSRP1/KDM2A/SMARCE1/KDM1A/SMARCAD1/DMAP1/TSPYL2/RBBP7/INO80D/KANSL3/KMT2A/PHF1/BANP/NAP1L1/KDM5B/KDM3A/GR…
GO:0033044	regulation of chromosome organization	223	0.483343	1.61525	0.000103661	0.00625251	0.00559954	4290	tags=41%, list=22%, signal=32%	DUSP1/MYC/ATM/ATF7IP2/INO80E/SMARCC1/HNRNPU/HNRNPA2B1/CENPV/TRIM28/SPC25/SMARCB1/NSMCE3/PARP1/SLX4/TACC3/DKC1/PRKCQ/SMARCE1/ANAPC5/PNKP/MNAT1/NSMCE4A/ANAPC4/INO80D/NUMA1/TRAPPC12/PPP1R10/SETDB2/ACD/DHX36/ANAPC1/BUB3/MAD1L1/SMARCA2/PCID2/AXIN2/SIN3A/TAL1/DCP2/EID3/SSBP1/DNMT1/PHF10/HNRNPC/MCM2/SETDB1/SUB1/CTCF/CCT8/SMG1/NAA10/MAP3K4/KLHL22/SMARCD1/NAT10/NAF1/SMARCC2/BRD7/PPHLN1/GNL3/CCT5/SMC2/MAPK…
GO:0002584	negative regulation of antigen processing and presentation of peptide antigen	4	0.966191	1.63131	0.000510352	0.0207169	0.0185534	34	tags=50%, list=0%, signal=50%	HLA-DOB/HLA-DOA
GO:0002669	positive regulation of T cell anergy	4	0.969763	1.63734	0.000316964	0.0144011	0.0128971	545	tags=75%, list=3%, signal=73%	CD3E/ITCH/CBLB
GO:0002913	positive regulation of lymphocyte anergy	4	0.969763	1.63734	0.000316964	0.0144011	0.0128971	545	tags=75%, list=3%, signal=73%	CD3E/ITCH/CBLB
GO:0048752	semicircular canal morphogenesis	6	0.903485	1.65539	0.00134359	0.04239	0.037963	212	tags=17%, list=1%, signal=16%	CHD7
GO:0140053	mitochondrial gene expression	154	0.532312	1.72044	2.68523e-05	0.00205306	0.00183865	4648	tags=50%, list=24%, signal=38%	MRPL1/C1QBP/POLRMT/SARS2/TRMT10C/MRPL38/SHMT2/TBRG4/SUPV3L1/MRPL40/CHCHD10/MRPL58/MRPS9/MRPS6/MTRF1/MRPL24/MRPL57/PNPT1/LRPPRC/MRPL12/MRPS31/UQCC2/MRPS30/TUFM/TFB2M/MRPL46/MRPS21/RPUSD4/MRPS5/DAP3/MRPS16/MRPL41/MRPS33/MRPL54/MRPS25/MRPL14/TFB1M/MRPS15/MRPS18B/FASTK/MRPL53/MRPL48/MRPL2/GADD45GIP1/GFM1/TRMT61B/PRKAA1/MRPS26/MRPS10/PUS1/TRUB2/MALSU1/RPUSD3/FASTKD1/RARS2/MRPL55/METTL4/CDK5RAP1/MRPL11…
GO:0016071	mRNA metabolic process	666	0.48581	1.72489	1e-10	3.102e-08	2.77805e-08	3433	tags=34%, list=18%, signal=29%	RNU4-1/RNU4-2/RNVU1-7/RNU11/SNRNP70/RNU4ATAC/SRRM2/TARDBP/PNN/ATM/CIRBP/RBM26/RNU5A-1/PRKCA/SNRPA1/ANGEL2/METTL3/RBM17/RNGTT/PAN3/BARD1/HNRNPU/EXOSC6/ACIN1/PAN2/LSM7/SECISBP2/LSM5/SF3A2/RBM6/HNRNPA2B1/C1QBP/PRPF3/PRPF31/TSEN2/LUC7L3/DDX17/RBM25/TSEN54/RPRD2/FRG1/SERBP1/AKAP17A/SRSF6/RBM5/EXOSC8/TRMT10C/SAFB2/POLR2I/E2F1/RBM15/TBRG4/SF1/SYMPK/ADARB1/SUPV3L1/RNU2-1/MIR98/EDC4/TAF15/TRAF5/NRDE2/THOC…
GO:0032259	methylation	319	0.509717	1.74273	5.33824e-08	8.9165e-06	7.98531e-06	3921	tags=38%, list=20%, signal=31%	AUTS2/FOS/SUZ12/MYC/NSUN5P1/MTF2/OGT/TARBP1/METTL3/SETBP1/SETD1A/KANSL1/TDRD1/FBL/TRMT13/TRMT112/KMT2B/PCMTD1/DPH5/TRIM28/MLLT6/PCMTD2/SIRT1/SMARCB1/MGMT/BOD1/TRMT10C/RBM15/NSUN5/BTG1/PARP1/SETD2/TRMT12/FBXO11/SMYD4/KDM1A/RNMT/DMAP1/KANSL3/TFB2M/KMT2A/TRMO/PHF1/HEMK1/SETDB2/TRMT1/CLNS1A/MTR/CXXC1/SNRPF/NSUN2/MECP2/TDRD9/METTL21A/METTL5/PIH1D1/NFYB/GAMT/SETD6/SMYD3/DNMT1/BTG2/RLF/EMG1/TFB1M/SETD1B…
GO:2000736	regulation of stem cell differentiation	73	0.590346	1.74585	0.000299165	0.0140002	0.0125381	3942	tags=44%, list=20%, signal=35%	ITCH/OCIAD1/GATAD2B/METTL3/HNRNPU/SETD1A/MTA1/EIF2AK2/OSM/LBH/RBBP7/KDM3A/HSPA9/DHX36/RBBP4/NSUN2/CHD4/CDK13/CDK6/PRICKLE1/LTBP3/TEAD2/SMYD5/CDK12/SOX9/ABL1/PUS7/NELFB/PWP1/GATAD2A/MTA3/KDM4C
GO:0046033	AMP metabolic process	22	0.720294	1.74885	0.00167395	0.0484114	0.0433556	2285	tags=36%, list=12%, signal=32%	NT5E/NUDT2/AK3/PFAS/APRT/PPAT/ATIC/PAICS
GO:0034660	ncRNA metabolic process	507	0.506476	1.78038	1e-10	3.102e-08	2.77805e-08	4136	tags=41%, list=21%, signal=33%	JUN/ETS1/MYBL1/FOS/NPM3/RPL7/MYC/RPS28/ISG20/NSUN5P1/CHD7/DDX51/SMAD3/DUS1L/TARBP1/METTL3/EXOSC6/DTWD2/INTS8/PELP1/TDRD1/NOP58/HNRNPA2B1/RPP40/RPL14/FBL/ELP2/TRMT13/TRMT112/DGCR8/TSEN2/DDX17/FARS2/TSEN54/FRG1/RPL5/POP5/SARS2/EXOSC8/IL10/SMARCB1/TRMT10C/DIS3L/KRI1/NSUN5/GTF3A/GTF3C1/THUMPD1/GEMIN4/DKC1/TRMT12/GTF3C3/DUS3L/RPAP2/ELP6/PNPT1/BOP1/SREBF1/NHP2/INTS3/EXOSC7/PUM2/TUT1/TFB2M/NOL8/SLFN13/E…
GO:0043414	macromolecule methylation	280	0.53078	1.79937	1.32032e-08	2.55977e-06	2.29244e-06	3895	tags=38%, list=20%, signal=31%	AUTS2/FOS/SUZ12/MYC/NSUN5P1/MTF2/OGT/TARBP1/METTL3/SETBP1/SETD1A/KANSL1/TDRD1/FBL/TRMT13/TRMT112/KMT2B/PCMTD1/TRIM28/MLLT6/PCMTD2/SIRT1/SMARCB1/MGMT/BOD1/TRMT10C/RBM15/NSUN5/BTG1/PARP1/SETD2/TRMT12/FBXO11/KDM1A/RNMT/DMAP1/KANSL3/TFB2M/KMT2A/TRMO/PHF1/HEMK1/SETDB2/TRMT1/CLNS1A/CXXC1/SNRPF/NSUN2/MECP2/TDRD9/METTL21A/METTL5/PIH1D1/NFYB/SETD6/SMYD3/DNMT1/BTG2/RLF/EMG1/TFB1M/SETD1B/TRMT61A/PRDM4/SETDB…
GO:0007549	dosage compensation	27	0.725706	1.82226	0.000192362	0.00980504	0.00878106	3854	tags=56%, list=20%, signal=45%	SUZ12/OGT/METTL3/HNRNPU/KANSL1/JARID2/RBM15/KANSL3/MSL2/HCFC1/EXOSC10/PCGF5/SMCHD1/MSL3/RBM15B
GO:0009048	dosage compensation by inactivation of X chromosome	27	0.725706	1.82226	0.000192362	0.00980504	0.00878106	3854	tags=56%, list=20%, signal=45%	SUZ12/OGT/METTL3/HNRNPU/KANSL1/JARID2/RBM15/KANSL3/MSL2/HCFC1/EXOSC10/PCGF5/SMCHD1/MSL3/RBM15B
GO:0071826	ribonucleoprotein complex subunit organization	197	0.550931	1.82492	2.13699e-07	2.82942e-05	2.53393e-05	3730	tags=38%, list=19%, signal=31%	RNU4-1/RNU4-2/RNVU1-7/RNU11/RNU4ATAC/RPS28/ATM/RNU5A-1/SNRPA1/RPS5/RPL23A/SF3A2/DHX30/PRPF3/PRPF31/HSP90AB1/LUC7L3/DENR/RPL5/SRSF6/RBM5/SF1/EIF3A/RNU2-1/EIF3D/GEMIN4/RNU6-1/PTBP2/BOP1/SFSWAP/SETX/LSM2/CLNS1A/SNRPF/RPSA/DDX39B/PRPF19/PIH1D1/RPL38/ERAL1/SRSF5/DDX46/RPF2/MCTS1/PRPF18/RPS27/SNRNP200/AGO2/PPAN/LSM4/EIF3B/EIF3F/CELF6/PSIP1/SF3B2/LUC7L/SNRPG/SART1/NAF1/PRPF8/EIF2D/EIF3H/NLE1/RPLP0/SRPK2…
GO:0034470	ncRNA processing	371	0.530313	1.83129	1e-10	3.102e-08	2.77805e-08	4344	tags=44%, list=22%, signal=35%	NPM3/RPL7/RPS28/ISG20/NSUN5P1/CHD7/DDX51/SMAD3/DUS1L/TARBP1/METTL3/EXOSC6/DTWD2/INTS8/PELP1/TDRD1/NOP58/HNRNPA2B1/RPP40/RPL14/FBL/ELP2/TRMT13/TRMT112/DGCR8/TSEN2/DDX17/FARS2/TSEN54/FRG1/RPL5/POP5/SARS2/EXOSC8/TRMT10C/KRI1/NSUN5/THUMPD1/GEMIN4/DKC1/TRMT12/DUS3L/ELP6/BOP1/NHP2/INTS3/EXOSC7/PUM2/TUT1/TFB2M/NOL8/EXOSC5/TRMO/QTRT1/DDX10/LAGE3/RPUSD4/RPL35/RPL27/DUS4L/DDX49/TRMT1/GTF2H5/TRMU/YBEY/PUM1/…
GO:0048535	lymph node development	18	0.792959	1.84683	0.000235992	0.0115935	0.0103828	210	tags=22%, list=1%, signal=22%	CD248/IL7R/LTB/CXCR5
GO:0022618	ribonucleoprotein complex assembly	191	0.564525	1.86386	5.7928e-08	9.38693e-06	8.40661e-06	3730	tags=39%, list=19%, signal=32%	RNU4-1/RNU4-2/RNVU1-7/RNU11/RNU4ATAC/RPS28/ATM/RNU5A-1/SNRPA1/RPS5/RPL23A/SF3A2/DHX30/PRPF3/PRPF31/HSP90AB1/LUC7L3/DENR/RPL5/SRSF6/RBM5/SF1/EIF3A/RNU2-1/EIF3D/GEMIN4/RNU6-1/PTBP2/BOP1/SFSWAP/SETX/LSM2/CLNS1A/SNRPF/RPSA/DDX39B/PRPF19/PIH1D1/RPL38/ERAL1/SRSF5/DDX46/RPF2/MCTS1/PRPF18/RPS27/SNRNP200/AGO2/PPAN/LSM4/EIF3B/EIF3F/CELF6/PSIP1/SF3B2/LUC7L/SNRPG/SART1/NAF1/PRPF8/EIF2D/EIF3H/NLE1/RPLP0/SRPK2…
GO:0008380	RNA splicing	408	0.538355	1.86973	1e-10	3.102e-08	2.77805e-08	3383	tags=37%, list=17%, signal=31%	RNU4-1/RNU4-2/RNVU1-7/RNU11/SNRNP70/RNU4ATAC/SRRM2/TARDBP/PNN/CIRBP/RNU5A-1/SNRPA1/METTL3/RBM17/KAT2A/HNRNPU/ACIN1/LSM7/POLR2A/LSM5/SF3A2/RBM6/HNRNPA2B1/C1QBP/PRPF3/PRPF31/TSEN2/LUC7L3/DDX17/RBM25/TSEN54/FRG1/AKAP17A/SRSF6/RBM5/TAF6L/RBM15/SF1/RP9/RNU2-1/TAF15/NRDE2/THOC1/GEMIN4/RNU6-1/SNRPN/CWF19L1/PTBP2/SRSF11/DHX38/KDM1A/U2AF1L4/HNRNPL/IVNS1ABP/SFSWAP/CLASRP/SETX/SRRM1/SREK1/MAGOH/SRSF8/CLK4/R…
GO:0033151	V(D)J recombination	13	0.861939	1.8773	5.33691e-05	0.00362143	0.00324323	432	tags=38%, list=2%, signal=38%	LEF1/TCF3/ATM/HMGB1/BCL11B
GO:0002181	cytoplasmic translation	148	0.587814	1.89232	7.79689e-08	1.2093e-05	1.08301e-05	4377	tags=53%, list=23%, signal=42%	RPL8/RPL23/RPL7/RPS28/METTL3/RPL7A/HNRNPU/RPS5/RPL23A/RPL9/RPL14/ZC3H15/DPH5/RPL22/DENR/RPL5/RPL22L1/EIF3A/RPLP1/EIF3D/RPS23/RPS15A/RPL17/EIF4A2/RPL19/CPEB3/RPL35/RPL27/RPL27A/DHX36/PABPC1/MTOR/RPSA/RPS4X/RPS9/RPL13/RPL36/RPL34/RPS6/RPS3/RPL38/DRG2/RPL10A/RPS24/MCTS1/DNAJC24/DPH2/RPS18/RPS27/EIF3B/RPS8/RPL12/RPS17/EIF3F/UBA52/RPL30/RPL37A/RPS13/RPL4/RPL31/EIF2D/EIF3H/FAU/RPLP0/RPL24/RPS15/RPS29/R…
GO:0022613	ribonucleoprotein complex biogenesis	393	0.550669	1.90787	1e-10	3.102e-08	2.77805e-08	3805	tags=41%, list=20%, signal=34%	RNU4-1/RNU4-2/RNVU1-7/RNU11/RNU4ATAC/NPM3/RPL7/RPS28/ISG20/ATM/NSUN5P1/CHD7/RNU5A-1/DDX51/SNRPA1/EXOSC6/RPS5/PELP1/RPL23A/NOP58/SF3A2/DHX30/RPP40/RPL14/C1QBP/NUP88/FBL/PRPF3/PRPF31/TRMT112/HSP90AB1/LUC7L3/DDX17/SDAD1/DENR/FRG1/RPL5/SRSF6/RBM5/EXOSC8/SF1/KRI1/EIF3A/NSUN5/RNU2-1/GTF3A/EIF3D/GEMIN4/DKC1/RNU6-1/PTBP2/ABCE1/BOP1/NHP2/SFSWAP/EXOSC7/SETX/TFB2M/NOL8/EXOSC5/DDX10/GRWD1/RPL35/RRN3/RPL27/DD…
GO:0006397	mRNA processing	436	0.558831	1.94907	1e-10	3.102e-08	2.77805e-08	3383	tags=37%, list=17%, signal=31%	RNU4-1/RNU4-2/RNVU1-7/RNU11/SNRNP70/RNU4ATAC/SRRM2/TARDBP/PNN/CIRBP/RBM26/RNU5A-1/SNRPA1/METTL3/RBM17/RNGTT/PAN3/BARD1/HNRNPU/ACIN1/PAN2/LSM7/LSM5/SF3A2/RBM6/HNRNPA2B1/C1QBP/PRPF3/PRPF31/TSEN2/LUC7L3/DDX17/RBM25/TSEN54/RPRD2/FRG1/AKAP17A/SRSF6/RBM5/SAFB2/RBM15/TBRG4/SF1/SYMPK/ADARB1/RNU2-1/NRDE2/THOC1/SCAF8/GEMIN4/DUS3L/RNU6-1/CSTF3/SNRPN/CWF19L1/PTBP2/PNPT1/SRSF11/DHX38/KDM1A/U2AF1L4/HNRNPL/RNMT…
Ranked by BA in cohort A
GO ID	GO description	Set Size	Enrichment Score	NES	P	FDR	Q	Rank	Leading edge	Core enrichment
GO:0009620	response to fungus	65	-0.84996	-2.59984	1e-10	2.71425e-08	2.38211e-08	731	tags=40%, list=4%, signal=39%	SYK/SPI1/CLEC7A/GAPDH/ARG1/PLCG2/BTK/S100A9/GNLY/MYD88/TLR4/SCIMP/CARD9/S100A8/CLEC4D/MPO/CLEC4A/CX3CR1/LTF/CTSG/ELANE/DEFA4/S100A12/DEFA3/DEFA1B/DEFA1
GO:0050832	defense response to fungus	54	-0.871287	-2.5846	1e-10	2.71425e-08	2.38211e-08	559	tags=39%, list=3%, signal=38%	SPI1/CLEC7A/GAPDH/ARG1/PLCG2/S100A9/GNLY/CARD9/S100A8/CLEC4D/MPO/CLEC4A/CX3CR1/LTF/CTSG/ELANE/DEFA4/S100A12/DEFA3/DEFA1B/DEFA1
GO:0019730	antimicrobial humoral response	103	-0.77235	-2.54106	1e-10	2.71425e-08	2.38211e-08	1139	tags=28%, list=6%, signal=27%	PRTN3/JCHAIN/CXCL1/SLPI/SFTPD/CXCL8/LYZ/PPP2R3C/ANG/GAPDH/SLC11A1/S100A9/NOD2/PI3/GNLY/RNASE6/AZU1/CXCL10/PGLYRP1/RNASE3/LTF/CTSG/ELANE/DEFA4/S100A12/DEFA3/DEFA1B/DEFA1/CAMP
GO:0042742	defense response to bacterium	277	-0.686284	-2.5189	1e-10	2.71425e-08	2.38211e-08	1566	tags=29%, list=8%, signal=27%	F2RL1/PLAC8/RBPJ/TNF/TREM1/STAB1/SPN/CASP4/SLAMF8/HLA-A/TLR6/RAB1A/OAS3/OAS2/SIGLEC16/PRKCD/LYST/JCHAIN/AKIRIN2/GBP2/SLC30A1/CEBPB/GBP4/SLPI/SYK/CYBA/SFTPD/FGR/HAVCR2/MIR223/MPEG1/LYZ/CFP/C5AR1/MR1/ANG/TNFRSF1A/SLC11A1/NLRC4/OAS1/MIAT/LCN2/EMILIN2/PYCARD/S100A9/GRN/NOD2/CD160/RIPK2/PI3/GNLY/MYD88/ANXA3/TLR4/TBK1/CD36/FCER1G/CARD9/RNASE6/AZU1/FPR2/P2RX7/S100A8/CLEC4D/MPO/BPI/SYT11/PGLYRP1/RNASE3/H…
GO:0061844	antimicrobial humoral immune response mediated by antimicrobial peptide	73	-0.79494	-2.49336	1e-10	2.71425e-08	2.38211e-08	826	tags=26%, list=4%, signal=25%	CXCL1/CXCL8/ANG/GAPDH/S100A9/NOD2/GNLY/RNASE6/CXCL10/PGLYRP1/RNASE3/LTF/ELANE/DEFA4/S100A12/DEFA3/DEFA1B/DEFA1/CAMP
GO:0050829	defense response to Gram-negative bacterium	85	-0.77961	-2.493	1e-10	2.71425e-08	2.38211e-08	567	tags=22%, list=3%, signal=22%	MPEG1/LYZ/MR1/SLC11A1/PYCARD/CD160/TLR4/RNASE6/AZU1/BPI/RNASE3/LTF/CTSG/ELANE/DEFA4/DEFA3/DEFA1B/DEFA1/CAMP
GO:0002251	organ or tissue specific immune response	32	-0.914764	-2.47451	1e-10	2.71425e-08	2.38211e-08	268	tags=34%, list=1%, signal=34%	FFAR2/NOD2/CD160/RNASE3/LTF/DEFA4/RNASE2/DEFA3/DEFA1B/DEFA1/CAMP
GO:0002385	mucosal immune response	29	-0.920861	-2.44805	1e-10	2.71425e-08	2.38211e-08	268	tags=38%, list=1%, signal=37%	FFAR2/NOD2/CD160/RNASE3/LTF/DEFA4/RNASE2/DEFA3/DEFA1B/DEFA1/CAMP
GO:0031640	killing of cells of another organism	47	-0.809482	-2.36578	5.1083e-09	7.70288e-07	6.76028e-07	731	tags=32%, list=4%, signal=31%	SYK/LYZ/CLEC7A/GAPDH/BCL2L1/GNLY/IFNG/P2RX7/PGLYRP1/LTF/DEFA4/S100A12/DEFA3/DEFA1B/DEFA1
GO:0050830	defense response to Gram-positive bacterium	106	-0.704924	-2.33262	1e-10	2.71425e-08	2.38211e-08	854	tags=25%, list=4%, signal=24%	GBP2/GBP4/FGR/HAVCR2/MPEG1/LYZ/C5AR1/MR1/ANG/PYCARD/NOD2/RIPK2/MYD88/TBK1/CD36/CARD9/RNASE6/P2RX7/PGLYRP1/RNASE3/CTSG/DEFA4/DEFA3/DEFA1B/DEFA1/CAMP
GO:0051873	killing by host of symbiont cells	28	-0.873397	-2.31139	5.8e-09	8.50954e-07	7.46822e-07	453	tags=43%, list=2%, signal=42%	ROMO1/F2RL1/TREM1/GAPDH/ARG1/MYD88/AZU1/CTSG/ELANE/DEFA1B/DEFA1/CAMP
GO:0002227	innate immune response in mucosa	19	-0.940329	-2.29561	1e-10	2.71425e-08	2.38211e-08	257	tags=47%, list=1%, signal=47%	NOD2/RNASE3/LTF/DEFA4/RNASE2/DEFA3/DEFA1B/DEFA1/CAMP
GO:0002275	myeloid cell activation involved in immune response	90	-0.706619	-2.28521	4.10439e-10	8.73753e-08	7.66831e-08	1567	tags=46%, list=8%, signal=42%	TICAM1/ADORA2B/F2RL1/STXBP3/TNF/GATA2/CCL3/LGALS9/LYN/LAT2/NMI/C12orf4/SNAP23/PIK3CG/IFI35/SYK/CCR2/CD300A/FGR/HAVCR2/ITGB2/PRAM1/SPI1/MILR1/PTGDS/PTGDR/HMOX1/PLCG2/PTAFR/BTK/PYCARD/GRN/TYROBP/MYD88/ANXA3/FCER1G/IFNG/ITGAM/LILRA2/DYSF/CX3CR1
GO:0002274	myeloid leukocyte activation	224	-0.631179	-2.2792	1e-10	2.71425e-08	2.38211e-08	1567	tags=37%, list=8%, signal=34%	TLR2/ADAM9/TICAM1/ADORA2B/F2RL1/RBPJ/STXBP3/TNF/IL15/GATA2/CCL3/LGALS9/TLR6/LYN/ADAM10/LAT2/THBS1/NMI/C12orf4/PRKCD/TLR1/SNAP23/CD93/PIK3CG/IFI35/BATF3/ANXA1/SYK/CCR2/GPR137B/CD300A/FGR/HAVCR2/CXCL8/ITGB2/PRAM1/SPI1/MMP8/MILR1/IFNGR2/LDLR/PTGDS/C5AR1/LRRK2/JAK2/SLC11A1/PTGDR/HMOX1/PLSCR1/PLCG2/CTSC/PTAFR/CD300LF/IFNGR1/BTK/PYCARD/LTBR/GRN/TYROBP/MYD88/ANXA3/TLR4/FCER1G/BATF/CD33/IFNG/AZU1/CXCR2/C…
GO:0001906	cell killing	182	-0.650131	-2.27837	1e-10	2.71425e-08	2.38211e-08	1770	tags=34%, list=9%, signal=31%	IL12RB1/KIR2DL4/ROMO1/F2RL1/CD1A/CFH/TREM1/MICB/NCKAP1L/CEBPG/HLA-A/LGALS9/PRF1/LYST/GZMB/HLA-B/STX7/RAB27A/KLRC3/KIR3DL1/KIF5B/ARL8B/CTSH/SYK/HAVCR2/PRDX1/CEACAM1/KLRC2/LYZ/SPI1/CLEC7A/HLA-DRA/MR1/GAPDH/SLAMF7/ARG1/CTSC/BCL2L1/CD160/GNLY/TYROBP/MYD88/IFNG/AZU1/HLA-DRB1/KLRD1/P2RX7/ITGAM/LAG3/PGLYRP1/NKG7/CX3CR1/LTF/CTSG/FCGR1A/ELANE/DEFA4/S100A12/DEFA3/DEFA1B/DEFA1
GO:0006909	phagocytosis	216	-0.637918	-2.27519	1e-10	2.71425e-08	2.38211e-08	1863	tags=38%, list=10%, signal=34%	ITGAL/SPON2/LRP1/ITGAV/NR1H3/TLR2/TGM2/F2RL1/TNF/SH3BP1/IL15/GATA2/NCKAP1L/ANO6/LYN/THBS1/RAB34/PRTN3/PRKCD/RAB7A/C2/CEBPE/LYST/SIRPB1/LMAN2/RAB5A/CD93/RAB27A/ARL8B/CORO1C/SNX3/ANXA1/SYK/CYBA/CD14/CD300A/SFTPD/FGR/ATG3/LYAR/ITGB2/CFP/CLEC7A/MARCO/LDLR/C1orf43/SLC11A1/PECAM1/CD302/MYO1G/PLSCR1/PLCG2/CD300LF/NCF4/CCL2/TICAM2/BTK/PYCARD/NOD2/TYROBP/RAB31/SIRPA/PAK1/MYD88/ANXA3/TLR4/CD36/FCER1G/HCK/I…
GO:0019755	one-carbon compound transport	50	-0.751243	-2.22689	3.25265e-07	2.84791e-05	2.49941e-05	985	tags=28%, list=5%, signal=27%	CYB5R2/HBE1/CA4/HBZ/BEST1/HBB/CYB5R4/HBA2/HBA1/SLC4A1/AQP9/HBG1/HBG2/HBD
GO:0071216	cellular response to biotic stimulus	242	-0.603136	-2.19307	1e-10	2.71425e-08	2.38211e-08	1909	tags=33%, list=10%, signal=30%	CCDC47/HSPA5/SPON2/NR1H3/MAP2K3/GSK3B/TLR2/ADAM9/TICAM1/TRIM5/CMPK2/LY86/LILRB2/SLC7A5/TNF/CCL3/TLR6/RHOA/SASH1/LYN/CARD16/NLRP3/CEBPE/TLR1/GSTP1/CAPN2/CD68/HADHB/PTPN22/NOTCH1/CD86/CHMP5/CXCL1/TIGAR/CEBPB/SYK/CD14/HAVCR2/CXCL8/MIR223/SPI1/CLEC7A/APAF1/JAK2/CDA/TMCO1/CASP1/MAPK1/ARG1/TSPO/PLCG2/PTAFR/CCL2/TICAM2/LY96/BTK/TNFRSF1B/PYCARD/NOD2/RIPK2/GFI1/SIRPA/MYD88/TLR4/CD36/SCIMP/HCK/CXCL10/CCL5/…
GO:0034341	response to type II interferon	128	-0.649399	-2.18835	7.89809e-10	1.47844e-07	1.29752e-07	1874	tags=40%, list=10%, signal=36%	SLC26A6/PDE12/NR1H3/IL12RB1/TLR2/FASLG/STXBP3/TNF/CCL3/LGALS9/ACTG1/SP100/IRF1/KIF5B/GBP2/GBP4/CALCOCO2/STX8/TRIM21/BST2/ACTR2/GCH1/MEFV/IFITM2/DAPK1/IFNGR2/CCL4L1/JAK2/GAPDH/SLC11A1/STAT1/CASP1/ARG1/CDC42EP4/IFNGR1/CCL2/KYNU/SIRPA/HLA-DPA1/TLR4/ACTR3/HCK/CD58/IFNG/PARP9/CCL5/IFITM3/SNCA/AIF1/GBP5/GBP1
GO:0009595	detection of biotic stimulus	35	-0.798034	-2.18815	1.90992e-07	1.75729e-05	1.54225e-05	2515	tags=54%, list=13%, signal=47%	CLEC6A/PTPRJ/SCARB1/ATF2/TLR2/HLA-A/TLR6/NLRP3/TLR1/HLA-B/CLEC7A/NLRC4/TSPO/LY96/NOD2/PAK1/TLR4/HLA-DRB1/PGLYRP1
GO:0002269	leukocyte activation involved in inflammatory response	49	-0.733577	-2.16447	1.11312e-06	8.88613e-05	7.79873e-05	570	tags=41%, list=3%, signal=40%	ITGB2/MMP8/IFNGR2/LDLR/C5AR1/LRRK2/JAK2/CTSC/IFNGR1/GRN/TYROBP/MYD88/IFNG/AZU1/ITGAM/CST7/SNCA/AIF1/SYT11/CX3CR1
GO:0002758	innate immune response-activating signaling pathway	192	-0.610304	-2.15771	1e-10	2.71425e-08	2.38211e-08	1884	tags=36%, list=10%, signal=33%	SLC46A2/CLEC4E/NR1H3/SLC15A3/RFTN1/TLR2/TICAM1/F2RL1/SEC14L1/TNF/BIRC2/AIM2/TLR6/RSAD2/OAS3/IFIH1/LYN/NMI/NLRP3/TLR1/IRF1/ALPK1/PTPN22/KLRC3/IFI35/RIOK3/SYK/CYBA/CD14/CD300A/HAVCR2/MEFV/KLRC2/CLEC7A/CTSS/OTULIN/TLR8/NLRC4/CASP1/OASL/MAPKAPK3/OAS1/TLR5/PLCG2/CD300LF/TLR7/TICAM2/LY96/BTK/SLC15A4/FFAR2/PYCARD/NOD2/RIPK2/GFI1/TYROBP/PAK1/MYD88/TLR4/CD36/PIK3AP1/IRAK3/SCIMP/HCK/KLRD1/FCN1/LILRA2/LTF/H…
GO:0071219	cellular response to molecule of bacterial origin	218	-0.599149	-2.14896	1e-10	2.71425e-08	2.38211e-08	1851	tags=32%, list=10%, signal=29%	SPON2/NR1H3/MAP2K3/TLR2/ADAM9/TICAM1/TRIM5/CMPK2/LY86/LILRB2/SLC7A5/TNF/CCL3/TLR6/RHOA/SASH1/LYN/CARD16/NLRP3/CEBPE/TLR1/GSTP1/CAPN2/CD68/HADHB/PTPN22/CD86/CHMP5/CXCL1/CEBPB/CD14/HAVCR2/CXCL8/MIR223/SPI1/JAK2/CASP1/MAPK1/ARG1/TSPO/PLCG2/PTAFR/CCL2/TICAM2/LY96/TNFRSF1B/PYCARD/NOD2/RIPK2/GFI1/SIRPA/MYD88/TLR4/CD36/SCIMP/HCK/CXCL10/CCL5/TRIB1/LILRA2/BPI/CX3CR1/LTF/CTSG/DEFA4/DEFA3/DEFA1B/DEFA1/CAMP
GO:0002548	monocyte chemotaxis	67	-0.694549	-2.13566	4.18815e-07	3.5524e-05	3.11769e-05	1404	tags=28%, list=7%, signal=26%	CCL3/SLAMF8/ANO6/LYN/ANXA1/CCR2/LGALS3/MOSPD2/CCL4L1/CCR1/CCL2/PLA2G7/CXCL10/FPR2/CCL5/AIF1/CX3CR1/CTSG/S100A12
GO:0071222	cellular response to lipopolysaccharide	209	-0.599371	-2.13155	1e-10	2.71425e-08	2.38211e-08	1851	tags=32%, list=10%, signal=29%	SPON2/NR1H3/MAP2K3/TLR2/ADAM9/TICAM1/TRIM5/CMPK2/LY86/LILRB2/SLC7A5/TNF/CCL3/RHOA/SASH1/LYN/CARD16/NLRP3/CEBPE/GSTP1/CAPN2/CD68/HADHB/PTPN22/CD86/CHMP5/CXCL1/CEBPB/CD14/HAVCR2/CXCL8/MIR223/SPI1/JAK2/CASP1/MAPK1/ARG1/TSPO/PLCG2/PTAFR/CCL2/TICAM2/LY96/TNFRSF1B/PYCARD/NOD2/RIPK2/GFI1/SIRPA/MYD88/TLR4/CD36/SCIMP/HCK/CXCL10/CCL5/TRIB1/LILRA2/BPI/CX3CR1/LTF/CTSG/DEFA4/DEFA3/DEFA1B/DEFA1/CAMP
GO:0009617	response to bacterium	638	-0.543455	-2.12965	1e-10	2.71425e-08	2.38211e-08	1877	tags=27%, list=10%, signal=25%	CLEC4E/CD24/GSDMA/SPON2/NR1H3/PTGS2/LPL/MAP2K3/TLR2/ADAM9/CCR4/TICAM1/OPTN/TRIM5/ROMO1/THBD/FASLG/CMPK2/RGS1/LY86/F2RL1/LILRB2/PLAC8/SLC7A5/RBPJ/TNF/TREM1/STAB1/SPN/CASP4/CCL3/SLAMF8/HLA-A/LGALS9/TLR6/RHOA/SASH1/RAB1A/OAS3/LYN/OAS2/ALPL/CARD16/SOD2/SIGLEC16/PRKCD/NLRP3/RAB7A/C2/IRF5/CEBPE/TLR1/LYST/GSTP1/FUCA2/HLA-B/JCHAIN/CAPN2/AKIRIN2/CD68/HADHB/PTPN22/F2R/NOTCH1/CD86/CHMP5/GBP2/SLC30A1/CXCL1/C…
GO:0002347	response to tumor cell	40	-0.757828	-2.12865	4.61954e-06	0.000327806	0.000287692	1388	tags=38%, list=7%, signal=35%	HLA-A/PRF1/NOTCH1/ADAM15/HAVCR2/CEACAM1/SPI1/DAPK1/MR1/CD160/ABI3/HLA-DRB1/HLA-DRB3/KLF4/NKG7
GO:0002218	activation of innate immune response	209	-0.596863	-2.12263	1e-10	2.71425e-08	2.38211e-08	1884	tags=35%, list=10%, signal=32%	SLC46A2/CLEC4E/NR1H3/SLC15A3/RFTN1/TLR2/TICAM1/TRIM5/F2RL1/SEC14L1/TNF/BIRC2/AIM2/HSP90AA1/TLR6/RSAD2/OAS3/IFIH1/LYN/NMI/NLRP3/TLR1/IRF1/ALPK1/PTPN22/KLRC3/IFI35/PYHIN1/RIOK3/SYK/CYBA/CD14/CD300A/HAVCR2/MEFV/KLRC2/CLEC7A/CTSS/OTULIN/TLR8/NLRC4/CASP1/OASL/MAPKAPK3/OAS1/TLR5/PLCG2/CD300LF/TLR7/TICAM2/LY96/BTK/SLC15A4/FFAR2/PYCARD/NOD2/RIPK2/GFI1/TYROBP/PAK1/MYD88/TLR4/TBK1/CD36/PIK3AP1/IRAK3/SCIMP/…
GO:0045089	positive regulation of innate immune response	270	-0.57346	-2.10927	1e-10	2.71425e-08	2.38211e-08	1884	tags=32%, list=10%, signal=29%	SLC46A2/CLEC4E/NR1H3/SLC15A3/RFTN1/KIR2DL4/TLR2/TICAM1/TRIM5/F2RL1/SEC14L1/TNF/BIRC2/AIM2/HSP90AA1/TLR6/RSAD2/OAS3/IFIH1/LYN/NMI/NLRP3/TLR1/IRF1/ALPK1/AKIRIN2/PTPN22/KLRC3/IFI35/PYHIN1/RIOK3/SYK/CYBA/CD14/CD300A/HAVCR2/MEFV/KLRC2/SPI1/CLEC7A/CTSS/RBM47/OTULIN/TLR8/NLRC4/CASP1/OASL/MAPKAPK3/PLSCR1/OAS1/TLR5/PLCG2/CD300LF/TLR7/TICAM2/LY96/BTK/SLC15A4/FFAR2/PYCARD/NOD2/CD160/RIPK2/GFI1/TYROBP/PAK1/M…
GO:0002833	positive regulation of response to biotic stimulus	297	-0.571181	-2.10579	1e-10	2.71425e-08	2.38211e-08	1884	tags=32%, list=10%, signal=30%	SLC46A2/CLEC4E/NR1H3/SLC15A3/RFTN1/KIR2DL4/TLR2/TICAM1/TRIM5/LY86/F2RL1/SEC14L1/TNF/BIRC2/AIM2/HSP90AA1/TLR6/RSAD2/SASH1/OAS3/IFIH1/LYN/NMI/SIGLEC16/NLRP3/TLR1/IRF1/ALPK1/AKIRIN2/PTPN22/KLRC3/IFI35/PYHIN1/RIOK3/SYK/CYBA/CD14/CD300A/HAVCR2/MEFV/KLRC2/SPI1/CLEC7A/CTSS/RBM47/OTULIN/MR1/TLR8/NLRC4/CASP1/OASL/MAPKAPK3/PLSCR1/ARG1/OAS1/MIAT/TLR5/PLCG2/CD300LF/TLR7/TICAM2/LY96/BTK/SLC15A4/EMILIN2/FFAR2/…
GO:0002237	response to molecule of bacterial origin	342	-0.557229	-2.08724	1e-10	2.71425e-08	2.38211e-08	1855	tags=30%, list=10%, signal=27%	CD24/SPON2/NR1H3/PTGS2/MAP2K3/TLR2/ADAM9/TICAM1/TRIM5/THBD/FASLG/CMPK2/LY86/LILRB2/SLC7A5/TNF/CCL3/LGALS9/TLR6/RHOA/SASH1/LYN/ALPL/CARD16/SOD2/NLRP3/C2/IRF5/CEBPE/TLR1/GSTP1/CAPN2/AKIRIN2/CD68/HADHB/PTPN22/F2R/NOTCH1/CD86/CHMP5/CXCL1/CEBPB/CASP8/IFNAR1/SLPI/CD14/HAVCR2/GCH1/CXCL8/MIR223/SPI1/C5AR1/JAK2/SLC11A1/CASP1/MAPK1/MAPKAPK3/ARG1/TSPO/PLCG2/PTAFR/PTGER2/CCL2/PTGER4/TICAM2/LY96/BTK/TNFRSF1B/…
GO:0097237	cellular response to toxic substance	109	-0.626965	-2.08088	7.41824e-08	8.13533e-06	7.13981e-06	1161	tags=30%, list=6%, signal=29%	SOD2/GSR/GSTP1/HBE1/PRDX5/TXNRD1/MGST1/HBZ/ALOX5AP/PINK1/PRDX1/GCH1/GSTO1/MGST3/CAT/HBQ1/HBB/MGST2/S100A9/TXNDC17/HBA2/PRDX3/CD36/SRXN1/TXN/HBA1/ALDH1A1/MPO/HP/HBM/HBG1/HBG2/HBD
GO:2000379	positive regulation of reactive oxygen species metabolic process	64	-0.676488	-2.07689	7.82763e-07	6.38982e-05	5.60789e-05	2025	tags=44%, list=10%, signal=39%	MAPK14/PID1/CBR1/ROMO1/F2RL1/DHRS4/TLR6/THBS1/SOD2/GNAI2/PRKCD/GSTP1/RAB27A/SYK/CYBA/ITGB2/MMP8/CLEC7A/TSPO/PLCG2/TYROBP/TLR4/CD36/PDGFRB/FPR2/ITGAM/SNCA/CYP1B1
GO:0002221	pattern recognition receptor signaling pathway	173	-0.596568	-2.07461	6.37046e-10	1.28082e-07	1.12408e-07	1884	tags=35%, list=10%, signal=32%	SLC46A2/CLEC4E/NR1H3/SLC15A3/RFTN1/TLR2/TICAM1/F2RL1/SEC14L1/TNF/BIRC2/AIM2/TLR6/RSAD2/OAS3/IFIH1/LYN/NMI/NLRP3/TLR1/IRF1/ALPK1/PTPN22/IFI35/RIOK3/CYBA/CD14/CD300A/HAVCR2/MEFV/CTSS/OTULIN/TLR8/NLRC4/CASP1/OASL/MAPKAPK3/OAS1/TLR5/PLCG2/CD300LF/TLR7/TICAM2/LY96/BTK/SLC15A4/FFAR2/PYCARD/NOD2/RIPK2/GFI1/MYD88/TLR4/CD36/PIK3AP1/IRAK3/SCIMP/FCN1/LILRA2/LTF/HSPA1A
GO:0072593	reactive oxygen species metabolic process	215	-0.582696	-2.06952	1.17086e-10	3.01442e-08	2.64554e-08	1685	tags=29%, list=9%, signal=27%	PRDX4/ROMO1/G6PD/F2RL1/IFI6/ACOX1/TNF/NCF1/DHRS4/BIRC2/TLR6/RHOA/THBS1/SOD2/GNAI2/PRKCD/GSTP1/HBE1/HK2/PRDX5/PRCP/RAB27A/TIGAR/HBZ/SYK/CYBA/PINK1/SFTPD/ARF4/PRDX1/GCH1/ITGB2/MMP8/CLEC7A/CAT/LRRK2/HBQ1/HBB/TSPO/CYB5R4/PLCG2/NCF4/TYROBP/HBA2/PRDX3/TLR4/BST1/CD36/PDGFRB/CYBB/FPR2/P2RX7/ITGAM/HBA1/SNCA/CYP1B1/MPO/HP/NCF2/HBM/HBG1/HBG2/HBD
GO:0032496	response to lipopolysaccharide	326	-0.552269	-2.0616	1e-10	2.71425e-08	2.38211e-08	1812	tags=29%, list=9%, signal=27%	SPON2/NR1H3/PTGS2/MAP2K3/TLR2/ADAM9/TICAM1/TRIM5/THBD/FASLG/CMPK2/LY86/LILRB2/SLC7A5/TNF/CCL3/LGALS9/RHOA/SASH1/LYN/ALPL/CARD16/SOD2/NLRP3/C2/CEBPE/GSTP1/CAPN2/AKIRIN2/CD68/HADHB/PTPN22/F2R/NOTCH1/CD86/CHMP5/CXCL1/CEBPB/CASP8/IFNAR1/SLPI/CD14/HAVCR2/GCH1/CXCL8/MIR223/SPI1/JAK2/SLC11A1/CASP1/MAPK1/MAPKAPK3/ARG1/TSPO/PLCG2/PTAFR/PTGER2/CCL2/PTGER4/TICAM2/LY96/BTK/TNFRSF1B/PYCARD/S100A9/NOD2/RIPK2/G…
GO:0031349	positive regulation of defense response	399	-0.538608	-2.05127	1e-10	2.71425e-08	2.38211e-08	1907	tags=31%, list=10%, signal=29%	IL17RA/IDO1/SLC46A2/CLEC4E/NR1H3/PTGS2/SLC15A3/LPL/RFTN1/KIR2DL4/TLR2/TICAM1/OPTN/TRIM5/ADORA2B/F2RL1/SEC14L1/TNF/IL15/CASP4/CCL3/BIRC2/FEM1A/AIM2/HSP90AA1/TLR6/RSAD2/OAS3/IFIH1/LYN/NMI/SIGLEC16/NLRP3/TLR1/IRF1/ALPK1/AKIRIN2/PTPN22/PIK3CG/KLRC3/IFI35/PYHIN1/RIOK3/CEBPB/SYK/CCR2/CYBA/LILRA5/ALOX5AP/CD14/CD300A/HAVCR2/NLRP12/MEFV/KLRC2/SPI1/MMP8/CLEC7A/CTSS/RBM47/LDLR/OTULIN/LRRK2/JAK2/TNFRSF1A/TLR…
GO:0098754	detoxification	129	-0.60568	-2.04808	1.3149e-07	1.29781e-05	1.139e-05	1161	tags=26%, list=6%, signal=24%	SOD2/GSR/GSTP1/HBE1/PRDX5/TXNRD1/SLC30A1/MGST1/HBZ/ALOX5AP/PRDX1/GCH1/GSTO1/MGST3/CAT/HBQ1/HBB/MGST2/S100A9/TXNDC17/HBA2/PRDX3/CD36/SRXN1/TXN/HBA1/ALDH1A1/MPO/HP/HBM/HBG1/HBG2/HBD
GO:1901658	glycosyl compound catabolic process	28	-0.772851	-2.0453	3.73451e-05	0.00204775	0.00179717	1031	tags=57%, list=5%, signal=54%	APOBEC3A/APOBEC3D/DERA/GUSB/APOBEC3F/FUCA2/APOBEC3H/APOBEC3C/FUCA1/CDA/NAGA/DPYD/GLA/ENPP4/PNP/APOBEC3G
GO:0032103	positive regulation of response to external stimulus	530	-0.524066	-2.03977	1e-10	2.71425e-08	2.38211e-08	1907	tags=29%, list=10%, signal=27%	IL17RA/IDO1/SLC46A2/CLEC4E/TNFSF14/P2RY12/NR1H3/PTGS2/SLC15A3/LPL/RFTN1/KIR2DL4/TLR2/CCR4/TICAM1/OPTN/TRIM5/LPAR1/THBD/LY86/ADORA2B/F2RL1/MCU/SEC14L1/TNF/IL15/NCKAP1L/CASP4/CCL3/BIRC2/FEM1A/LGALS9/AIM2/HSP90AA1/TLR6/RSAD2/SASH1/OAS3/IFIH1/ANO6/LYN/ADAM10/MIR221/THBS1/NMI/SIGLEC16/NLRP3/TLR1/IRF1/ALPK1/PDGFD/AKIRIN2/PTPN22/PIK3CG/KLRC3/IFI35/PYHIN1/RIOK3/CEBPB/SYK/CCR2/CYBA/LILRA5/ALOX5AP/CD14/CMK…
GO:0001909	leukocyte mediated cytotoxicity	126	-0.605367	-2.02722	5.56174e-08	6.42381e-06	5.63772e-06	1770	tags=44%, list=9%, signal=40%	CADM1/SH2D1A/LILRB1/PIK3R6/ICAM1/TUSC2/TUBB4B/CRK/CD1E/HLA-H/IL12RB1/KIR2DL4/F2RL1/CD1A/TREM1/MICB/NCKAP1L/CEBPG/HLA-A/LGALS9/PRF1/LYST/GZMB/HLA-B/STX7/RAB27A/KLRC3/KIR3DL1/KIF5B/ARL8B/CTSH/HAVCR2/PRDX1/CEACAM1/KLRC2/SPI1/HLA-DRA/MR1/SLAMF7/ARG1/CTSC/CD160/TYROBP/MYD88/AZU1/HLA-DRB1/KLRD1/P2RX7/ITGAM/LAG3/NKG7/CX3CR1/CTSG/FCGR1A/ELANE
GO:0045088	regulation of innate immune response	338	-0.539091	-2.024	1e-10	2.71425e-08	2.38211e-08	1884	tags=30%, list=10%, signal=27%	SLC46A2/CLEC4E/NR1H3/SLC15A3/RFTN1/KIR2DL4/TLR2/TICAM1/TRIM5/STAT2/F2RL1/SEC14L1/TNF/CFH/NCF1/BIRC2/SLAMF8/HLA-A/LGALS9/AIM2/HSP90AA1/TLR6/RSAD2/OAS3/IFIH1/LYN/NMI/NLRP3/TLR1/IRF1/ALPK1/HLA-B/AKIRIN2/PTPN22/KLRC3/IFI35/PYHIN1/RIOK3/CASP8/SYK/CYBA/CD14/TRIM21/CD300A/FGR/LYAR/HAVCR2/MEFV/CEACAM1/KLRC2/SPI1/CLEC7A/CTSS/RBM47/OTULIN/TLR8/NLRC4/CASP1/OASL/MAPKAPK3/PLSCR1/ARG1/OAS1/TLR5/PLCG2/CD300LF/T…
GO:0006887	exocytosis	316	-0.544451	-2.02399	1e-10	2.71425e-08	2.38211e-08	2175	tags=31%, list=11%, signal=28%	TMED10/RAB3D/ARFGEF2/EXOC5/GAB2/CCL8/TRAPPC11/ITSN1/OTOF/RAP1A/SV2A/RAB13/SYTL3/NSF/P2RX1/PSEN1/SCAMP1/FES/TMEM167B/TXLNA/JAGN1/ATP2A2/RAB2B/SYNGR1/LIN7A/RAB11FIP1/ADORA2B/F2RL1/STXBP3/FBXL20/GATA2/NCKAP1L/CCL3/LGALS9/LYN/SNAPIN/LAT2/HYAL3/RAB8A/C12orf4/GNAI2/RAB7A/CHMP2A/RAB3IL1/SNAP23/DNAJC5/RAB5A/CDK5/TSG101/PIK3CG/NOTCH1/RAB27A/RAB21/ARL8B/ANXA1/TPCN2/SYK/RAB9A/CCR2/CD300A/FGR/S100A10/CEACAM1…
GO:0020027	hemoglobin metabolic process	18	-0.839581	-2.02233	2.88165e-05	0.00163801	0.00143757	897	tags=39%, list=5%, signal=37%	FECH/CAT/ALAS2/SLC25A37/EPB42/KLF4/AHSP
GO:0002418	immune response to tumor cell	26	-0.774364	-2.01974	9.48439e-05	0.00440051	0.00386202	1388	tags=38%, list=7%, signal=36%	HLA-A/PRF1/ADAM15/HAVCR2/CEACAM1/MR1/CD160/HLA-DRB1/HLA-DRB3/NKG7
GO:0090026	positive regulation of monocyte chemotaxis	21	-0.806136	-2.01196	3.6954e-05	0.0020366	0.00178738	1305	tags=48%, list=7%, signal=44%	ANO6/CCR2/MOSPD2/CCR1/PLA2G7/CXCL10/FPR2/CCL5/AIF1/CX3CR1
GO:0002831	regulation of response to biotic stimulus	421	-0.523138	-2.01108	1e-10	2.71425e-08	2.38211e-08	1896	tags=29%, list=10%, signal=27%	APOBEC3F/SLC46A2/CLEC4E/NR1H3/SLC15A3/IL12RB1/RFTN1/KIR2DL4/TLR2/TICAM1/OPTN/TRIM5/STAT2/LY86/F2RL1/SEC14L1/TNF/CFH/NCF1/IL15/MICB/BIRC2/SLAMF8/HLA-A/LGALS9/AIM2/HSP90AA1/TLR6/RSAD2/SASH1/OAS3/IFIH1/LYN/NMI/CARD16/ELMOD2/SIGLEC16/NLRP3/TLR1/IRF1/ALPK1/HLA-B/AKIRIN2/PTPN22/KLRC3/IFI35/PYHIN1/RIOK3/DTX3L/TIGAR/CASP8/SYK/CYBA/CD14/TRIM21/CD300A/FGR/LYAR/HAVCR2/MEFV/CEACAM1/KLRC2/SPI1/CLEC7A/CTSS/RBM…
GO:0140895	cell surface toll-like receptor signaling pathway	48	-0.68131	-2.00516	7.39477e-05	0.00364932	0.00320275	1812	tags=42%, list=9%, signal=38%	NR1H3/F2RL1/TLR6/LYN/NMI/TLR1/PTPN22/IFI35/CYBA/CD14/OAS1/TICAM2/LY96/NOD2/RIPK2/TLR4/PIK3AP1/SCIMP/LILRA2/LTF
GO:0002367	cytokine production involved in immune response	115	-0.597268	-2.00035	5.3463e-07	4.39733e-05	3.85923e-05	1851	tags=32%, list=10%, signal=29%	SPON2/KIR2DL4/TICAM1/SMAD7/F2RL1/SLC7A5/TNF/TREM1/HLA-A/RSAD2/NLRP3/SYK/CCR2/BST2/SASH3/CLEC7A/HMOX1/ARG1/PLCG2/TLR7/TICAM2/BTK/TNFRSF1B/FFAR2/PYCARD/NOD2/CD160/RIPK2/MYD88/TLR4/CD36/IRAK3/SCIMP/CARD9/BCL6/P2RX7/CLC
GO:0002718	regulation of cytokine production involved in immune response	113	-0.596211	-1.99171	4.7885e-07	3.99913e-05	3.50976e-05	1851	tags=32%, list=10%, signal=29%	SPON2/KIR2DL4/TICAM1/SMAD7/F2RL1/SLC7A5/TNF/HLA-A/RSAD2/NLRP3/SYK/CCR2/BST2/SASH3/CLEC7A/HMOX1/ARG1/PLCG2/TLR7/TICAM2/BTK/TNFRSF1B/FFAR2/PYCARD/NOD2/CD160/RIPK2/MYD88/TLR4/CD36/IRAK3/SCIMP/CARD9/BCL6/P2RX7/CLC
GO:0009164	nucleoside catabolic process	20	-0.789282	-1.95843	0.000271412	0.0100956	0.00886022	839	tags=55%, list=4%, signal=53%	APOBEC3A/APOBEC3D/DERA/APOBEC3F/APOBEC3H/APOBEC3C/CDA/DPYD/ENPP4/PNP/APOBEC3G
GO:0044546	NLRP3 inflammasome complex assembly	32	-0.723498	-1.95712	0.000231749	0.0090317	0.00792648	1408	tags=44%, list=7%, signal=41%	NEK7/AIM2/TLR6/NLRP3/PPP2CA/PTPN22/MEFV/PLCG2/BTK/PYCARD/MYD88/TLR4/CD36/GBP5
GO:0006959	humoral immune response	219	-0.545712	-1.95581	2.18391e-09	3.48687e-07	3.06018e-07	1533	tags=23%, list=8%, signal=21%	C1QC/ROMO1/RBPJ/TNF/CFH/PSMB10/TREM1/TFE3/HLA-A/HLA-DQB1/PRTN3/C2/JCHAIN/NOTCH1/CXCL1/SLPI/SFTPD/CXCL8/LYZ/CFP/C1QB/PPP2R3C/ANG/GAPDH/SLC11A1/CFD/CCL2/KRT1/S100A9/NOD2/PI3/GNLY/BST1/IFNG/RNASE6/AZU1/CXCL10/HLA-DRB1/FCN1/PGLYRP1/RNASE3/LTF/CTSG/ELANE/DEFA4/S100A12/DEFA3/DEFA1B/DEFA1/CAMP
GO:0019882	antigen processing and presentation	102	-0.595323	-1.95559	2.77978e-06	0.00020392	0.000178966	1559	tags=40%, list=8%, signal=37%	LILRB2/RAB4A/CD1A/HLA-DRB4/MICB/HLA-A/RAB35/CD8A/THBS1/HLA-DQB1/RAB34/HLA-DMB/SAR1B/HLA-B/CD68/RAB27A/ARL8B/TAP1/CTSH/HLA-DRB5/RAB8B/CTSD/CTSS/HLA-DRA/RAB10/MR1/SLC11A1/HLA-DPB1/CTSL/RAB32/PYCARD/NOD2/HLA-DPA1/FCER1G/HLA-DRB1/IFI30/HLA-DRB3/KDM5D/CLEC4A/FCGR1A/FGL2
GO:0045428	regulation of nitric oxide biosynthetic process	59	-0.648407	-1.94882	4.70047e-05	0.00251394	0.00220631	1795	tags=32%, list=9%, signal=29%	PTGS2/TICAM1/TNF/HSP90AA1/TLR6/SOD2/MMP8/CLEC7A/JAK2/HBB/TSPO/GLA/SIRPA/TLR4/CD36/IFNG/KLF4/AIF1/CX3CR1
GO:0072012	glomerulus vasculature development	28	-0.73389	-1.94219	0.00027931	0.0102796	0.00902165	976	tags=18%, list=5%, signal=17%	PDGFD/NOTCH1/PECAM1/PDGFRB/ACTA2
GO:0002695	negative regulation of leukocyte activation	189	-0.546864	-1.92925	7.19528e-08	7.97135e-06	6.99589e-06	1987	tags=30%, list=10%, signal=27%	CASP3/SFRP1/DUSP3/ENPP3/LOXL3/TARM1/IDO1/SAMSN1/NR1H3/DUSP22/TWSG1/GPER1/SMAD7/LILRB2/SPN/NCKAP1L/LGALS9/LYN/CLEC4G/TNFAIP8L2/PRNP/IRF1/PTPN22/CD86/CEBPB/ANXA1/ID2/CCR2/CD300A/SFTPD/FGR/HAVCR2/FBXO7/CEACAM1/LGALS3/SPI1/MILR1/LDLR/HMOX1/ARG1/CD300LF/BTK/HLX/GRN/TYROBP/LST1/CD33/BCL6/HLA-DRB1/CST7/LAG3/BPI/SYT11/PGLYRP1/CTSG/FGL2/MNDA
GO:0060253	negative regulation of glial cell proliferation	17	-0.805769	-1.92691	0.000675149	0.0190888	0.0167529	1087	tags=29%, list=6%, signal=28%	RB1/NOTCH1/CERS2/TSPO/ASCL2
GO:0010043	response to zinc ion	46	-0.657659	-1.92523	0.000266527	0.00997822	0.00875718	1161	tags=26%, list=6%, signal=25%	SOD2/MTF1/PAM/SLC30A1/MT1A/MT1E/LTA4H/ARG1/TSPO/P2RX7/S100A8/MT2A
GO:0031347	regulation of defense response	695	-0.48613	-1.92317	1e-10	2.71425e-08	2.38211e-08	1907	tags=25%, list=10%, signal=23%	IL17RA/IDO1/APOBEC3F/SLC46A2/CLEC4E/FUT7/NR1H3/PTGS2/SLC15A3/IL12RB1/LPL/RFTN1/KIR2DL4/TLR2/TICAM1/OPTN/TRIM5/GPER1/STAT2/ADORA2B/F2RL1/SEC14L1/TNF/CFH/NCF1/IL15/MICB/CASP4/CCL3/BIRC2/SLAMF8/HLA-A/FEM1A/LGALS9/AIM2/HSP90AA1/TLR6/RSAD2/OAS3/IFIH1/LYN/MIR221/NMI/TNFAIP8L2/CARD16/ELMOD2/SIGLEC16/PRKCD/NLRP3/RB1/TLR1/GSTP1/IRF1/ALPK1/HLA-B/AKIRIN2/PTPN22/PIK3CG/KLRC3/IFI35/PYHIN1/RIOK3/DTX3L/CEBPB/CA…
GO:0140632	inflammasome complex assembly	34	-0.708245	-1.9209	0.000215602	0.00855219	0.00750565	1408	tags=41%, list=7%, signal=38%	NEK7/AIM2/TLR6/NLRP3/PPP2CA/PTPN22/MEFV/PLCG2/BTK/PYCARD/MYD88/TLR4/CD36/GBP5
GO:1900227	positive regulation of NLRP3 inflammasome complex assembly	18	-0.792763	-1.90956	0.000464607	0.0147492	0.0129444	1408	tags=56%, list=7%, signal=52%	NEK7/TLR6/PPP2CA/PTPN22/PLCG2/BTK/MYD88/TLR4/CD36/GBP5
GO:0006954	inflammatory response	788	-0.477856	-1.90833	1e-10	2.71425e-08	2.38211e-08	1907	tags=24%, list=10%, signal=22%	IL17RA/IDO1/ADGRE5/TMIGD3/ITGAL/LRP1/FUT7/NR1H3/HDAC4/PTGS2/LPL/MAP2K3/LXN/TLR2/CCR4/TICAM1/CCR3/GPER1/DHRS7B/LY86/ADORA2B/F2RL1/RBPJ/NDST1/TNF/NCF1/STAB1/FOLR2/IL15/CASP4/CCL3/ORM2/BIRC2/SLAMF8/FEM1A/LGALS9/POLB/AIM2/TLR6/ANO6/LYN/STAT3/MIR221/HYAL3/FUT4/IL10RB/THBS1/NMI/TNFAIP8L2/CARD16/CHI3L1/LTB4R/PRKCD/NLRP3/CYSLTR1/ACKR1/THEMIS2/RB1/IRF5/TLR1/GSTP1/RPS6KA4/SNAP23/CD68/PRDX5/PARP4/TOLLIP/PIK…
GO:0035456	response to interferon-beta	25	-0.736098	-1.90179	0.000513138	0.0158722	0.0139299	1362	tags=48%, list=7%, signal=45%	AIM2/IRF1/CAPN2/PYHIN1/BST2/IFITM2/CDC34/STAT1/PLSCR1/OAS1/IFITM3/MNDA
GO:0046466	membrane lipid catabolic process	34	-0.701161	-1.90168	0.000265236	0.00997822	0.00875718	1511	tags=38%, list=8%, signal=35%	ASAH1/HEXB/GM2A/PRKCD/GALC/FUCA1/NEU1/NAGA/ACER3/GLA/PPT1/MGST2/CYP1B1
GO:0097242	amyloid-beta clearance	39	-0.680803	-1.8979	0.000476932	0.0149655	0.0131341	2744	tags=46%, list=14%, signal=40%	CLTC/IDE/ROCK1/MME/LRP1/TNF/RAB5A/HMGCR/ITGB2/PICALM/SRF/MARCO/LDLR/C5AR1/IFNGR1/CD36/IFNG/ITGAM
GO:0043312	neutrophil degranulation	11	-0.888433	-1.89046	0.000461265	0.0146861	0.0128889	1520	tags=73%, list=8%, signal=67%	STXBP3/SYK/ITGB2/PRAM1/SPI1/PTAFR/ANXA3/ITGAM
GO:0044403	biological process involved in symbiotic interaction	287	-0.509047	-1.87751	1.32382e-09	2.35618e-07	2.06785e-07	1682	tags=23%, list=9%, signal=22%	CTSB/TRIM5/ROMO1/F2RL1/IGF2R/TREM1/CCL3/LGALS9/EPS15/MIR221/NPC1/CLEC4G/TCP1/RAB7A/PIK3C3/CHMP2A/FUCA2/TRIM58/RAB5A/TSG101/CD86/CHMP5/ARL8B/LY6E/SNX3/TPCN2/SCARB2/RAB9A/TRIM21/SFTPD/CLEC5A/CXCL8/MPEG1/DYNLT1/IFITM2/LDLR/JAK2/IFIT1/GAPDH/ANPEP/RAB29/SLC1A5/PLSCR1/ARG1/CTSL/BCL2L1/MYD88/SAP30/CARD9/CSF1R/AZU1/HLA-DRB1/CCL5/IFITM3/FCN1/STOM/PGLYRP1/LGALS1/CX3CR1/LTF/CTSG/IFI27/HSPA1A/ELANE/DEFA1B/DE…
GO:0006911	phagocytosis, engulfment	41	-0.661988	-1.87441	0.000587061	0.0171799	0.0150775	1566	tags=46%, list=8%, signal=43%	GSN/RAC1/CLCN3/CDC42/F2RL1/SH3BP1/GATA2/NCKAP1L/ANO6/THBS1/CD300A/ITGB2/MARCO/PLCG2/RAB31/CD36/ITGAM/AIF1/FCGR1A
GO:0010919	regulation of inositol phosphate biosynthetic process	16	-0.799672	-1.87425	0.00108306	0.026664	0.0234011	348	tags=31%, list=2%, signal=31%	GPER1/PTAFR/CD244/PLEK/SNCA
GO:0051350	negative regulation of lyase activity	24	-0.727596	-1.87169	0.000430231	0.0140693	0.0123476	1157	tags=21%, list=6%, signal=20%	GNAI3/GNAI2/PHPT1/CCR2/P2RY13
GO:0045730	respiratory burst	34	-0.688415	-1.86711	0.000470742	0.0149004	0.0130771	1485	tags=44%, list=8%, signal=41%	CD24/NCF1/SLAMF8/JCHAIN/PIK3CG/CYBA/PGAM1/CLEC7A/SLC11A1/NCF4/GRN/HCK/CYBB/MPO/NCF2
GO:0015669	gas transport	22	-0.739441	-1.85888	0.00202027	0.0408456	0.0358473	981	tags=50%, list=5%, signal=48%	HBE1/HBZ/BPGM/HBQ1/HBB/HBA2/HBA1/HBM/HBG1/HBG2/HBD
GO:0006809	nitric oxide biosynthetic process	72	-0.593641	-1.85705	8.27774e-05	0.00394173	0.00345938	1828	tags=31%, list=9%, signal=28%	CYB5B/PTGS2/TICAM1/TNF/HSP90AA1/TLR6/SOD2/GCH1/MMP8/CLEC7A/JAK2/HBB/TSPO/GLA/SIRPA/TLR4/CD36/IFNG/CYP1B1/KLF4/AIF1/CX3CR1
GO:2001057	reactive nitrogen species metabolic process	78	-0.590645	-1.85242	5.31379e-05	0.00273421	0.00239962	1828	tags=31%, list=9%, signal=28%	CYB5B/PTGS2/POR/TLR2/TICAM1/TNF/HSP90AA1/TLR6/SOD2/GCH1/MMP8/CLEC7A/JAK2/HBB/TSPO/GLA/SIRPA/TLR4/CD36/IFNG/CYP1B1/KLF4/AIF1/CX3CR1
GO:0033194	response to hydroperoxide	16	-0.790323	-1.85234	0.00146274	0.0330166	0.0289764	1137	tags=44%, list=6%, signal=41%	GPX1/PRKCD/MGST1/DAPK1/JAK2/CD36/AIF1
GO:0045953	negative regulation of natural killer cell mediated cytotoxicity	20	-0.744906	-1.84832	0.00159086	0.0350344	0.0307472	2798	tags=70%, list=14%, signal=60%	KLRC1/CLEC12B/HLA-E/HLA-F/ARRB2/LILRB1/CRK/KIR2DL4/HLA-A/LGALS9/HLA-B/HAVCR2/CEACAM1/KLRD1
GO:0048525	negative regulation of viral process	82	-0.579424	-1.84253	5.07846e-05	0.00266361	0.00233766	1896	tags=43%, list=10%, signal=39%	APOBEC3A/APOBEC3D/CIITA/GSN/SRPK1/TRIM27/RNASEL/APOBEC3F/TRIM25/MX1/LARP7/TRIM5/TNF/RSAD2/OAS3/IFIH1/OAS2/APOBEC3H/LY6E/SNX3/APOBEC3C/SLPI/TRIM21/BST2/IFITM2/IFIT1/STAT1/OASL/PLSCR1/OAS1/CCL5/IFITM3/APOBEC3G/FCN1/LTF
GO:0072350	tricarboxylic acid metabolic process	14	-0.805785	-1.83962	0.00110046	0.0267973	0.0235181	1818	tags=57%, list=9%, signal=52%	GLUD1/ACLY/IDH3A/ACO2/ACO1/IDH2/IREB2/IDH1
GO:0002252	immune effector process	582	-0.467495	-1.83682	1e-10	2.71425e-08	2.38211e-08	1897	tags=27%, list=10%, signal=25%	MAD2L2/AIRE/CLEC4E/ITGAL/JAGN1/SPON2/LRP1/FUT7/IL12RB1/RFTN1/KIR2DL4/TICAM1/DUSP22/C1QC/SMAD7/ADORA2B/F2RL1/SLC7A5/STXBP3/TNF/CD1A/CFH/HLA-DRB4/NCF1/TREM1/MICB/GATA2/SPN/NCKAP1L/CCL3/SLAMF8/CEBPG/HLA-A/LGALS9/CD8A/RSAD2/LYN/STAT3/LAT2/CD70/CLEC4G/NMI/HLA-DQB1/C12orf4/PRKCD/NLRP3/PRF1/C2/HLA-DMB/LYST/GZMB/HLA-B/SNAP23/PTPN22/PIK3CG/CD86/STX7/RAB27A/KLRC3/KIR3DL1/KIF5B/IFI35/ARL8B/CTSH/ANXA1/SYK/CC…
GO:0070555	response to interleukin-1	129	-0.541194	-1.83002	2.71793e-05	0.00156968	0.0013776	1404	tags=18%, list=7%, signal=17%	CCL3/LGALS9/HYAL3/CHI3L1/RPS6KA4/TOLLIP/GBP2/CEBPB/ANXA1/CYBA/CXCL8/IL1RN/CCL4L1/CCL2/PYCARD/RIPK2/SIRPA/MYD88/IRAK3/CCL5/SNCA/GBP1/CAMP
GO:0010812	negative regulation of cell-substrate adhesion	62	-0.600928	-1.82624	0.000266382	0.00997822	0.00875718	1875	tags=21%, list=10%, signal=19%	PTPRO/DUSP22/RCC2/RHOA/THBS1/PTEN/NOTCH1/CORO1C/ACTN4/ADAM15/BCL6/TACSTD2/GBP1
GO:0042267	natural killer cell mediated cytotoxicity	68	-0.589615	-1.82475	0.000653652	0.0185777	0.0163044	2818	tags=44%, list=15%, signal=38%	FCGR3A/ARRB2/CD226/CADM1/SH2D1A/LILRB1/PIK3R6/TUBB4B/CRK/KIR2DL4/CEBPG/HLA-A/LGALS9/LYST/GZMB/HLA-B/RAB27A/KLRC3/KIR3DL1/KIF5B/ARL8B/HAVCR2/PRDX1/CEACAM1/KLRC2/SLAMF7/CD160/KLRD1/LAG3/NKG7
GO:0001912	positive regulation of leukocyte mediated cytotoxicity	60	-0.602335	-1.82411	0.0004519	0.0144728	0.0127018	1972	tags=37%, list=10%, signal=33%	CD1E/HLA-H/IL12RB1/F2RL1/CD1A/MICB/HLA-A/HLA-B/STX7/KLRC3/KLRC2/SPI1/HLA-DRA/MR1/ARG1/CD160/TYROBP/HLA-DRB1/KLRD1/P2RX7/ITGAM/LAG3
GO:0002697	regulation of immune effector process	351	-0.483947	-1.82022	6.08601e-09	8.8101e-07	7.732e-07	2034	tags=27%, list=10%, signal=25%	FES/PRG2/LOXL3/CD1E/HLA-H/MAD2L2/SPON2/FUT7/IL12RB1/KIR2DL4/TICAM1/DUSP22/SMAD7/ADORA2B/F2RL1/SLC7A5/TNF/CD1A/CFH/NCF1/MICB/GATA2/NCKAP1L/SLAMF8/HLA-A/LGALS9/RSAD2/LYN/CLEC4G/C12orf4/NLRP3/HLA-DMB/HLA-B/PTPN22/CD86/STX7/KLRC3/ANXA1/SYK/CCR2/CD300A/BST2/FGR/SASH3/HAVCR2/CEACAM1/LGALS3/KLRC2/ITGB2/PRAM1/SPI1/CFP/CLEC7A/HLA-DRA/MR1/EXOSC3/HMOX1/ARG1/PLCG2/PTAFR/TLR7/TICAM2/BTK/HLX/CD244/SLC15A4/TNFR…
GO:0071801	regulation of podosome assembly	13	-0.824879	-1.81906	0.00188823	0.0389005	0.0341402	1503	tags=54%, list=8%, signal=50%	GSN/TNF/RHOA/MSN/FSCN1/HCK/LCP1
GO:1990840	response to lectin	21	-0.727611	-1.81598	0.00133201	0.0308005	0.0270314	1300	tags=43%, list=7%, signal=40%	LYN/KLRC3/SYK/KLRC2/CLEC7A/PLCG2/TYROBP/PAK1/KLRD1
GO:1990858	cellular response to lectin	21	-0.727611	-1.81598	0.00133201	0.0308005	0.0270314	1300	tags=43%, list=7%, signal=40%	LYN/KLRC3/SYK/KLRC2/CLEC7A/PLCG2/TYROBP/PAK1/KLRD1
GO:0060795	cell fate commitment involved in formation of primary germ layer	32	-0.669977	-1.81234	0.00152801	0.0339951	0.0298351	1142	tags=12%, list=6%, signal=12%	ETV2/ETS2/KLF4/EOMES
GO:1903077	negative regulation of protein localization to plasma membrane	24	-0.703694	-1.8102	0.00109684	0.0267973	0.0235181	2349	tags=54%, list=12%, signal=48%	CLTC/RSC1A1/CSK/LYPLA1/PID1/TMBIM1/TMEM59/PPP2R5A/NUMB/PICALM/BCL2L1/ABI3/GBP1
GO:0043331	response to dsRNA	52	-0.610974	-1.80736	0.000621032	0.0180282	0.0158221	1817	tags=27%, list=9%, signal=24%	PDE12/RFTN1/TICAM1/IFIH1/RIOK3/IFIT1/MAPK1/TICAM2/NOD2/RIPK2/IRAK3/CARD9/P2RX7/RALB
GO:0031343	positive regulation of cell killing	67	-0.586495	-1.80341	0.000288197	0.0104998	0.00921496	1972	tags=39%, list=10%, signal=35%	CD1E/HLA-H/IL12RB1/F2RL1/CD1A/MICB/HLA-A/PRF1/HLA-B/STX7/KLRC3/SYK/KLRC2/SPI1/CLEC7A/HLA-DRA/MR1/ARG1/CD160/TYROBP/IFNG/HLA-DRB1/KLRD1/P2RX7/ITGAM/LAG3
GO:1904889	regulation of excitatory synapse assembly	14	-0.787958	-1.79892	0.00241851	0.0463918	0.0407148	397	tags=29%, list=2%, signal=28%	VSTM5/SEMA4A/CRIPT/ABI3
GO:0071447	cellular response to hydroperoxide	9	-0.896066	-1.79854	0.0010269	0.02563	0.0224937	1137	tags=56%, list=6%, signal=52%	PRKCD/MGST1/DAPK1/CD36/AIF1
GO:0140894	endolysosomal toll-like receptor signaling pathway	34	-0.662607	-1.79712	0.00149863	0.0335476	0.0294424	1753	tags=38%, list=9%, signal=35%	RFTN1/F2RL1/TNF/RSAD2/PTPN22/HAVCR2/TLR8/OAS1/TLR7/SLC15A4/MYD88/PIK3AP1/SCIMP
GO:0043313	regulation of neutrophil degranulation	8	-0.92178	-1.79519	0.000260474	0.009888	0.008678	731	tags=75%, list=4%, signal=72%	SYK/ITGB2/PRAM1/SPI1/PTAFR/ITGAM
GO:0070269	pyroptosis	25	-0.690009	-1.78272	0.00233346	0.0454021	0.0398462	1971	tags=56%, list=10%, signal=50%	APIP/GSDMA/CASP4/AIM2/NLRP3/GZMB/CASP8/MEFV/MIR223/NLRC4/CASP1/PYCARD/GZMA/ELANE
GO:0033206	meiotic cytokinesis	7	-0.936149	-1.77572	0.000348518	0.0121369	0.0106517	712	tags=57%, list=4%, signal=55%	ORC4/SPIRE1/ACTR2/ACTR3
GO:1903979	negative regulation of microglial cell activation	7	-0.93271	-1.76919	0.000437736	0.0141866	0.0124506	505	tags=71%, list=3%, signal=70%	PTPRC/LDLR/GRN/CST7/SYT11
GO:0060627	regulation of vesicle-mediated transport	481	-0.457346	-1.76832	1.28161e-10	3.16238e-08	2.7754e-08	2424	tags=27%, list=13%, signal=24%	PACSIN2/RAP1A/TBC1D20/PTPRJ/RSC1A1/ANKRD13A/ROCK1/NRP1/RAB13/CSK/LYPLA1/SMAP1/NSF/P2RX1/SCARB1/PSEN1/CDC42/BMP2K/FES/PPP3CA/ARFIP1/SNX12/DNAJC13/ATP2A2/LRP1/ITGAV/RAB2B/NR1H3/TLR2/LPAR1/TGM2/ADORA2B/F2RL1/RAB4A/STXBP3/FBXL20/TNF/IL15/GATA2/AP2S1/NCKAP1L/LGALS9/MCTP1/ANO6/LYN/RDX/ACTG1/SNAPIN/HYAL3/RAB8A/ABCA13/C12orf4/GNAI2/PRTN3/RAB7A/C2/CHMP2A/ARRB1/SIRPB1/DNAJC5/LMAN2/RAB5A/CDK5/PLD1/TSG101/NO…
GO:0000041	transition metal ion transport	94	-0.546118	-1.7613	0.000192563	0.00780094	0.00684634	1510	tags=23%, list=8%, signal=22%	SLC39A11/STEAP4/ATOX1/FKBP4/FTL/IREB2/SLC30A1/TCN2/TMEM165/FLVCR2/SLC39A1/COX17/MCOLN1/SLC31A1/SLC11A1/LCN2/SLC25A37/IFNG/CYBRD1/SLC31A2/LTF/TCN1
GO:0071224	cellular response to peptidoglycan	6	-0.956291	-1.76074	6.16313e-05	0.00308355	0.00270622	257	tags=50%, list=1%, signal=49%	NOD2/RIPK2/CAMP
GO:1904238	pericyte cell differentiation	10	-0.845748	-1.76015	0.00172045	0.0369149	0.0323976	920	tags=30%, list=5%, signal=29%	NOTCH1/SPI1/ACTA2
GO:0051767	nitric-oxide synthase biosynthetic process	21	-0.70488	-1.75924	0.00248424	0.0472353	0.0414551	1760	tags=52%, list=9%, signal=48%	MAP2K3/TLR2/GSTP1/LRRK2/JAK2/STAT1/CCL2/NOD2/TLR4/IFNG/NAMPT
GO:0051769	regulation of nitric-oxide synthase biosynthetic process	21	-0.70488	-1.75924	0.00248424	0.0472353	0.0414551	1760	tags=52%, list=9%, signal=48%	MAP2K3/TLR2/GSTP1/LRRK2/JAK2/STAT1/CCL2/NOD2/TLR4/IFNG/NAMPT
GO:0002456	T cell mediated immunity	112	-0.526864	-1.75755	0.000126648	0.00556689	0.00488566	1972	tags=34%, list=10%, signal=31%	CD1E/HLA-H/AIRE/FUT7/IL12RB1/RFTN1/DUSP22/SMAD7/CD1A/MICB/NCKAP1L/HLA-A/CD8A/RSAD2/CD70/CLEC4G/NLRP3/PRF1/HLA-B/STX7/RAB27A/CTSH/CCR2/SASH3/CEACAM1/HLA-DRA/MR1/MYO1G/ARG1/CTSC/TNFRSF1B/NOD2/HLA-DRB1/KLRD1/P2RX7/HLA-DRB3/KDM5D/CLC
GO:1904783	positive regulation of NMDA glutamate receptor activity	6	-0.95316	-1.75497	8.59658e-05	0.00407568	0.00357694	721	tags=83%, list=4%, signal=80%	CCR2/PINK1/IFNGR2/CCL2/IFNG
GO:0048874	host-mediated regulation of intestinal microbiota composition	8	-0.898929	-1.75068	0.00117745	0.0283416	0.0248734	180	tags=38%, list=1%, signal=37%	LRRC19/CARD9/CX3CR1
GO:0006787	porphyrin-containing compound catabolic process	9	-0.869859	-1.74594	0.00254399	0.0479857	0.0421137	414	tags=56%, list=2%, signal=54%	SLCO2B1/HMOX2/HMOX1/BLVRA/BLVRB
GO:0033015	tetrapyrrole catabolic process	9	-0.869859	-1.74594	0.00254399	0.0479857	0.0421137	414	tags=56%, list=2%, signal=54%	SLCO2B1/HMOX2/HMOX1/BLVRA/BLVRB
GO:0042167	heme catabolic process	9	-0.869859	-1.74594	0.00254399	0.0479857	0.0421137	414	tags=56%, list=2%, signal=54%	SLCO2B1/HMOX2/HMOX1/BLVRA/BLVRB
GO:0046149	pigment catabolic process	9	-0.869859	-1.74594	0.00254399	0.0479857	0.0421137	414	tags=56%, list=2%, signal=54%	SLCO2B1/HMOX2/HMOX1/BLVRA/BLVRB
GO:0032411	positive regulation of transporter activity	116	-0.519086	-1.74488	7.73868e-05	0.00373417	0.00327722	1941	tags=22%, list=10%, signal=20%	PPP3CA/CACNB3/NR1H3/CALM2/ATP1B3/PRKCD/CDK5/CHP1/ACTN4/SGK1/CCR2/PINK1/GSTO1/GLRX/CTSS/COX17/IFNGR2/PLCG2/PTAFR/RXRA/VMP1/CCL2/IFNG/ADRB2/TESC
GO:2001214	positive regulation of vasculogenesis	12	-0.816224	-1.74271	0.00237993	0.0457326	0.0401362	2418	tags=58%, list=12%, signal=51%	RAP1A/RAPGEF2/HIF1AN/RIN2/CEACAM1/RRAS/ADM
GO:0070741	response to interleukin-6	43	-0.608425	-1.73428	0.00183094	0.0383446	0.0336523	1289	tags=19%, list=7%, signal=17%	STAT3/CHI3L1/ST3GAL6/SPI1/JAK2/GFI1/CEBPA/CAMP
GO:0002440	production of molecular mediator of immune response	218	-0.480535	-1.72353	3.04126e-06	0.000221603	0.000194486	1605	tags=25%, list=8%, signal=23%	KIR2DL4/TICAM1/SMAD7/F2RL1/SLC7A5/TNF/HLA-DRB4/TREM1/HLA-A/POLB/RSAD2/HLA-DQB1/NLRP3/HLA-DMB/PTPN22/CD86/SYK/CCR2/HLA-DRB5/BST2/SASH3/CLEC7A/HLA-DRA/EXOSC3/HMOX1/HLA-DPB1/ARG1/PLCG2/TLR7/TICAM2/BTK/CD244/SLC15A4/TNFRSF1B/FFAR2/PYCARD/NOD2/CD160/RIPK2/MYD88/HLA-DPA1/TLR4/CD36/IRAK3/SCIMP/CARD9/BATF/GAPT/BCL6/HLA-DRB1/P2RX7/HLA-DRB3/ELANE/CLC
GO:0035425	autocrine signaling	7	-0.908469	-1.72321	0.00179081	0.0378264	0.0331976	259	tags=57%, list=1%, signal=56%	FZD1/S100A9/S100A8/CX3CR1
GO:0050900	leukocyte migration	364	-0.452397	-1.72312	1.46531e-07	1.42043e-05	1.24661e-05	2268	tags=27%, list=12%, signal=24%	DAPK2/TNFAIP6/AKT1/PREX1/CCL3L1/CRK/DNM1L/CDC42/CD200R1/EXT1/JAML/IL17RA/AIRE/PTPRO/ITGAL/JAGN1/TNFSF14/P2RY12/FUT7/SRP54/F2RL1/MCU/TNF/TREM1/SPN/NCKAP1L/CCL3/SLAMF8/LGALS9/RHOA/GCNT1/ANO6/LYN/ADAM10/FUT4/THBS1/PRTN3/MPP1/LYST/CD99/PDGFD/PIK3CG/GOLPH3/CXCL1/ITGA4/ANXA1/SYK/CKLF/CCR2/CMKLR1/CD300A/SFTPD/C3AR1/NLRP12/CXCL8/MCOLN2/MIR223/LGALS3/MOSPD2/CXCR1/ITGB2/SPI1/C5AR1/CCL4L1/MSN/CCR1/PECAM1/HM…
GO:0030046	parallel actin filament bundle assembly	6	-0.932821	-1.71752	0.000511328	0.0158614	0.0139204	712	tags=67%, list=4%, signal=64%	ESPN/SPIRE1/FSCN1/AIF1
GO:0046164	alcohol catabolic process	53	-0.579698	-1.71481	0.0010807	0.026664	0.0234011	2135	tags=28%, list=11%, signal=25%	SCARB1/GK5/BPNT1/SULT1A3/ALDH3B1/NUDT3/IMPA1/SULT1A2/CYP27A1/TPI1/PTEN/ALDH2/INPP1/IMPA2/GK
GO:0001816	cytokine production	772	-0.428228	-1.71362	1e-10	2.71425e-08	2.38211e-08	1907	tags=23%, list=10%, signal=22%	IL17RA/IDO1/AIRE/CLEC4E/ATF2/CD24/SPON2/ITGAV/RAB2B/PTGS2/IL12RB1/LPL/MAP2K3/RFTN1/KIR2DL4/TLR2/TICAM1/TWSG1/SMAD7/ADORA2B/F2RL1/LILRB2/SLC7A5/TNF/TREM1/IL15/SPN/NCKAP1L/ATP6AP2/CCL3/ORM2/CEBPG/HLA-A/LGALS9/AIM2/HSP90AA1/TLR6/RSAD2/RAB1A/OAS3/IFIH1/LYN/STAT3/ERMAP/MIR221/OAS2/THBS1/NMI/CARD16/ANXA4/CHI3L1/SIGLEC16/NLRP3/ACKR1/PANX2/IRF5/TLR1/ARRB1/GSTP1/PRNP/RPS6KA4/IRF1/HLA-B/CAPN2/AKIRIN2/HPSE/…
GO:0030641	regulation of cellular pH	87	-0.530856	-1.70515	0.00091374	0.0237332	0.0208289	1973	tags=34%, list=10%, signal=31%	SLC4A2/CLCN3/SLC9A1/TCIRG1/SLC9A9/ATP6AP1/SLC26A6/RNASEK/FASLG/ATP6V1F/ATP6AP2/SLAMF8/SNAPIN/ATP6V0E1/RAB7A/CHP1/ATP6V0B/TPCN2/TMEM165/DMXL2/ATP6V0D1/LRRK2/SLC11A1/MAPK1/PPT1/ATP6V1A/GRN/ATP6V1B2/ATP6V1D/SLC4A1
GO:1904645	response to amyloid-beta	51	-0.579932	-1.70474	0.0024369	0.0466621	0.040952	2432	tags=31%, list=13%, signal=28%	SNX6/ICAM1/PSEN1/LRP1/GSK3B/TNF/CASP4/TLR6/PRNP/CDK5/ITGA4/TLR4/CD36/FPR2/MMP9/ADRB2
GO:0090673	endothelial cell-matrix adhesion	6	-0.924495	-1.70219	0.000873827	0.0230393	0.0202199	614	tags=50%, list=3%, signal=48%	RIN2/RRAS/CEACAM6
GO:0001817	regulation of cytokine production	759	-0.428434	-1.70148	1e-10	2.71425e-08	2.38211e-08	1907	tags=23%, list=10%, signal=22%	IL17RA/IDO1/AIRE/CLEC4E/ATF2/CD24/SPON2/ITGAV/RAB2B/PTGS2/IL12RB1/LPL/MAP2K3/RFTN1/KIR2DL4/TLR2/TICAM1/TWSG1/SMAD7/ADORA2B/F2RL1/LILRB2/SLC7A5/TNF/IL15/SPN/NCKAP1L/ATP6AP2/CCL3/ORM2/CEBPG/HLA-A/LGALS9/AIM2/HSP90AA1/TLR6/RSAD2/RAB1A/OAS3/IFIH1/LYN/STAT3/ERMAP/MIR221/OAS2/THBS1/NMI/CARD16/ANXA4/CHI3L1/SIGLEC16/NLRP3/ACKR1/PANX2/IRF5/TLR1/ARRB1/GSTP1/PRNP/RPS6KA4/IRF1/HLA-B/CAPN2/AKIRIN2/HPSE/PTPN22…
GO:0045627	positive regulation of T-helper 1 cell differentiation	6	-0.923527	-1.70041	0.000928784	0.0240169	0.0210779	781	tags=50%, list=4%, signal=48%	ANXA1/HLX/RIPK2
GO:1903707	negative regulation of hemopoiesis	107	-0.508776	-1.68801	0.000434997	0.0141825	0.012447	1738	tags=24%, list=9%, signal=22%	TOB2/C1QC/SMAD7/GATA2/CCL3/LYN/MIR221/CLEC4G/IRF1/LILRB3/ANXA1/ID2/GPR137B/FBXO7/GPR68/CEACAM1/MAFB/HLX/TLR4/BCL6/TRIB1/CEBPA/LAG3/PGLYRP1/LTF/FGL2
GO:0046456	icosanoid biosynthetic process	57	-0.564831	-1.68707	0.00170537	0.0367693	0.0322699	1934	tags=30%, list=10%, signal=27%	FABP5/CBR1/PTGS2/PNPLA8/PTGES3/ANXA1/SYK/ALOX5AP/FADS1/LTA4H/PTGDS/MGST3/NLRC4/CASP1/MGST2/TBXAS1/PYCARD
GO:0019751	polyol metabolic process	113	-0.504486	-1.6853	0.000314093	0.0112545	0.00987725	2020	tags=24%, list=10%, signal=22%	SPTLC2/GK5/BPNT1/GPER1/MINPP1/NUDT3/IMPA1/NAAA/ASAH1/PCBD1/CYP27A1/TPI1/PTEN/ITPK1/GALK1/COQ2/GCH1/SPTSSA/INPP1/IMPA2/GK/ACER3/PLCG2/PTAFR/CD244/PLEK/SNCA
GO:2000194	regulation of female gonad development	4	-0.986219	-1.68351	3.1267e-05	0.00174982	0.0015357	27	tags=50%, list=0%, signal=50%	NUPR1/RETN
GO:0031623	receptor internalization	116	-0.500067	-1.68095	0.000236828	0.00918301	0.00805928	1062	tags=21%, list=5%, signal=20%	LRP1/AP2A1/LPAR1/AP2S1/ARRB1/RAB5A/SCYL2/SYK/NUMB/CXCL8/CEACAM1/CXCR1/ITGB2/PICALM/PLCG2/RAB31/ADM/CD36/FCER1G/SDCBP/CXCR2/RALB/ANXA2/SNCA
GO:0046173	polyol biosynthetic process	60	-0.550249	-1.66637	0.00258273	0.0485974	0.0426505	1633	tags=23%, list=8%, signal=21%	GPER1/IMPA1/ASAH1/PCBD1/CYP27A1/GCH1/SPTSSA/IMPA2/ACER3/PLCG2/PTAFR/CD244/PLEK/SNCA
GO:0051453	regulation of intracellular pH	82	-0.523902	-1.66597	0.000913717	0.0237332	0.0208289	1973	tags=35%, list=10%, signal=32%	SLC4A2/CLCN3/SLC9A1/TCIRG1/SLC9A9/ATP6AP1/SLC26A6/RNASEK/FASLG/ATP6V1F/ATP6AP2/SLAMF8/SNAPIN/ATP6V0E1/RAB7A/CHP1/ATP6V0B/TPCN2/TMEM165/DMXL2/ATP6V0D1/LRRK2/SLC11A1/PPT1/ATP6V1A/GRN/ATP6V1B2/ATP6V1D/SLC4A1
GO:0071396	cellular response to lipid	546	-0.424827	-1.66242	9.1665e-09	1.27591e-06	1.11977e-06	1812	tags=19%, list=9%, signal=18%	NR1H3/SRD5A1/LPL/MAP2K3/GSK3B/TLR2/ADAM9/TICAM1/TRIM5/LPAR1/GPER1/CMPK2/LY86/TWF2/LILRB2/SLC7A5/TNF/FBP1/NCF1/IL15/CCL3/RHOA/SASH1/LYN/NPC1/FKBP4/CARD16/ESRRA/NLRP3/PTGES3/RNF14/CEBPE/GSTP1/CES1/TRIP4/CAPN2/CD68/HADHB/PTPN22/CD86/CHMP5/FLT3/CXCL1/CEBPB/FAM210B/ANXA1/MGST1/SGK1/SYK/ADAM15/CD14/HAVCR2/CXCL8/MIR223/SPI1/LDLR/MSN/JAK2/PTGDR/CASP1/MAPK1/ARG1/TSPO/PLCG2/PTAFR/RXRA/PTGER2/KCNMB1/NCOA4/C…
GO:0140888	interferon-mediated signaling pathway	90	-0.513863	-1.66184	0.00098371	0.0249536	0.0219	1627	tags=27%, list=8%, signal=25%	NR1H3/STAT2/AZI2/OAS3/OAS2/IL10RB/SP100/IRF1/IFNAR1/IFITM2/RBM47/IFNGR2/JAK2/STAT1/ARG1/OAS1/IFNGR1/MYD88/TBK1/HCK/IFNG/PARP9/IFITM3/IFI27
GO:0014909	smooth muscle cell migration	91	-0.511031	-1.65579	0.00119775	0.0284869	0.0250009	2318	tags=21%, list=12%, signal=18%	NRP1/AAMP/CRK/DOCK5/LRP1/LPAR1/RHOA/MIR221/IGFBP3/PDGFD/FOXO4/MIR223/TLR4/PDGFRB/S100A11/CCL5/TRIB1/CYP1B1/AIF1
GO:0043270	positive regulation of monoatomic ion transport	218	-0.46082	-1.65282	1.58209e-05	0.000987171	0.000866371	1633	tags=19%, list=8%, signal=18%	FLNA/PPP3CA/CACNB3/P2RY12/GPER1/CALM2/G6PD/BAK1/ATP1B3/CCL3/ANO6/CDK5/F2R/KIF5B/CHP1/ACTN4/KCNJ2/CCR2/LILRA5/PINK1/GSTO1/LGALS3/GLRX/CTSS/COX17/IFNGR2/CCR1/TSPO/PLCG2/PTAFR/VMP1/KCNMB1/CCL2/PDGFRB/IFNG/CXCL10/P2RX7/CCL5/SNCA/LILRA2/ADRB2/TESC
GO:0050776	regulation of immune response	761	-0.414948	-1.65263	1e-10	2.71425e-08	2.38211e-08	1906	tags=24%, list=10%, signal=23%	IDO1/MAD2L2/SLC46A2/CLEC4E/CACNB3/CD24/FUT7/SAMSN1/NR1H3/SLC15A3/IL12RB1/RFTN1/KIR2DL4/TLR2/TICAM1/DUSP22/TRIM5/C1QC/STAT2/SMAD7/ADORA2B/F2RL1/LILRB2/SEC14L1/TNF/CD1A/CFH/NCF1/IL15/MICB/GATA2/SPN/NCKAP1L/BIRC2/SLAMF8/HLA-A/LGALS9/CD8A/AIM2/HSP90AA1/TLR6/EIF2B2/RSAD2/OAS3/IFIH1/LYN/ERMAP/LAT2/KIR2DL1/CLEC4G/NMI/HLA-DQB1/C12orf4/PRKCD/NLRP3/C2/HLA-DMB/THEMIS2/INPPL1/TLR1/PRNP/IRF1/ALPK1/HLA-B/AKIRI…
GO:0034101	erythrocyte homeostasis	128	-0.490306	-1.65224	0.000286303	0.0104998	0.00921496	1610	tags=32%, list=8%, signal=30%	CASP3/SMAP1/SH2B3/MAPK14/RHAG/HCLS1/FOXO3/G6PD/GATA2/NCKAP1L/CEBPG/LYN/STAT3/MIR221/CITED2/ETV2/SLC25A5/RB1/SLC25A40/TRIM58/IREB2/FECH/FAM210B/ID2/BPGM/LYAR/PRDX1/DNASE2/SPI1/SRF/JAK2/HMOX1/STAT1/MAFB/ALAS2/EPB42/TGFBR3/BCL6/SLC4A1/HSPA1A/AHSP
GO:0022617	extracellular matrix disassembly	61	-0.542605	-1.64584	0.00268764	0.04971	0.0436269	710	tags=16%, list=4%, signal=16%	ADAM10/ADAM15/MMP8/CTSS/CST3/FSCN1/LCP1/MMP9/CTSG/ELANE
GO:0060191	regulation of lipase activity	87	-0.512019	-1.64464	0.00229924	0.044978	0.0394741	1841	tags=26%, list=10%, signal=24%	LRP1/P2RY12/NR1H3/RGS2/POR/LPAR1/RHOA/RASGRP4/GNAQ/CD86/GNA15/ANXA1/ARF4/C5AR1/RHOC/ANG/PTAFR/PPT1/ABHD5/PDGFRB/CCL5/SNCA/SORT1
GO:0007269	neurotransmitter secretion	131	-0.483448	-1.64074	0.000539416	0.0163132	0.0143169	2444	tags=21%, list=13%, signal=19%	MCTP2/OTOF/RAP1A/SV2A/P2RX1/PSEN1/ATP2A2/LIN7A/GPER1/STXBP3/FBXL20/MCTP1/SNAPIN/SNAP23/DNAJC5/RAB5A/CDK5/SLC30A1/STX11/LRRK2/BRSK1/PPT1/P2RX7/SNCA/STX3/MYOF/SYT11/DYSF
GO:0099643	signal release from synapse	131	-0.483448	-1.64074	0.000539416	0.0163132	0.0143169	2444	tags=21%, list=13%, signal=19%	MCTP2/OTOF/RAP1A/SV2A/P2RX1/PSEN1/ATP2A2/LIN7A/GPER1/STXBP3/FBXL20/MCTP1/SNAPIN/SNAP23/DNAJC5/RAB5A/CDK5/SLC30A1/STX11/LRRK2/BRSK1/PPT1/P2RX7/SNCA/STX3/MYOF/SYT11/DYSF
GO:0007041	lysosomal transport	106	-0.495487	-1.63959	0.00104503	0.025963	0.0227859	1923	tags=42%, list=10%, signal=38%	CHMP4B/KIF13A/RHOB/CHMP1A/PLEKHF2/MVB12A/AP3B1/HSPA8/RILP/PXK/GNPTAB/HOOK3/ARSB/LRP1/AP3M1/IGF2R/SNAPIN/NPC1/C9orf72/RAB7A/PIK3C3/CHMP2A/LYST/TSG101/CHMP5/PLEKHF1/DENND3/ARL8B/DTX3L/TPCN2/SCYL2/SCARB2/STX8/PINK1/SNX27/LRRK2/LAMP2/PSAP/NCOA4/M6PR/GRN/SORT1/ADRB2/HSPA1A
GO:0050868	negative regulation of T cell activation	120	-0.488156	-1.6388	0.00039091	0.0132629	0.0116399	1987	tags=29%, list=10%, signal=26%	SLC4A2/LILRB1/TIGIT/CASP3/DUSP3/LOXL3/TARM1/IDO1/DUSP22/TWSG1/SMAD7/LILRB2/SPN/NCKAP1L/LGALS9/CLEC4G/TNFAIP8L2/PRNP/IRF1/PTPN22/CD86/CEBPB/ANXA1/CD300A/SFTPD/HAVCR2/CEACAM1/LGALS3/ARG1/HLX/BCL6/HLA-DRB1/LAG3/CTSG/FGL2
GO:0002709	regulation of T cell mediated immunity	88	-0.507462	-1.63361	0.00151838	0.0338652	0.0297211	1972	tags=32%, list=10%, signal=29%	CD1E/HLA-H/FUT7/IL12RB1/DUSP22/SMAD7/CD1A/MICB/NCKAP1L/HLA-A/RSAD2/CLEC4G/NLRP3/HLA-B/STX7/CCR2/SASH3/CEACAM1/HLA-DRA/MR1/ARG1/TNFRSF1B/NOD2/HLA-DRB1/KLRD1/P2RX7/HLA-DRB3/CLC
GO:0007584	response to nutrient	146	-0.475499	-1.63204	0.000383843	0.0130899	0.0114881	2237	tags=24%, list=12%, signal=21%	SFRP1/GPX1/RUNX2/FES/FKBP1B/GCLM/TRIM25/ARSB/PTGS2/POR/LPL/FOLR2/IL15/ENSA/ALPL/SOD2/GNAI2/GNPAT/TPCN2/TYMS/SRF/APAF1/CAT/HMOX1/STAT1/ARG1/TSPO/RXRA/F5/NOD2/KYNU/CYBB/CXCL10/CYP1B1/ACSL1
GO:1904906	positive regulation of endothelial cell-matrix adhesion via fibronectin	4	-0.952968	-1.62674	0.00145292	0.03292	0.0288916	614	tags=75%, list=3%, signal=73%	RIN2/RRAS/CEACAM6
GO:0006885	regulation of pH	97	-0.500401	-1.62149	0.00155399	0.034362	0.0301571	1973	tags=27%, list=10%, signal=24%	SLC9A9/ATP6AP1/SLC26A6/RNASEK/FASLG/ATP6V1F/ATP6AP2/SLAMF8/SNAPIN/ATP6V0E1/RAB7A/CHP1/ATP6V0B/TPCN2/TMEM165/DMXL2/ATP6V0D1/LRRK2/SLC11A1/MAPK1/PPT1/ATP6V1A/GRN/ATP6V1B2/ATP6V1D/SLC4A1
GO:0034612	response to tumor necrosis factor	240	-0.444647	-1.61405	3.38385e-05	0.00187441	0.00164504	2278	tags=25%, list=12%, signal=22%	UBE2K/CASP3/SFRP1/AKT1/CCL3L1/MAPK14/EXT1/PID1/ILK/ENDOG/PTGS2/ADAM9/FAS/GPER1/FOXO3/F2RL1/ASAH1/TNF/CASP4/CCL3/BIRC2/AIM2/ADAM10/HYAL3/CD70/THBS1/CARD16/CHI3L1/GSTP1/GBP2/CASP8/ACTN4/SYK/CYBA/CD14/GCH1/CXCL8/YBX3/TUBA1A/OTULIN/CCL4L1/LRRK2/JAK2/TNFRSF1A/SPPL2A/STAT1/CASP1/MAPK1/CCL2/TNFRSF1B/PYCARD/TXNDC17/TNFSF13B/CD58/CCL5/CYP1B1/CEBPA/HSPA1A/GBP1/CAMP
GO:0071345	cellular response to cytokine stimulus	772	-0.399268	-1.59773	2.05733e-10	4.75242e-08	4.17087e-08	2116	tags=23%, list=11%, signal=22%	SH2B3/CDC42/SPRY2/PDCD10/WBP1L/CSF2RB/MAPK14/EXT1/LSP1/PID1/GCLM/ETV3/ADIPOR2/ILK/IL17RA/HSPA5/TRIM25/SLC26A6/JAGN1/CD24/MX1/PDE12/NR1H3/IL12RB1/GSK3B/LILRA1/HCLS1/SYNGR1/TLR2/CCR4/FAS/CCR3/GPER1/KEAP1/STAT2/FASLG/FOXO3/SMAD7/F2RL1/LILRB2/STXBP3/ASAH1/TNF/SMARCA5/AZI2/IL15/CASP4/CCL3/BIRC2/HDGF/LGALS9/MRPL15/AIM2/ADIPOR1/RHOA/PLP2/OAS3/LYN/ACTG1/STAT3/HYAL3/OAS2/CD70/IL10RB/PCOLCE2/THBS1/CARD16/L…
GO:0015837	amine transport	103	-0.482819	-1.58849	0.00164595	0.0360998	0.0316822	2457	tags=18%, list=13%, signal=16%	ADORA3/SV2A/ITGB1/PSEN1/ARL6IP1/ARL6IP5/RGS2/SLC7A5/TNF/SDHD/PINK1/SLC43A2/TOR1A/ARG1/SLC22A16/P2RX7/SNCA/SYT11/AQP9
GO:0007204	positive regulation of cytosolic calcium ion concentration	174	-0.45336	-1.57543	0.00033466	0.0117968	0.0103532	2032	tags=18%, list=10%, signal=17%	FKBP1B/NPTN/CACNB3/CD24/ITGAV/LPAR1/GPER1/F2RL1/BAK1/GATA2/CYSLTR1/CDK5/PIK3CG/F2R/GNA15/CMKLR1/C3AR1/GPR65/C5AR1/S1PR3/JAK2/CCR1/PTGDR/PTGER2/PTGER4/ADM/LPAR6/CD36/FPR2/P2RX7/FPR1/PROK2
GO:0021571	rhombomere 5 development	3	-0.981704	-1.56174	0.000712065	0.0197721	0.0173526	344	tags=100%, list=2%, signal=98%	MAFB/EGR2
GO:1903038	negative regulation of leukocyte cell-cell adhesion	139	-0.458471	-1.56026	0.00123716	0.0291996	0.0256264	2251	tags=27%, list=12%, signal=24%	SLC4A2/LILRB1/TIGIT/CASP3/AKT1/DUSP3/LOXL3/TARM1/IDO1/DUSP22/TWSG1/SMAD7/LILRB2/SPN/NCKAP1L/LGALS9/MIR221/CLEC4G/TNFAIP8L2/PRNP/IRF1/PTPN22/CD86/CEBPB/ANXA1/CD300A/SFTPD/HAVCR2/CEACAM1/LGALS3/ARG1/HLX/BCL6/HLA-DRB1/KLF4/LAG3/CTSG/FGL2
GO:0006935	chemotaxis	570	-0.398102	-1.55375	1.19489e-07	1.19018e-05	1.04454e-05	2338	tags=21%, list=12%, signal=19%	PTPRM/NRP1/RAB13/SEMA3C/FPR3/PPM1F/DAPK2/TNFAIP6/PREX1/CYFIP1/DUSP3/CCL3L1/CRK/DNM1L/FEZ1/FES/MAPK14/EXT1/LSP1/JAML/IL17RA/PTPRO/TNFSF14/P2RY12/ITGAV/PLXND1/CCR4/SRP54/LPAR1/CCR3/EGR3/FOXD1/F2RL1/MCU/TREM1/ALCAM/SPN/NCKAP1L/CCL3/SLAMF8/LGALS9/RHOA/PLP2/ANO6/LYN/ADGRA2/RHOG/ADAM10/PLXNB2/THBS1/DPYSL5/PRKCD/CYSLTR1/PLXNC1/MPP1/LYST/PDGFD/CDK5/PLD1/PIK3CG/NOTCH1/PTGDR2/PALLD/KIF5B/CXCL1/ANXA1/SYK/CK…
GO:0010942	positive regulation of cell death	575	-0.396645	-1.55145	6.86859e-08	7.76795e-06	6.81738e-06	1868	tags=21%, list=10%, signal=19%	ATF2/ATP2A2/LRP1/ENDOG/PTGS2/GSK3B/STYXL1/FAS/LPAR1/GPER1/HEBP2/FASLG/FOXO3/TGM2/IGF2R/BAK1/TNF/DEDD2/ADAMTSL4/CCL3/LGALS9/TLR6/RHOA/ANO6/LYN/MIR221/STK17B/TOP2A/THBS1/IGFBP3/SOD2/PRKCD/PRF1/IRF5/PPP1CA/C3orf38/PTEN/PRNP/BID/HBE1/CAPN2/CDK5/NACC2/PLAGL2/ATF6/NOTCH1/PLEKHF1/PEA15/CALHM2/ITGA4/TIGAR/CASP8/AIMP2/CTSH/ANXA1/UBB/HBZ/SYK/STK3/ATG7/PRELID1/BNIP3L/ITGB2/PICALM/CLEC7A/CTSD/CTSS/DAPK1/APAF…
GO:0002685	regulation of leukocyte migration	210	-0.435848	-1.5502	0.000276293	0.0102031	0.00895456	1566	tags=24%, list=8%, signal=22%	F2RL1/MCU/TNF/SPN/NCKAP1L/CCL3/SLAMF8/LGALS9/RHOA/GCNT1/ANO6/LYN/ADAM10/FUT4/THBS1/MPP1/CD99/PDGFD/ITGA4/ANXA1/CCR2/CMKLR1/CD300A/C3AR1/CXCL8/MIR223/LGALS3/MOSPD2/SPI1/C5AR1/MSN/CCR1/HMOX1/MAPK1/PTAFR/CCL2/PTGER4/PYCARD/NOD2/PLA2G7/MYD88/BST1/CSF1R/CXCL10/FPR2/CXCR2/CCL5/AIF1/CX3CR1/ELANE
GO:1900238	regulation of metanephric mesenchymal cell migration by platelet-derived growth factor receptor-beta signaling pathway	3	-0.974426	-1.55016	0.00184006	0.0383446	0.0336523	191	tags=67%, list=1%, signal=66%	PDGFB/PDGFRB
GO:0002469	myeloid dendritic cell antigen processing and presentation	3	-0.973313	-1.54839	0.00214135	0.04258	0.0373694	521	tags=100%, list=3%, signal=97%	HLA-DRB1/HLA-DRB3
GO:0016050	vesicle organization	302	-0.416262	-1.54415	6.02673e-05	0.00305758	0.00268342	2949	tags=34%, list=15%, signal=30%	MYO7A/CHMP4B/KIF13A/TRAPPC6B/ANKRD27/CHMP1A/DLG4/GNAI3/SNAP29/PLEKHF2/MVB12A/TMED10/ARFGEF2/INSIG1/HPS5/AP3B1/TRAPPC11/CLCN3/TFG/PLEKHA3/BET1/TBC1D20/ATP6V1E1/RILP/RAB13/PLEKHJ1/AP1B1/STX6/PI4K2A/STX10/PIP4K2A/STX5/PREB/PI4K2B/PEF1/ATP6AP1/HOOK3/DNAJC13/KLHL12/RNASEK/FASLG/AP3M1/STX12/TMEM127/ATP6V1F/SAMD9/SEC22B/ATP6AP2/AP1S1/TMED9/TMED2/RAB1A/EPS15/SNAPIN/STAM2/SNX11/RAB8A/RAB34/RAB7A/PIK3C3/CH…
GO:0060759	regulation of response to cytokine stimulus	157	-0.444831	-1.53961	0.00160432	0.0352594	0.0309447	1855	tags=21%, list=10%, signal=19%	CD24/NR1H3/TLR2/STAT2/F2RL1/CASP4/OAS3/IFIH1/CARD16/GSTP1/CASP8/SYK/IL1RN/AGPAT2/RBM47/OTULIN/TNFRSF1A/SPPL2A/CASP1/ARG1/OAS1/CD300LF/TICAM2/PYCARD/RIPK2/GFI1/TLR4/TBK1/IRAK3/PARP9/CCL5/KLF4/HSPA1A
GO:0032102	negative regulation of response to external stimulus	408	-0.396445	-1.51287	1.6359e-05	0.00101491	0.000890717	1633	tags=17%, list=8%, signal=16%	GPER1/THBD/STAT2/F2RL1/SEC14L1/TNF/MICB/SLAMF8/HLA-A/FEM1A/LGALS9/OAS3/LYN/MIR221/THBS1/NMI/TNFAIP8L2/CARD16/SERPINB2/PRKCD/NLRP3/RB1/PTEN/GSTP1/HLA-B/PTPN22/NOTCH1/CERS2/RIOK3/SYK/ELF4/TRIM21/FGR/LYAR/HAVCR2/NLRP12/MEFV/CEACAM1/MIR223/LDLR/OTULIN/TNFRSF1A/SEMA4A/ARG1/OAS1/SIGLEC10/PLAUR/CCL2/PTGER4/KRT1/TNFRSF1B/GRN/NOD2/SIRPA/AOAH/IRAK3/HCK/HLA-DRB1/FPR2/KLRD1/CST7/TRIB1/ANXA2/LILRA2/KLF4/AIF1/…
GO:0051090	regulation of DNA-binding transcription factor activity	436	-0.393545	-1.51103	7.71969e-06	0.000533839	0.000468513	1993	tags=20%, list=10%, signal=19%	LAMTOR5/FLNA/TAX1BP1/HES6/PPP3CA/MAD2L2/TRIM25/ATF2/TMIGD3/PPP2R5B/CYTL1/HDAC4/EGLN1/HIF1AN/HCLS1/TLR2/TICAM1/TRIM5/KEAP1/SMAD7/TNF/TFDP1/CEBPG/LGALS9/AIM2/TAF12/TLR6/MTPN/BUD31/NFKBIE/STAT3/CARD16/ANXA4/SP100/NLRP3/RB1/ARRB1/PTEN/PRNP/RPS6KA4/TRIM58/CHP1/SGK1/ID2/SYK/STK3/NDN/CMKLR1/TRIM21/PINK1/HAVCR2/FZD2/NLRP12/SPI1/CLEC7A/SRF/PSMA6/OTULIN/CAT/LRRK2/JAK2/HMOX1/NLRC4/PLCG2/TICAM2/BTK/PYCARD/S1…
GO:0008217	regulation of blood pressure	176	-0.432909	-1.51088	0.000968419	0.0247391	0.0217118	2207	tags=17%, list=11%, signal=15%	CTSZ/P2RX1/EXT1/PTPRO/PTGS2/NCALD/F2RL1/TNF/ATP6AP2/RHOA/SNX5/SOD2/SLC2A5/F2R/PRCP/SGK1/ID2/CYBA/GCH1/CPA3/HMOX1/HBB/SCPEP1/PTAFR/AGTRAP/EMILIN2/ADM/ACTA2/ADRB2/CTSG
GO:0045862	positive regulation of proteolysis	336	-0.40148	-1.50875	5.96573e-05	0.00304084	0.00266873	2650	tags=28%, list=14%, signal=24%	PSMC5/APH1B/GCLC/PDCD5/GSN/HIP1/PSMD10/PSMC3/CASP9/MAP3K5/F12/PIAS1/PPM1F/SIRT2/AKT1/BOK/P2RX1/PSEN1/SUMO2/PSENEN/CLEC3B/RNF40/ARL6IP5/HSPE1/RNF217/PSME3/GSK3B/ADAM9/TRIB3/FAS/PSMC4/GPER1/KEAP1/FASLG/AURKA/SMAD7/ENO1/BAK1/AGTPBP1/TNF/PSMC1/LGALS9/AIM2/PSMC2/RHOA/LYN/STAT3/NLRP3/RNF14/PTEN/BID/AKIRIN2/CDC20/F2R/PYHIN1/RNF144B/CASP8/CTSH/SYK/PINK1/CSNK1D/PRELID1/NLRP12/MEFV/S100A10/PICALM/CLEC7A/CT…
GO:0006979	response to oxidative stress	390	-0.393643	-1.50292	2.73252e-05	0.00156968	0.0013776	2437	tags=26%, list=13%, signal=23%	CHUK/EIF2S1/MAP3K5/ERCC1/MCL1/GLRX2/ABCD1/SFPQ/C19orf12/SIRT2/CASP3/AKT1/ECT2/CRK/GPX1/PSEN1/RCAN1/PDCD10/ACOX2/FKBP1B/ETFDH/STAU2/GCLM/PCNA/ERO1A/ARL6IP5/ATF2/ATP2A2/CYB5B/ENDOG/PTGS2/ADAM9/PYROXD1/PRDX4/CHCHD2/ROMO1/KEAP1/PON2/FOXO3/MAPKAP1/G6PD/ALDH3B1/PNPLA8/BAK1/TNF/NCF1/MICB/PXN/TLR6/MCTP1/GSKIP/ATOX1/SLC25A24/SOD2/PRKCD/GSR/GSTP1/PRNP/MTF1/NCOA7/CAPN2/PDGFD/PRDX5/MSRB2/ANXA1/MGST1/PINK1/PR…
GO:0001505	regulation of neurotransmitter levels	200	-0.421635	-1.4973	0.00059064	0.0172381	0.0151287	2444	tags=19%, list=13%, signal=17%	MCTP2/OTOF/RAP1A/SV2A/ITGB1/P2RX1/PSEN1/ATP2A2/SLC1A3/COMT/LIN7A/GPER1/STXBP3/FBXL20/AGTPBP1/MAOA/MCTP1/SNAPIN/ALDH9A1/SNAP23/DNAJC5/RAB5A/CDK5/SLC30A1/SLC1A7/SLC6A12/HNMT/STX11/TOR1A/LRRK2/BRSK1/PPT1/P2RX7/SNCA/STX3/MYOF/SYT11/DYSF
GO:0072659	protein localization to plasma membrane	254	-0.410533	-1.49518	0.000575305	0.0169271	0.0148557	2418	tags=26%, list=12%, signal=23%	RAP1A/ITGB1/RSC1A1/RAPGEF2/ROCK1/RAB13/RHBDF2/CSK/AKT1/LYPLA1/TTC7A/RER1/NSF/ATP1B1/PID1/FLNA/ATP6AP1/TMBIM1/ARL6IP5/CACNB3/LRP1/FCHO2/OPTN/GPER1/TMEM59/TNF/MAP7/ATP1B3/TMED2/RDX/RHOG/RAB8A/RAB34/RAB7A/CCDC88A/PRNP/PPP2R5A/CDK5/STX7/PLEKHF1/GOLPH3/KIF5B/ACTB/EFR3A/MYO5A/TSPAN5/STX8/NUMB/S100A10/MIR223/LGALS3/RAB8B/PRAM1/PICALM/RAB10/TNFRSF1A/RILPL2/BCL2L1/RAB31/IFNG/ABI3/EPB41L3/STX3/SLC4A1/RAP2A…
GO:0044000	movement in host	167	-0.428239	-1.49302	0.00183719	0.0383446	0.0336523	1883	tags=22%, list=10%, signal=20%	TRIM25/RNASEK/ITGAV/CTSB/TRIM5/LGALS9/EPS15/NPC1/CLEC4G/RAB7A/CHMP2A/FUCA2/TRIM58/TSG101/CD86/CHMP5/ARL8B/LY6E/SNX3/TPCN2/SCARB2/TRIM21/CLEC5A/CXCL8/DYNLT1/IFITM2/LDLR/ANPEP/SLC1A5/PLSCR1/CTSL/HLA-DRB1/IFITM3/FCN1/LGALS1/HSPA1A
GO:0010721	negative regulation of cell development	264	-0.404365	-1.47947	0.000635257	0.0183092	0.0160687	2347	tags=20%, list=12%, signal=18%	RAPGEF2/NRP1/SEMA3C/SIRT2/TNFAIP6/SFRP1/PSEN1/LOXL3/IFRD1/PPP3CA/HOOK3/GSK3B/TOB2/C1QC/SMAD7/TNF/GATA2/CCL3/LYN/MIR221/CLEC4G/DPYSL5/RB1/PTEN/IRF1/CDK5/LILRB3/NOTCH1/CERS2/ANXA1/ID2/GPR137B/FBXO7/GPR68/CEACAM1/DYNLT1/LDLR/S1PR3/SEMA4A/TSPO/DNAJB11/MAFB/HLX/TLR4/BCL6/CTNNA1/TRIB1/CEBPA/LAG3/PGLYRP1/LTF/FGL2/ASCL2
GO:0019058	viral life cycle	284	-0.400638	-1.47916	0.00026546	0.00997822	0.00875718	2030	tags=23%, list=10%, signal=21%	GYPA/LAMTOR5/KPNA2/APOBEC3F/TRIM25/MX1/RNASEK/ITGAV/PDE12/CTSB/TRIM5/RAB1B/TNF/LGALS9/RSAD2/RAB1A/OAS3/IFIH1/EPS15/MIR221/OAS2/TOP2A/NPC1/CLEC4G/RAB7A/PIK3C3/CHMP2A/TRIM58/TSG101/NOTCH1/CD86/CHMP5/APOBEC3H/ARL8B/LY6E/SNX3/TPCN2/APOBEC3C/SLPI/SCARB2/TRIM21/BST2/DEK/CLEC5A/CXCL8/DYNLT1/IFITM2/LDLR/IFIT1/ANPEP/SLC1A5/OASL/PLSCR1/OAS1/CCL2/CTSL/HLA-DRB1/CCL5/IFITM3/APOBEC3G/FCN1/STOM/LGALS1/LTF/IFI27…
GO:0050921	positive regulation of chemotaxis	134	-0.433259	-1.47172	0.00261711	0.0489897	0.0429948	1859	tags=25%, list=10%, signal=22%	TNFSF14/P2RY12/CCR4/LPAR1/F2RL1/MCU/NCKAP1L/CCL3/LGALS9/ANO6/ADAM10/THBS1/PDGFD/CCR2/CMKLR1/C3AR1/CXCL8/MOSPD2/SPI1/C5AR1/CCR1/MAPK1/PLA2G7/PDGFRB/CSF1R/AZU1/CXCL10/FPR2/CXCR2/CCL5/AIF1/STX3/CX3CR1
GO:0006836	neurotransmitter transport	192	-0.414617	-1.46586	0.00138707	0.0317708	0.027883	2444	tags=18%, list=13%, signal=16%	MCTP2/OTOF/RAP1A/SV2A/ITGB1/SLC6A6/P2RX1/PSEN1/SLC6A8/ATP2A2/SLC1A3/LIN7A/GPER1/STXBP3/FBXL20/MCTP1/SNAPIN/SNAP23/DNAJC5/RAB5A/CDK5/SLC30A1/SLC1A7/SLC6A12/STX11/TOR1A/LRRK2/BRSK1/PPT1/P2RX7/SNCA/STX3/MYOF/SYT11/DYSF
GO:0010256	endomembrane system organization	497	-0.376261	-1.45927	8.88934e-06	0.00059575	0.000522848	2797	tags=29%, list=14%, signal=25%	PLK3/SEC61A1/TRIP11/SNAP29/CASP7/PLEKHF2/RTN4/MVB12A/TMED10/PLSCR4/RAB18/GSN/ARFGEF2/COG5/HPS5/AP3B1/LMAN1/TRAPPC11/CLCN3/REEP3/PACSIN2/PLEKHA3/BET1/TBC1D20/MYRF/ABCD1/RILP/PLEKHJ1/SIRT2/AKT1/REEP4/AP1B1/EMC8/NSF/STX6/TANGO2/CDC42/PI4K2A/ARL6IP1/PDCD10/ANXA6/STX5/AHNAK/PI4K2B/ATP6AP1/HOOK3/TMEM170A/CCDC47/DNAJC13/JAGN1/ATP2A2/RNASEK/RAB2B/SYNGR1/MTSS1/RTN1/OPTN/GOLGA5/TMED7/GPER1/FASLG/RAB1B/GOLG…
GO:0070663	regulation of leukocyte proliferation	251	-0.395304	-1.44075	0.000937867	0.024129	0.0211763	1963	tags=24%, list=10%, signal=22%	TNFRSF9/PPP3CA/IDO1/CD24/IL12RB1/TICAM1/TWSG1/IRS2/LILRB2/IL15/SPN/NCKAP1L/HLA-A/LGALS9/LYN/SPTA1/CD70/CLEC4G/HLA-DMB/GSTP1/PRNP/BID/IRF1/PTPN22/CD86/HHEX/CEBPB/ANXA1/CSF2RA/SYK/CCR2/CD300A/BST2/SFTPD/SASH3/HAVCR2/LGALS3/JAK2/HLA-DPB1/MAPK1/ARG1/BTK/TNFRSF1B/BCL2L1/PNP/PYCARD/RIPK2/TYROBP/MYD88/HLA-DPA1/TLR4/BST1/TNFSF13B/CSF1R/LST1/BCL6/HLA-DRB1/CCL5/AIF1/CLC/MNDA
GO:0006643	membrane lipid metabolic process	198	-0.405253	-1.44016	0.00191763	0.0393568	0.0345406	2350	tags=23%, list=12%, signal=20%	HACD1/PIGB/SGPL1/PIGV/P2RX1/PLA2G15/ORMDL2/SPTLC2/SAMD8/FUT7/ST8SIA4/ALDH3B1/ST3GAL5/NAAA/ASAH1/GLTP/ELOVL5/PIGF/GLB1/HEXB/GM2A/PRKCD/PPP2CA/ELOVL1/CYP4F22/GALC/DPM2/CERS2/ELOVL6/ST3GAL6/FUCA1/NEU1/SPTSSA/SUMF1/TM9SF2/GBGT1/NAGA/PSAP/ACER3/GLA/PPT1/MGST2/P2RX7/CYP1B1/B4GALT5
GO:0015711	organic anion transport	413	-0.37506	-1.43585	0.000166136	0.00691087	0.00606518	2528	tags=19%, list=13%, signal=17%	SLC4A2/SLC25A20/ACSL5/PLEKHA3/SV2A/ITGB1/SLC38A10/ABCD1/SLC6A6/AKT1/FABP5/PSEN1/ARL6IP1/SFXN5/SLC25A13/RHAG/SLC6A8/ARL6IP5/SLC26A6/SLC19A2/SLC1A3/SLC19A1/PTGS2/RGS2/SLC38A6/IRS2/SLC35B3/SLC1A4/SLC16A6/PNPLA8/SLC7A5/GLTP/TNF/FOLR2/SLC43A3/SLC25A24/SLC36A1/SLC33A1/SLC35B1/THBS1/SLC25A5/SLC2A8/SLC2A14/SLC35A1/CES1/CYB5R2/SLC22A4/SLC25A39/RBP7/SLC1A7/SLC25A19/ANXA1/MGST1/CA4/BEST1/SYK/SLC2A6/SLC25A44…
GO:0016485	protein processing	235	-0.393379	-1.42332	0.00248386	0.0472353	0.0414551	2678	tags=25%, list=14%, signal=22%	CASP7/BMP1/APH1B/GSN/SEC11C/DHCR24/IFT52/CASP9/MYRF/F12/MME/CASP3/CTSZ/KEL/PSEN1/PSENEN/CLEC3B/ERO1A/SNX12/ASRGL1/PSEN2/THBD/ENO1/BAK1/ATP6AP2/CASP4/TMEM208/ADAM10/THBS1/CARD16/PIK3C3/PGK1/PISD/PRNP/CAPN2/CASP8/CTSH/SEC11A/S100A10/CPA3/SPCS3/CTSS/CPD/APAF1/LRRK2/NLRC4/CASP1/PLAUR/MAFB/CTSL/PYCARD/RIPK2/PLA2G7/SRGN/P2RX7/CST7/ANXA2/CTSG
GO:0009611	response to wounding	532	-0.36499	-1.42111	2.76297e-05	0.00157882	0.00138562	2192	tags=20%, list=11%, signal=18%	CRK/CSRP1/P2RX1/FGFR1OP2/GPX1/SCARB1/SH2B3/PROS1/PDCD10/ANXA6/FKBP1B/MAPK14/EXT1/AHNAK/FLNA/ADIPOR2/PPP3CA/JAML/ILK/TMIGD3/P2RY12/SLC1A3/THBD/AURKA/F2RL1/STXBP3/TNF/PAFAH2/GATA2/RHOA/ANO6/LYN/ACTG1/MIR221/C1GALT1C1/THBS1/SERPINB2/C6orf89/SOD2/PRKCD/CHMP2A/PTEN/GNAQ/HPSE/CDK5/PIK3CG/F2R/CHMP5/PRCP/CERS2/RAB27A/ITPK1/ACTB/ARL8B/CD151/ANXA1/SULF2/SYK/CCR2/PAPSS2/S100A10/CEACAM1/CLEC7A/SRF/SERPINA1/L…
GO:0050670	regulation of lymphocyte proliferation	222	-0.392939	-1.41545	0.00203091	0.0409844	0.0359691	1963	tags=24%, list=10%, signal=22%	TNFRSF9/PPP3CA/IDO1/CD24/IL12RB1/TICAM1/TWSG1/IRS2/LILRB2/IL15/SPN/NCKAP1L/HLA-A/LGALS9/LYN/SPTA1/CD70/CLEC4G/HLA-DMB/PRNP/BID/IRF1/PTPN22/CD86/CEBPB/ANXA1/SYK/CCR2/CD300A/SFTPD/SASH3/HAVCR2/LGALS3/JAK2/HLA-DPB1/ARG1/BTK/TNFRSF1B/PNP/PYCARD/RIPK2/TYROBP/MYD88/HLA-DPA1/TLR4/BST1/TNFSF13B/LST1/BCL6/HLA-DRB1/CCL5/AIF1/CLC/MNDA
GO:0048545	response to steroid hormone	307	-0.379243	-1.40896	0.00143987	0.0327729	0.0287624	1812	tags=16%, list=9%, signal=14%	NR1H3/SRD5A1/PTGS2/POR/TLR2/ADAM9/GPER1/TNF/RHOA/GLB1/NPC1/FKBP4/THBS1/ALPL/ESRRA/PTGES3/RNF14/TRIP4/NOTCH1/FLT3/PAM/ANXA1/SGK1/CYBA/IGFBP7/TYMS/IL1RN/PTGDS/JAK2/ARG1/TSPO/PTAFR/RXRA/PTGER2/NCOA4/PAK1/ANXA3/ADM/IDH1/CYBB/KDM5D/CYP1B1/AIF1/DNAJA1/HSPA1A/DEFA3/DEFA1B/DEFA1
GO:0002250	adaptive immune response	428	-0.36711	-1.40792	0.00018544	0.00754052	0.00661778	2003	tags=27%, list=10%, signal=25%	RAP1GAP2/LOXL3/CD1E/HLA-H/TARM1/IL17RA/MAD2L2/AIRE/FUT7/SAMSN1/IL12RB1/RFTN1/LILRA1/DUSP22/C1QC/SMAD7/LILRB2/LILRA6/TNF/CD1A/HLA-DRB4/TREM1/MICB/ALCAM/SPN/TFE3/NCKAP1L/HLA-A/CD8A/RSAD2/LYN/STAT3/LAT2/CD70/CLEC4G/PRDM1/HLA-DQB1/LILRA3/PRKCD/NLRP3/PRF1/C2/HLA-DMB/IRF1/HLA-B/JCHAIN/AKIRIN2/LILRB3/PIK3CG/NOTCH1/CD86/STX7/RAB27A/TAP1/CTSH/ANXA1/SYK/CCR2/HLA-DRB5/SASH3/HAVCR2/MCOLN2/CEACAM1/KLRC2/CLEC7…
GO:0030099	myeloid cell differentiation	378	-0.368659	-1.40412	0.00040142	0.0134651	0.0118174	2257	tags=28%, list=12%, signal=25%	TNFAIP6/CASP3/SFRP1/SMAP1/RASSF2/PSEN1/SH2B3/CDC42/PIP4K2A/FES/MAPK14/TSPAN2/FAM20C/FLNA/RHAG/PPP3CA/ATP6AP1/JAGN1/HCLS1/TOB2/TLR2/C1QC/SRP54/DHRS7B/FOXO3/G6PD/F2RL1/RBPJ/TNF/NCOA6/IL15/GATA2/OSTM1/KLF10/TFE3/NCKAP1L/CCL3/CEBPG/LYN/LBR/STAT3/RASGRP4/MIR221/CITED2/ESRRA/ETV2/PRTN3/SLC25A5/RB1/CEBPE/SLC25A40/TRIM58/LILRB3/EVI2B/IREB2/FECH/CEBPB/BATF3/FAM210B/CASP8/FLI1/PITHD1/ID2/GPR137B/NBEAL2/BPG…
GO:0006914	autophagy	469	-0.363421	-1.40108	0.000148048	0.00628199	0.00551326	2454	tags=28%, list=13%, signal=25%	PIK3CB/HSPA8/NPRL3/TCIRG1/SNX6/TMBIM6/ATP6V1E1/MCL1/SBF2/ROCK1/DAPK2/C19orf12/SIRT2/CASP3/GABARAPL2/AKT1/MAP1S/QSOX1/BOK/DNM1L/PSEN1/FEZ1/SNX14/PIP4K2A/SPTLC2/TAX1BP1/EI24/ARSB/ATP2A2/GAA/ENDOG/GSK3B/TICAM1/TRIB3/CAPN1/SLC25A46/OPTN/TRIM5/MTMR3/ATG4A/KEAP1/FOXO3/RAB1B/STX12/SLC7A5/TMEM59/EIF4G2/SNX30/SEC22B/CAPNS1/TMEM208/HSP90AA1/EMC6/RAB1A/LGALS8/SNAPIN/STAT3/STAM2/NPC1/ATP6V0E1/SNX5/RAB8A/CISD…
GO:0061919	process utilizing autophagic mechanism	469	-0.363421	-1.40108	0.000148048	0.00628199	0.00551326	2454	tags=28%, list=13%, signal=25%	PIK3CB/HSPA8/NPRL3/TCIRG1/SNX6/TMBIM6/ATP6V1E1/MCL1/SBF2/ROCK1/DAPK2/C19orf12/SIRT2/CASP3/GABARAPL2/AKT1/MAP1S/QSOX1/BOK/DNM1L/PSEN1/FEZ1/SNX14/PIP4K2A/SPTLC2/TAX1BP1/EI24/ARSB/ATP2A2/GAA/ENDOG/GSK3B/TICAM1/TRIB3/CAPN1/SLC25A46/OPTN/TRIM5/MTMR3/ATG4A/KEAP1/FOXO3/RAB1B/STX12/SLC7A5/TMEM59/EIF4G2/SNX30/SEC22B/CAPNS1/TMEM208/HSP90AA1/EMC6/RAB1A/LGALS8/SNAPIN/STAT3/STAM2/NPC1/ATP6V0E1/SNX5/RAB8A/CISD…
GO:0070997	neuron death	347	-0.373398	-1.40083	0.00057765	0.0169501	0.0148759	2432	tags=24%, list=13%, signal=22%	GCLC/EGR1/DRAXIN/DHCR24/SLC9A1/SNX6/EIF2S1/CASP9/MAP3K5/TMBIM6/MCL1/ROCK1/NRP1/CASP3/AKT1/CTSZ/BOK/GPX1/PSEN1/CD200R1/GCLM/ARL6IP5/HSPA5/BTBD10/ATF2/ENDOG/EGLN1/TMBIM4/GSK3B/PLXND1/STAMBP/FAS/SULT1A3/FASLG/FOXO3/G6PD/TNF/PSMC1/CCL3/HDGF/POLB/TLR6/RHOA/SOD2/RB1/KIR3DL2/PRNP/BID/NCOA7/GBE1/CAPN2/DNAJC5/CDK5/F2R/CHP1/TIGAR/CEBPB/CASP8/AIMP2/UBB/PINK1/FBXO7/ITGB2/PICALM/TUBA1A/APAF1/CDC34/LRRK2/JAK2/…
GO:0006091	generation of precursor metabolites and energy	439	-0.363069	-1.39617	0.000348781	0.0121369	0.0106517	2028	tags=22%, list=10%, signal=20%	ETFDH/SLC25A13/PID1/GNPDA1/IDO1/NDUFV3/GAA/PDE12/SRD5A1/RPE/HDAC4/ACLY/POR/GSK3B/PANK2/IDH3A/IRS2/CHCHD2/ACAT1/ENO1/NDUFA10/G6PD/ACOX1/TNF/FBP1/NDUFA1/NCF1/NDUFA2/PRKAG1/SDHD/LDHA/STEAP4/ACO2/SDHC/RHOA/DLD/ETFA/STAT3/ACO1/IL10RB/FH/GHITM/SOD2/SDHB/NDUFA8/MRPS36/PTGES3/GSR/PPP1CA/PGK1/TPI1/NDUFAF1/TALDO1/BID/GBE1/IDH2/HK2/IREB2/COX5B/FECH/NDUFB3/PGAM4/TIGAR/NQO2/IFNAR1/SUCLA2/CYBA/SLC2A6/PGAM1/PIN…
GO:0062197	cellular response to chemical stress	316	-0.373886	-1.38992	0.000865405	0.0230393	0.0202199	2437	tags=26%, list=13%, signal=23%	CHUK/RCSD1/EIF2S1/MAP3K5/LETM1/MCL1/GLRX2/ABCD1/SFPQ/SIRT2/CASP3/AKT1/ECT2/GPX1/PDCD10/STAU2/PCNA/ARL6IP5/ATF2/ATP2A2/ENDOG/PTGS2/PYROXD1/FAS/CHCHD2/ROMO1/KEAP1/FOXO3/MAPKAP1/G6PD/ALDH3B1/PNPLA8/TNF/FBP1/NCF1/PXN/TLR6/GSKIP/SLC25A24/SOD2/PRKCD/NLRP3/GSR/NCOA7/PDGFD/PRDX5/MICU1/ANXA1/MGST1/ATG7/TRIM21/PINK1/PRDX1/FBXO7/GCH1/YBX3/DAPK1/CAT/LRRK2/JAK2/NME8/HMOX1/CASP1/MAPK1/ARG1/TSPO/BTK/PYCARD/SIRP…
GO:0071407	cellular response to organic cyclic compound	529	-0.353086	-1.37818	0.000176728	0.00726794	0.00637856	1984	tags=15%, list=10%, signal=13%	FLNA/GCLM/GNG2/ARL6IP5/HSPA5/SLC26A6/CKB/P2RY12/PDE12/SRD5A1/SLC1A3/PTGS2/GSK3B/SULT1A3/GPER1/TGM2/TNF/FBP1/NCF1/FOLR2/IL15/CCL3/RHOA/IFIH1/NPC1/FKBP4/ALPL/ESRRA/PTGES3/RNF14/CES1/TRIP4/GNAQ/PIK3CG/FLT3/GOLPH3/ACTB/RIOK3/GNA15/CEBPB/FAM210B/CASP8/ANXA1/SGK1/TIPARP/CYBA/LRRK2/MSN/JAK2/IFIT1/STAT1/MAPK1/ARG1/PTAFR/RXRA/KCNMB1/NCOA4/CCL2/NOD2/PAK1/P2RX7/CTNNA1/RALB/CCL5/SNCA/KDM5D/GPBAR1/CYP1B1/AIF1…
GO:0040017	positive regulation of locomotion	561	-0.352453	-1.37735	0.00018359	0.00751041	0.00659135	2412	tags=21%, list=12%, signal=19%	ICAM1/MYADM/ITGB1/RAPGEF2/NRP1/SEMA3C/PPM1F/DAPK2/TNFAIP6/AKT1/AAMP/SPAG9/CRK/DNM1L/SCARB1/CDC42/SPRY2/PDCD10/DOCK5/PPP3CA/HSPA5/TNFSF14/P2RY12/FUT7/ITGAV/PTGS2/MAP2K3/TRIP6/ADAM9/CCR4/PDGFC/IRS2/LPAR1/GPER1/F2RL1/MCU/CPNE3/TNF/GATA2/SPN/NCKAP1L/CCL3/LGALS9/RHOA/SASH1/ANO6/LYN/RDX/ADGRA2/ACTG1/STAT3/ADAM10/MIR221/FUT4/THBS1/SOD2/GNAI2/MAP3K3/GLIPR2/CD99/PDGFD/PHPT1/PIK3CG/F2R/NOTCH1/PFN1/ITGA4/CD…
GO:0030162	regulation of proteolysis	651	-0.347622	-1.36135	7.52751e-05	0.00368136	0.00323087	2327	tags=21%, list=12%, signal=19%	ROCK1/F12/PIAS1/SERPING1/RHBDF2/PPM1F/UBE2K/SIRT2/GABARAPL2/AKT1/CTSZ/BOK/P2RX1/GPX1/PSMB8/PSEN1/ARL6IP1/SUMO2/SPOPL/SVBP/PSENEN/CLEC3B/RNF40/LAMTOR5/ARL6IP5/SNX12/TNFSF14/LRP1/HSPE1/NR1H3/PTGS2/POR/RNF217/PSME3/GSK3B/LXN/ADAM9/TRIB3/CTSB/FAS/PSMC4/GPER1/KEAP1/FASLG/AURKA/SMAD7/ENO1/IFI6/BAK1/PSMD14/AGTPBP1/TNF/NEDD8/PSMC1/BIRC2/DESI1/LGALS9/AIM2/PSMC2/RHOA/LYN/STAT3/THBS1/SIAH2/CSTB/CARD16/SERPI…
GO:0051051	negative regulation of transport	444	-0.35268	-1.35634	0.000568361	0.0167682	0.0147162	2616	tags=22%, list=14%, signal=19%	OPRL1/INSIG1/MIR186/NDFIP2/RAC1/RAB23/LMAN1/LILRB1/OS9/PACSIN2/RAP1A/SESTD1/TMBIM6/RSC1A1/ANKRD13A/PXK/RHBDF2/TRIM27/PPM1F/CSK/SFRP1/AKT1/CYFIP1/FABP5/LYPLA1/KEL/FKBP1B/PID1/PPP3CA/ARFIP1/ARL6IP5/SNX12/JAGN1/ITGAV/NR1H3/PTGS2/RGS2/TLR2/MIDN/IRS2/CALM2/RAB11FIP1/MDFIC/F2RL1/LILRB2/STXBP3/TNF/NCKAP1L/LGALS9/MCTP1/RSAD2/OAZ1/THBS1/GNAI2/SP100/PRTN3/RAB7A/PTEN/CDK5/F2R/NOTCH1/PEA15/SLC30A1/CHP1/SNX3/…
GO:0009991	response to extracellular stimulus	458	-0.350096	-1.34984	0.000931298	0.0240169	0.0210779	2455	tags=21%, list=13%, signal=19%	MKKS/HSPA8/NPRL3/EIF2S1/MAP3K5/ERCC1/PPM1D/GLRX2/SIRT2/GABARAPL2/SFRP1/AKT1/TMEM126B/GPX1/RUNX2/ATF3/TBL2/FES/FKBP1B/MAPK14/RMI1/GCLM/HSPA5/TRIM25/ATF2/ARSB/SRD5A1/PTGS2/POR/LPL/COMT/FAS/MTMR3/ACAT1/FOXO3/MAPKAP1/G6PD/ADORA2B/SLC7A5/TNF/FBP1/FOLR2/PRKAG1/IL15/ENSA/KLF10/LYN/RASGRP4/ALPL/SOD2/GNAI2/GNPAT/PIK3C3/CD68/ASGR1/RRAGD/ITGA4/TPCN2/DSC2/FOXO4/CYBA/ATG7/PLIN3/TYMS/SESN3/FADS1/SRF/LDLR/APAF1…
GO:0071900	regulation of protein serine/threonine kinase activity	334	-0.357667	-1.34259	0.00157252	0.0347009	0.0304545	2570	tags=23%, list=13%, signal=20%	TESK1/CCNA2/PSMD10/CCNYL1/PIK3CB/PIK3R6/SPDYE2B/MAP3K5/PTPRJ/RAPGEF2/CSK/CASP3/SFRP1/AKT1/KAT2B/PSEN1/SH2B3/SPRY2/PDCD10/IPO5/CD24/RGS2/CCNF/ADAM9/TRIB3/PDGFC/FGD2/CALM2/CNPPD1/CCNB2/TNF/HIPK3/SERTAD1/TLR6/RHOA/SASH1/DAZAP2/LYN/CCNH/THBS1/PRKCD/RB1/PPP2CA/PTEN/GSTP1/PDGFD/PTPN22/TSG101/PIK3CG/FLT3/HHEX/ACTB/SYK/CD300A/HMGCR/FBXO7/CAMK1/LRRK2/PYCARD/NOD2/PAK1/TLR4/PDGFRB/IRAK3/CSF1R/IFNG/P2RX7/RAL…
GO:0006873	intracellular monoatomic ion homeostasis	480	-0.346024	-1.33874	0.000757071	0.0209148	0.0183555	2530	tags=23%, list=13%, signal=21%	RYR1/SLC4A2/CCL8/AP3B1/CLCN3/SLC9A1/PIK3CB/TCIRG1/KCTD17/SV2A/LETM1/TMBIM6/C19orf12/TTC7A/KEL/BOK/P2RX1/PSEN1/HSP90B1/FKBP1A/BOLA2/GLRX3/ATP1B1/ANXA6/RMDN3/RAP1GDS1/FKBP1B/NPTN/FLNA/RHAG/FTH1/SLC9A9/ERO1A/ATP6AP1/CCDC47/SLC26A6/CKB/ATP2A2/RNASEK/SLC1A3/EGLN1/GPER1/CALM2/FASLG/TGM2/MCU/BAK1/ATP6V1F/ATP1B3/ATP6AP2/CCL3/SLAMF8/GRINA/STEAP4/LYN/ATOX1/SNAPIN/ACO1/ATP6V0E1/HEXB/RAB7A/FTL/PRNP/CDK5/PDZD…
GO:0008015	blood circulation	484	-0.346495	-1.33761	0.000475687	0.0149655	0.0131341	2158	tags=15%, list=11%, signal=14%	KEL/P2RX1/DNM1L/GPX1/TJP2/CDC42/GLRX3/ATP1B1/RAP1GDS1/FKBP1B/EXT1/FAAH/FLNA/GCLM/DOCK5/PTPRO/TMIGD3/ATP2A2/GAA/PTGS2/RGS2/MAP2K3/NCALD/GPER1/CALM2/SMAD7/ADORA2B/F2RL1/TNF/ATP6AP2/PLOD3/HSP90AA1/RHOA/SNX5/SOD2/SLC2A5/HOPX/PIK3CG/F2R/PRCP/SGK1/FLI1/KCNJ2/DSC2/ID2/CYBA/MYL4/C3AR1/GCH1/GSTO1/CEACAM1/CPA3/JAK2/HMOX1/HBB/STAT1/SCPEP1/PTAFR/KCNMB1/AGTRAP/TBXAS1/EMILIN2/F5/ADM/OLR1/AZU1/CXCL10/CXCR2/MYOF…
GO:0055080	monoatomic cation homeostasis	565	-0.341845	-1.33366	0.000357299	0.0123936	0.010877	2158	tags=19%, list=11%, signal=18%	KEL/BOK/P2RX1/PSEN1/HSP90B1/FKBP1A/BOLA2/GLRX3/ATP1B1/ANXA6/RMDN3/RAP1GDS1/FKBP1B/EXT1/NPTN/FLNA/RHAG/FTH1/SLC9A9/ERO1A/ATP6AP1/CCDC47/SLC26A6/ATP2A2/RNASEK/SLC1A3/EGLN1/GPER1/CALM2/FASLG/TGM2/MCU/BAK1/ATP6V1F/SLC12A9/ATP1B3/ATP6AP2/CCL3/SLAMF8/GRINA/STEAP4/LYN/ATOX1/SNAPIN/ACO1/ATP6V0E1/SNX5/HEXB/ALPL/SOD2/GNAI2/RAB7A/FTL/PRNP/FBXL5/CDK5/GLRX5/PDZD8/F2R/MICU1/IREB2/FECH/SLC30A1/CHP1/ATP6V0B/TPCN…
GO:0005975	carbohydrate metabolic process	562	-0.340915	-1.33345	0.000866032	0.0230393	0.0202199	2236	tags=21%, list=12%, signal=19%	AKT1/CSGALNACT2/KAT2B/FABP5/ALDOA/GUSB/MGAM/PSEN1/ATF3/GNPTAB/MAPK14/EXT1/SLC25A13/GNPDA1/GK5/BCKDK/GAA/B3GNT8/FUT7/BPNT1/RPE/AP2A1/HDAC4/IDS/GSK3B/IDH3A/MIDN/GLB1L/IRS2/GPER1/ST8SIA4/ENO1/G6PD/ST3GAL5/IMPA1/NDST1/TNF/FBP1/SERP1/PRKAG1/LDHA/ADIPOR1/PGM5/STAT3/MPDU1/GLB1/HYAL3/FUT4/HEXB/B3GAT1/IGFBP3/MLEC/GM2A/CHI3L1/CHST7/PTGES3/MAN1A1/INPPL1/PPP1CA/PGK1/TPI1/SLC2A8/PTEN/SLC35A1/FUCA2/TALDO1/CHST…
GO:0001934	positive regulation of protein phosphorylation	668	-0.335948	-1.32589	0.000253996	0.00967591	0.00849186	2630	tags=19%, list=14%, signal=17%	FAM20A/SLCO3A1/EGR1/TGFA/RAP2B/TESK1/TNFRSF10B/PARP14/RAC1/PSMD10/CLEC6A/PIK3R6/PAK2/SPDYE2B/RAP1A/MAP3K5/PTPRJ/RAPGEF2/NRP1/CSK/UBE2K/TPX2/AKT1/ECT2/COPS8/RASSF2/PSEN1/MYDGF/OSBPL8/FXR2/SPRY2/PDCD10/NBN/BORA/NPTN/ILK/MAD2L2/ATF2/CD24/PTGS2/MAP2K3/HCLS1/ADAM9/PDGFC/TWSG1/FAS/FGD2/GPER1/CALM2/MAPKAP1/TNF/NCF1/PRKAG1/IL15/MOB3A/RAP2C/HSP90AA1/TLR6/RHOA/SASH1/DAZAP2/LYN/MIR221/CDK2AP1/THBS1/CHI3L1/P…
GO:0001568	blood vessel development	714	-0.331666	-1.31418	0.000295545	0.0106958	0.00938691	2347	tags=17%, list=12%, signal=15%	RAPGEF2/PTPRM/SGPL1/ROCK1/NRP1/AHR/SEMA3C/SFRP1/AKT1/AAMP/AMOTL2/GPX1/PSEN1/MYDGF/PROK1/SPRY2/PDCD10/MAPK14/COL8A2/FLNA/ADIPOR2/ATF2/LRP1/NSDHL/ITGAV/PTGS2/EGLN1/HIF1AN/PANK2/PLXND1/CCR3/GPER1/FASLG/SMAD7/EGR3/SPRED1/RBPJ/BAK1/NDST1/TNF/STAB1/GATA2/RHOA/TMED2/SASH1/ADGRA2/ACTG1/STAT3/MIR221/CITED2/THBS1/PRDM1/LUZP1/CHI3L1/SP100/ETV2/MAP3K3/PGK1/RNH1/PDGFD/HPSE/HK2/PIK3CG/NOTCH1/PRCP/HHEX/CASP8/CT…
GO:0010562	positive regulation of phosphorus metabolic process	798	-0.328212	-1.31017	0.00013827	0.00600478	0.00526997	2143	tags=15%, list=11%, signal=14%	RASSF2/PSEN1/MYDGF/CDC42/OSBPL8/FXR2/SPRY2/PDCD10/NBN/BORA/PID1/NPTN/ILK/MAD2L2/BTBD10/ATF2/CD24/P2RY12/PTGS2/MAP2K3/HCLS1/ADAM9/PDGFC/TWSG1/FAS/FGD2/GPER1/CALM2/ENO1/MAPKAP1/ADORA2B/LILRB2/TNF/NCF1/PRKAG1/IL15/MOB3A/RAP2C/NCKAP1L/HSP90AA1/TLR6/RHOA/SASH1/DAZAP2/LYN/MIR221/CDK2AP1/THBS1/CHI3L1/PRKCD/PTGES3/CCDC88A/NCBP1/PPP2CA/ARRB1/PRNP/CAPN2/PDGFD/PPP2R5A/CDK5/PIK3CG/CD86/FLT3/CHP1/TIGAR/SYK/LI…
GO:0045937	positive regulation of phosphate metabolic process	798	-0.328212	-1.31017	0.00013827	0.00600478	0.00526997	2143	tags=15%, list=11%, signal=14%	RASSF2/PSEN1/MYDGF/CDC42/OSBPL8/FXR2/SPRY2/PDCD10/NBN/BORA/PID1/NPTN/ILK/MAD2L2/BTBD10/ATF2/CD24/P2RY12/PTGS2/MAP2K3/HCLS1/ADAM9/PDGFC/TWSG1/FAS/FGD2/GPER1/CALM2/ENO1/MAPKAP1/ADORA2B/LILRB2/TNF/NCF1/PRKAG1/IL15/MOB3A/RAP2C/NCKAP1L/HSP90AA1/TLR6/RHOA/SASH1/DAZAP2/LYN/MIR221/CDK2AP1/THBS1/CHI3L1/PRKCD/PTGES3/CCDC88A/NCBP1/PPP2CA/ARRB1/PRNP/CAPN2/PDGFD/PPP2R5A/CDK5/PIK3CG/CD86/FLT3/CHP1/TIGAR/SYK/LI…
GO:0051640	organelle localization	525	-0.33533	-1.30541	0.00133336	0.0308005	0.0270314	2966	tags=28%, list=15%, signal=24%	ARCN1/ASPM/COPS5/MYO7A/CHMP4B/KIF13A/EXOC6/CFL1/TRAPPC6B/KIFC1/CHMP1A/CCDC186/SPHK2/TRIP11/SNAP29/KIF3B/NDC80/TMED10/RAB3D/RNF167/EXOC5/GAB2/TESK1/DYNC1H1/AP3B1/TRAPPC11/IFFO1/MKKS/TFG/TCIRG1/CDT1/NUP98/ITGB1/SAPCD2/RAB13/KAT2B/SPAG9/MAP1S/STX6/CENPQ/DNM1L/PSEN1/WDR11/CDC42/SPRY2/FEZ1/PDCD10/STX10/FES/STX5/FAM98A/PREB/PEF1/MAPRE1/DLGAP5/HOOK3/CDCA5/ATP2A2/KLHL12/TBC1D23/PSEN2/LIN7A/RNF13/RIOK2/CO…
GO:0051668	localization within membrane	593	-0.33239	-1.30398	0.000519232	0.0159697	0.0140155	2614	tags=23%, list=13%, signal=21%	PDCD5/GSN/ARFGEF2/FRMD8/SRP9/EXOC5/SIL1/NMT1/RAC1/PSMD10/AP3B1/RAP1A/MYADM/ITGB1/RSC1A1/RAPGEF2/ROCK1/RAB13/RHBDF2/CSK/TNFAIP6/AKT1/EMC8/LYPLA1/CRK/TTC7A/RER1/NSF/STX6/RTP5/ATP1B1/ARL6IP1/PID1/FLNA/HSPA4/SEC61G/ATP6AP1/TMBIM1/ARL6IP5/CCDC47/HSPA5/SNX12/CACNB3/ITGAL/CD24/TIMM10/LRP1/RFTN1/FCHO2/LIN7A/TIMM8B/OPTN/SRP54/ROMO1/GPER1/STX12/TMEM59/TNF/NCF1/MAP7/SNX30/ATP1B3/RAB35/HSP90AA1/EMC6/TMED2/RD…
GO:0055086	nucleobase-containing small molecule metabolic process	594	-0.327773	-1.28512	0.000908485	0.0237102	0.0208087	2536	tags=24%, list=13%, signal=21%	NUDT5/NDUFB9/DERA/RAB23/ACSL5/SHPK/SAMHD1/HSPA8/HACD1/NDUFB2/PDHA1/ABCD1/ACSL4/NDUFA9/GMPR2/NT5C2/NDUFB10/TP53I3/TK2/ADCY7/HSD17B12/ALDOA/ENPP3/DNM1L/TK1/PSEN1/TJP2/ATP1B1/TDG/SLC25A13/PID1/CMAHP/AK6/GNPDA1/PAPSS1/IDO1/ADCY4/APOBEC3F/NDUFV3/BPNT1/RPE/HDAC4/ACLY/QPRT/PANK2/AK2/SULT1A3/ACAT1/FMO5/HMGCS1/ERH/CMPK2/ENO1/NDUFA10/G6PD/SMUG1/ADORA2B/AFMID/NUDT3/FBP1/NDUFA1/PMVK/SULT1A2/NDUFA2/PRKAG1/SDH…
GO:0032880	regulation of protein localization	782	-0.317694	-1.27191	0.00056505	0.0167682	0.0147162	2614	tags=22%, list=13%, signal=20%	PDCD5/GSN/GPR27/INSIG1/GLUL/TESK1/NMT1/NDFIP2/RAB23/LMAN1/OS9/HSPA8/TCIRG1/CDT1/RAP1A/TCF7L2/ITGB1/SAPCD2/RSC1A1/ANKRD13A/ACSL4/RHBDF2/PPM1F/CSK/TNFAIP6/PPM1A/SFRP1/AKT1/ECT2/LYPLA1/RER1/STX6/CENPQ/DNM1L/PSEN1/FKBP1A/PDCD10/BYSL/STX10/FRAT1/RAP1GDS1/FKBP1B/MAPK14/IPO5/BORA/LAMTOR5/PID1/NPTN/FLNA/PPP3CA/ARFIP1/TMBIM1/IER3IP1/CDCA5/SNX12/TRIM25/JAGN1/LRP1/GLUD1/NR1H3/PTGS2/GSK3B/LARP7/HCLS1/TLR2/AD…
GO:0048871	multicellular organismal-level homeostasis	702	-0.313462	-1.23964	0.00216425	0.0428781	0.0376311	1819	tags=17%, list=9%, signal=16%	PIWIL4/NR1H3/CYTL1/PTGS2/HCLS1/CCR4/TLE3/POTEE/PDGFC/FAS/DHRS7B/FOXO3/G6PD/CCNB2/PLAC8/RBPJ/BAK1/TNF/POTEF/LPCAT1/IL15/GATA2/SCD/TFE3/NCKAP1L/CEBPG/ZG16B/LGALS9/POLB/ADIPOR1/DECR1/LYN/ACTG1/STAT3/MIR221/CITED2/SPTA1/FH/ALPL/RHEB/ETV2/SLC25A5/RAB7A/ABHD6/RB1/ACOT13/MTF1/JCHAIN/SLC25A40/TRIM58/F2R/NOTCH1/IREB2/FLT3/PRCP/FECH/IGF2BP2/ELOVL6/ACTB/CEBPB/FAM210B/CTSH/ANXA1/UBB/ID2/SYK/NDN/CCR2/GPR137B/…
GO:0006886	intracellular protein transport	760	-0.304687	-1.21202	0.0023619	0.0454665	0.0399028	2245	tags=21%, list=12%, signal=19%	PPM1A/AKT1/ECT2/AP1B1/NUP50/SYTL3/NSF/STX6/RTP5/PSEN1/HSP90B1/WDR11/ATP1B1/ARL6IP1/PDCD10/FAM53B/STX10/FRAT1/GNPTAB/MAPK14/IPO5/STX5/COPA/PREB/KPNA2/FLNA/HSPA4/SEC61G/PPP3CA/KPNA4/ARFIP1/ATP6AP1/COPB1/HSPA5/ATF2/CD24/TIMM10/AP2A1/PTGS2/RAB5C/GSK3B/RFTN1/HCLS1/SYNGR1/TIMM8B/SRP54/TMED7/ROMO1/MDFIC/RAB1B/CLTA/COPG1/AP3M1/STX12/FAM91A1/DERL1/STXBP3/NCF1/AP2S1/FAM53C/SEC23IP/DESI1/HSP90AA1/AP1S1/TMED…
GO:0016567	protein ubiquitination	689	0.370433	1.29669	0.00264831	0.0492199	0.0431968	3609	tags=27%, list=19%, signal=23%	NOSIP/KLHL3/TRIM44/CDKN1B/BIRC3/KLHDC2/RING1/OGT/JADE2/ANAPC16/SAE1/MYCBP2/TNFAIP3/RNF144A/FBXO31/KLHL36/HERC2/KCTD10/RNF157/ANAPC5/BCL2/CUL9/HERC1/MYLIP/HSP90AB1/TRIM28/RPS3/TTC3/CDK5RAP3/NSMCE1/CBLL1/RNF126/PCNP/KLHL24/HERC6/FBXO32/FAAP100/KCTD13/NDFIP1/RNF216/RPS2/RPL5/UBA7/ARIH2/KLHL42/PHC1/CUL5/LZTR1/PJA2/E4F1/KLHL20/SUZ12/ITCH/MED10/MTA1/RPL37/UBA52/CBLB/RNF220/RNF103/ANAPC4/APPBP2/CDC14B/R…
GO:0006974	cellular response to DNA damage stimulus	741	0.38272	1.34582	0.000403073	0.0134651	0.0118174	3658	tags=30%, list=19%, signal=25%	MYC/AXIN2/FOXO1/CDKN1B/ERCC5/LIG1/ATM/MOAP1/TLK1/KAT2A/KDM2A/EP400/TRRAP/DYRK2/FBXO31/HERC2/SMARCC1/BCL2/RPA1/HMGN1/DDIT4/TRIM28/MIF/RPS3/CDK5RAP3/SETD1A/EPC1/ALKBH7/CDKN2AIP/NSMCE1/DMAP1/POLM/BTG2/MBD4/METTL3/HELQ/NUDT16L1/TAF6L/FAAP100/MMS19/CHCHD6/IRF3/APEX1/NUCKS1/UBA7/PHF1/INO80E/ASF1A/NEIL2/REV1/MORC2/TAF7/SWI5/CDK9/EIF2AK4/SMARCB1/TADA2B/FAN1/MTA1/MDC1/INTS3/POLD2/ALKBH2/CHD4/RHNO1/SETD2/P…
GO:0006281	DNA repair	488	0.421812	1.45246	9.65843e-05	0.00446219	0.00391615	3658	tags=30%, list=19%, signal=25%	AXIN2/ERCC5/LIG1/ATM/KAT2A/KDM2A/EP400/TRRAP/HERC2/SMARCC1/RPA1/HMGN1/TRIM28/RPS3/EPC1/NSMCE1/DMAP1/POLM/BTG2/MBD4/HELQ/NUDT16L1/TAF6L/FAAP100/MMS19/APEX1/NUCKS1/INO80E/ASF1A/NEIL2/REV1/TAF7/SWI5/CDK9/SMARCB1/TADA2B/FAN1/MTA1/MDC1/INTS3/POLD2/ALKBH2/CHD4/RHNO1/SETD2/MC1R/CDC14B/CIB1/KDM1A/POLR2I/RNF138/SMARCAD1/UVSSA/RAD23B/ERCC3/EID3/NSMCE4A/SIRT1/CSNK1E/SGF29/SMARCC2/NSMCE3/SMC1A/HMGB1/MCM7/SSR…
GO:0002331	pre-B cell allelic exclusion	3	0.967802	1.49847	0.00260724	0.0489736	0.0429807	243	tags=33%, list=1%, signal=33%	ATM
GO:0061110	dense core granule biogenesis	3	0.97848	1.515	0.00120171	0.0284869	0.0250009	37	tags=33%, list=0%, signal=33%	PRKCA
GO:2000705	regulation of dense core granule biogenesis	3	0.97848	1.515	0.00120171	0.0284869	0.0250009	37	tags=33%, list=0%, signal=33%	PRKCA
GO:0097026	dendritic cell dendrite assembly	3	0.978482	1.51501	0.00120171	0.0284869	0.0250009	1	tags=33%, list=0%, signal=33%	CCR7
GO:2000547	regulation of dendritic cell dendrite assembly	3	0.978482	1.51501	0.00120171	0.0284869	0.0250009	1	tags=33%, list=0%, signal=33%	CCR7
GO:0000956	nuclear-transcribed mRNA catabolic process	103	0.517758	1.54789	0.00223789	0.0440158	0.0386296	3322	tags=44%, list=17%, signal=36%	ATM/SECISBP2/EXOSC6/PAN2/TOB1/BTG2/EXOSC8/GSPT2/PAN3/HNRNPU/NT5C3B/EXOSC7/MAGOHB/DCP1A/LSM7/EXOSC5/DXO/TNRC6B/EDC4/DHX36/MRTO4/PABPC1/EIF3E/SMG8/EXOSC2/PARN/TNRC6A/LSM4/HNRNPD/CNOT10/DHX34/NBAS/RNPS1/CNOT1/EDC3/AGO2/AGO1/SYNCRIP/MLH1/DHX9/DCP2/EXOSC10/CNOT4/CNOT3/SMG7
GO:0021873	forebrain neuroblast division	4	0.948775	1.54996	0.00261688	0.0489897	0.0429948	2	tags=25%, list=0%, signal=25%	LEF1
GO:0006354	DNA-templated transcription elongation	112	0.516575	1.56307	0.00212414	0.042393	0.0372053	2785	tags=30%, list=14%, signal=26%	TCEA3/CBX7/ELP2/POLR1E/HMGN1/INTS10/SUPT5H/INTS1/HNRNPU/CCNT1/CDK9/MED10/INTS3/SETD2/POLR2I/ERCC3/RN7SK/NELFCD/SCAF8/MED24/TCEA2/SUPT16H/INTS9/MED29/AXIN1/DDX39B/GTF2F1/PCID2/THOC1/INTS2/TCERG1/MED6/MED25/MED16
GO:0110030	regulation of G2/MI transition of meiotic cell cycle	4	0.963445	1.57393	0.000993848	0.0251129	0.0220399	184	tags=25%, list=1%, signal=25%	CDC25B
GO:0045163	clustering of voltage-gated potassium channels	4	0.96451	1.57567	0.000870583	0.0230393	0.0202199	12	tags=25%, list=0%, signal=25%	CNTNAP2
GO:0002568	somatic diversification of T cell receptor genes	4	0.970775	1.5859	0.000410154	0.0135351	0.0118788	91	tags=50%, list=0%, signal=50%	LEF1/BCL11B
GO:0002681	somatic recombination of T cell receptor gene segments	4	0.970775	1.5859	0.000410154	0.0135351	0.0118788	91	tags=50%, list=0%, signal=50%	LEF1/BCL11B
GO:0033153	T cell receptor V(D)J recombination	4	0.970775	1.5859	0.000410154	0.0135351	0.0118788	91	tags=50%, list=0%, signal=50%	LEF1/BCL11B
GO:0002584	negative regulation of antigen processing and presentation of peptide antigen	4	0.971502	1.58709	0.000368084	0.0126866	0.0111341	418	tags=50%, list=2%, signal=49%	HLA-DOB/HLA-DOA
GO:2000736	regulation of stem cell differentiation	73	0.556304	1.59192	0.00174902	0.0373801	0.0328059	4117	tags=44%, list=21%, signal=35%	GATAD2B/OSM/SETD1A/TEAD2/CDK6/OCIAD1/METTL3/LBH/KDM3A/HNRNPU/GATAD2A/ITCH/MTA1/CHD4/LTBP3/DHX36/HDAC1/MTA3/NFE2L2/HSPA9/MTA2/NSUN2/RBBP7/SOX9/EIF2AK2/KDM4C/CDK13/ABL1/CHD3/NELFB/PUS7/SMYD5
GO:0006325	chromatin organization	510	0.464795	1.60279	2.60467e-07	2.31794e-05	2.03429e-05	4121	tags=37%, list=21%, signal=30%	MYC/NPM3/RBL2/CHD7/KAT6A/GATAD2B/SATB1/CBX7/SIN3A/TLK1/RING1/OGT/KAT2A/CENPV/KDM2A/RSBN1/EP400/TRRAP/ASXL1/DNMT1/SMARCC1/ATF7IP2/HMGN1/TRIM28/KANSL1/SETD1A/EPC1/SUPT5H/DMAP1/IKZF1/ITGB3BP/METTL3/CBX4/KMT2A/BTAF1/JARID2/TAF6L/ANP32B/KDM3A/KDM5B/SETD1B/CREBZF/KDM7A/HNRNPU/NUCKS1/NAP1L4/PHF1/GATAD2A/KANSL2/INO80E/ASF1A/TPR/CTCF/MORC2/CABIN1/SUZ12/SMARCB1/TADA2B/MTA1/KMT2B/TSPYL2/BANP/KLF2/CHD4/L3MBT…
GO:0033044	regulation of chromosome organization	223	0.511839	1.66584	2.72579e-05	0.00156968	0.0013776	3652	tags=38%, list=19%, signal=31%	MYC/AXIN2/PRKCQ/ATM/SIN3A/CENPV/DNMT1/SMARCC1/ANAPC5/ATF7IP2/TRIM28/DUSP1/TACC3/NSMCE1/HNRNPU/HMBOX1/NUMA1/INO80E/MAD1L1/TPR/CTCF/MORC2/SMARCB1/HNRNPA2B1/NAT10/NAA10/ANAPC4/ACD/DHX36/DKC1/EID3/NSMCE4A/SMARCC2/NSMCE3/DDX11/INO80/ACTR5/INO80D/PHF10/NCAPD2/MCM2/PARN/KLHL22/SMARCD1/MAP3K4/SMARCE1/KNTC1/TRAPPC12/HNRNPD/CDC16/TERF2IP/ARID1A/PCID2/ARID2/ANAPC1/CCT7/NCAPD3/BUB3/MNAT1/SETDB2/SLX4/PPHLN1/C…
GO:0071865	regulation of apoptotic process in bone marrow cell	5	0.976356	1.67937	2.30626e-05	0.00136826	0.00120082	2	tags=20%, list=0%, signal=20%	LEF1
GO:0071863	regulation of cell proliferation in bone marrow	9	0.866494	1.69494	0.00138284	0.031741	0.0278569	2	tags=11%, list=0%, signal=11%	LEF1
GO:0010766	negative regulation of sodium ion transport	17	0.765984	1.69586	0.00234939	0.0454665	0.0399028	28	tags=6%, list=0%, signal=6%	SERPINE2
GO:0016071	mRNA metabolic process	666	0.487884	1.70304	1e-10	2.71425e-08	2.38211e-08	3340	tags=35%, list=17%, signal=30%	AXIN2/PRKCA/SNRNP70/CIRBP/RNVU1-7/TARDBP/RBM17/ATM/PNN/SNRPN/RNU11/RNU4-1/SAFB2/SF3A2/U2AF1L4/RNU4-2/HABP4/C1QBP/SECISBP2/PCF11/RNMT/SRRM2/PRPF31/SNRPA1/DDX17/RBM5/EXOSC6/PAN2/GEMIN4/SRSF8/RPUSD2/CPSF1/TAF15/PRPF8/TOB1/SFSWAP/PUM1/ADARB1/BTG2/HNRNPA0/TSEN2/EXOSC8/METTL3/CBLL1/ACIN1/GSPT2/SF1/RNU4ATAC/PAN3/RBM26/RPRD2/SUPV3L1/TBRG4/RBM6/APEX1/HNRNPU/PRDX6/PRPF3/SREBF1/AKAP17A/NT5C3B/PPWD1/LSM5/RBM…
GO:0060033	anatomical structure regression	16	0.783176	1.71088	0.0021813	0.0431373	0.0378585	55	tags=12%, list=0%, signal=12%	LEF1/CD248
GO:0042255	ribosome assembly	54	0.61979	1.71179	0.00200229	0.0405575	0.0355944	3971	tags=56%, list=20%, signal=44%	RPS5/EIF2A/C1QBP/RPL23A/BRIX1/DHX30/RPL5/RRS1/RPS28/MRTO4/RPLP0/BOP1/DDX3X/DDX28/RPS15/ERAL1/MDN1/RPF2/RPS19/RPS14/NLE1/RPSA/NOP2/PPAN/MTERF4/DHX37/NIP7/RRP7BP/RPS27/RPL38
GO:0071838	cell proliferation in bone marrow	10	0.853696	1.72262	0.00169039	0.036577	0.0321011	2	tags=10%, list=0%, signal=10%	LEF1
GO:0032259	methylation	319	0.528822	1.76614	3.33306e-08	4.06596e-06	3.5684e-06	3378	tags=39%, list=17%, signal=33%	MYC/NSUN5P1/MLLT6/FOS/FBL/PCMTD2/DPH5/OGT/TARBP1/RNMT/DNMT1/NSUN5/CXXC1/TRIM28/KANSL1/SETD1A/DMAP1/BTG2/TFB1M/METTL3/TRMT13/CBLL1/KMT2A/TRMO/SPOCD1/SETD1B/GAMT/PLD6/BOD1/PHF1/TRMT1/GATAD2A/KANSL2/HEMK1/CTCF/SUZ12/SMARCB1/METTL17/BTG1/KMT2B/SETD2/SMYD3/AUTS2/HCFC1/CLNS1A/KDM1A/MEPCE/SETD6/NSUN5P2/SMYD4/THUMPD2/TDRD1/SIRT1/FBXO11/MTF2/KANSL3/MECP2/BCDIN3D/METTL16/NSUN6/SNRPF/COQ3/KAT8/PRMT1/SMAD4/S…
GO:0003097	renal water transport	8	0.925383	1.77468	0.000205808	0.00821492	0.00720966	614	tags=25%, list=3%, signal=24%	MLLT6/AQP3
GO:0021952	central nervous system projection neuron axonogenesis	27	0.735937	1.78507	0.000847532	0.0228329	0.0200388	1448	tags=26%, list=7%, signal=24%	C12orf57/MYCBP2/EPHA4/EPHB6/ADARB1/PAFAH1B1/NR4A2
GO:0021756	striatum development	19	0.785303	1.78605	0.000642515	0.0183092	0.0160687	1365	tags=37%, list=7%, signal=34%	CNTNAP2/BCL11B/BBS2/SECISBP2/BBS4/BBS1/FOXP1
GO:0043923	positive regulation by host of viral transcription	16	0.820204	1.79177	0.000366357	0.0126673	0.0111172	2889	tags=62%, list=15%, signal=53%	LEF1/JUN/NUCKS1/CCNT1/CDK9/SMARCB1/TFAP4/RRP1B/EP300/SMARCA4
GO:0008380	RNA splicing	408	0.532413	1.80983	1e-10	2.71425e-08	2.38211e-08	3394	tags=39%, list=18%, signal=33%	SNRNP70/CIRBP/RNVU1-7/TARDBP/RBM17/PNN/SNRPN/KAT2A/RNU11/RNU4-1/SF3A2/U2AF1L4/RNU4-2/HABP4/C1QBP/TRRAP/SRRM2/PRPF31/SNRPA1/DDX17/RBM5/POLR2A/GEMIN4/SRSF8/TAF15/PRPF8/SFSWAP/HNRNPA0/TSEN2/METTL3/ACIN1/SF1/RNU4ATAC/TAF6L/RBM6/HNRNPU/PRDX6/PRPF3/AKAP17A/PPWD1/LSM5/LUC7L3/SNRNP200/MAGOHB/RBM12B/LSM7/TADA2B/HNRNPA2B1/SRSF2/RBM25/PSIP1/SRSF5/DHX35/SRRM1/RP9/CLNS1A/SF3B2/KDM1A/HNRNPH1/SUGP2/SRSF6/SDE2/S…
GO:0043414	macromolecule methylation	280	0.547227	1.81274	1.8073e-08	2.39413e-06	2.10116e-06	3848	tags=44%, list=20%, signal=35%	MYC/NSUN5P1/MLLT6/FOS/FBL/PCMTD2/OGT/TARBP1/RNMT/DNMT1/NSUN5/CXXC1/TRIM28/KANSL1/SETD1A/DMAP1/BTG2/TFB1M/METTL3/TRMT13/CBLL1/KMT2A/TRMO/SPOCD1/SETD1B/PLD6/BOD1/PHF1/TRMT1/GATAD2A/KANSL2/HEMK1/CTCF/SUZ12/SMARCB1/BTG1/KMT2B/SETD2/SMYD3/AUTS2/HCFC1/CLNS1A/KDM1A/MEPCE/SETD6/NSUN5P2/THUMPD2/TDRD1/SIRT1/FBXO11/MTF2/KANSL3/MECP2/BCDIN3D/METTL16/NSUN6/SNRPF/KAT8/PRMT1/SMAD4/SUV39H1/CAMKMT/TRMT61B/PRMT2/P…
GO:0034660	ncRNA metabolic process	507	0.527459	1.82149	1e-10	2.71425e-08	2.38211e-08	3250	tags=37%, list=17%, signal=32%	MYC/JUN/ETS1/NSUN5P1/NPM3/CHD7/ISG20/FOS/FBL/ELP2/TARBP1/PELP1/POP5/DDX17/POLR1E/NSUN5/EXOSC6/RCL1/GTF3A/NOP58/INTS10/GEMIN4/DUS1L/RPUSD2/TYW1B/RPL7/BRIX1/PUM1/DDX56/TFB1M/TSEN2/EXOSC8/METTL3/TRMT13/TRMO/DDX18/YBEY/SLFN13/NSA2/INTS1/NHP2/NOL11/RPP21/FARS2/DDX51/PLD6/RPL5/UTP4/LAGE3/SREBF1/RPL35/TRMT1/EXOSC7/LAS1L/RPAP2/NIFK/TSR2/SMARCB1/HNRNPA2B1/RRS1/INTS3/RPS6/NFKB1/KRI1/EXOSC5/RPS28/NAT10/MAK1…
GO:0048535	lymph node development	18	0.822406	1.84767	0.000248172	0.00948734	0.00832637	303	tags=28%, list=2%, signal=27%	LTB/IL7R/CD248/CXCR5/LTA
GO:0071826	ribonucleoprotein complex subunit organization	197	0.583859	1.88187	9.29518e-08	9.70363e-06	8.51619e-06	3438	tags=44%, list=18%, signal=36%	RPS5/RNVU1-7/EIF2S3/ATM/RNU11/RNU4-1/SF3A2/RNU4-2/EIF2D/EIF3D/EIF3H/PRPF31/SNRPA1/RPL23A/RBM5/HSP90AB1/GEMIN4/PRPF8/BRIX1/SFSWAP/DHX30/SF1/RNU4ATAC/RPL5/PRPF3/EIF3G/LUC7L3/SNRNP200/EIF3F/RRS1/PSIP1/SRSF5/RPS28/RPL13A/CLNS1A/SF3B2/SRSF6/SF3A3/MRTO4/DENR/EIF3K/RPLP0/BOP1/SNRPF/EIF3E/RNU5A-1/PUF60/EIF3B/EIF3L/SETX/DDX28/RPS15/ERAL1/SNIP1/PRMT7/CELF6/DDX46/LSM4/LSM2/PIH1D1/MDN1/RPF2/DDX39B/RPS19/GEMI…
GO:0006397	mRNA processing	436	0.552484	1.88663	1e-10	2.71425e-08	2.38211e-08	3394	tags=38%, list=18%, signal=32%	SNRNP70/CIRBP/RNVU1-7/TARDBP/RBM17/PNN/SNRPN/RNU11/RNU4-1/SAFB2/SF3A2/U2AF1L4/RNU4-2/HABP4/C1QBP/PCF11/RNMT/SRRM2/PRPF31/SNRPA1/DDX17/RBM5/PAN2/GEMIN4/SRSF8/RPUSD2/CPSF1/PRPF8/SFSWAP/ADARB1/HNRNPA0/TSEN2/METTL3/ACIN1/SF1/RNU4ATAC/PAN3/RBM26/RPRD2/TBRG4/RBM6/HNRNPU/PRDX6/PRPF3/AKAP17A/PPWD1/LSM5/RBM27/LUC7L3/SNRNP200/MAGOHB/CDK9/LSM7/HNRNPA2B1/SRSF2/RBM25/PSIP1/SRSF5/DHX35/SRRM1/CSTF3/CLNS1A/CDK11…
GO:0034470	ncRNA processing	371	0.567522	1.91512	1e-10	2.71425e-08	2.38211e-08	3527	tags=44%, list=18%, signal=37%	NSUN5P1/NPM3/CHD7/ISG20/FBL/ELP2/TARBP1/PELP1/POP5/DDX17/NSUN5/EXOSC6/RCL1/NOP58/INTS10/GEMIN4/DUS1L/RPUSD2/TYW1B/RPL7/BRIX1/PUM1/DDX56/TFB1M/TSEN2/EXOSC8/METTL3/TRMT13/TRMO/DDX18/YBEY/NSA2/INTS1/NHP2/NOL11/RPP21/FARS2/DDX51/PLD6/RPL5/UTP4/LAGE3/RPL35/TRMT1/EXOSC7/LAS1L/NIFK/TSR2/HNRNPA2B1/RRS1/INTS3/RPS6/KRI1/EXOSC5/RPS28/NAT10/MAK16/GTPBP4/NOP56/NSUN5P2/DGCR8/THUMPD2/SDE2/SRRT/MRTO4/DKC1/TUT1/T…
GO:0022618	ribonucleoprotein complex assembly	191	0.597906	1.93034	3.48808e-09	5.41001e-07	4.74798e-07	3438	tags=45%, list=18%, signal=37%	RPS5/RNVU1-7/EIF2S3/ATM/RNU11/RNU4-1/SF3A2/RNU4-2/EIF2D/EIF3D/EIF3H/PRPF31/SNRPA1/RPL23A/RBM5/HSP90AB1/GEMIN4/PRPF8/BRIX1/SFSWAP/DHX30/SF1/RNU4ATAC/RPL5/PRPF3/EIF3G/LUC7L3/SNRNP200/EIF3F/RRS1/PSIP1/SRSF5/RPS28/RPL13A/CLNS1A/SF3B2/SRSF6/SF3A3/MRTO4/DENR/EIF3K/RPLP0/BOP1/SNRPF/EIF3E/RNU5A-1/PUF60/EIF3B/EIF3L/SETX/DDX28/RPS15/ERAL1/SNIP1/PRMT7/CELF6/DDX46/LSM4/LSM2/PIH1D1/MDN1/RPF2/DDX39B/RPS19/GEMI…
GO:0022613	ribonucleoprotein complex biogenesis	393	0.584358	1.98171	1e-10	2.71425e-08	2.38211e-08	3640	tags=46%, list=19%, signal=38%	NSUN5P1/NPM3/CHD7/ISG20/FBL/RPS5/RNVU1-7/EIF2S3/ATM/RNU11/RNU4-1/SF3A2/RNU4-2/EIF2D/EIF2A/PELP1/C1QBP/SDAD1/EIF3D/EIF3H/PRPF31/SNRPA1/RPL23A/DDX17/RBM5/NSUN5/EXOSC6/RCL1/RPS9/HSP90AB1/GTF3A/NOP58/GEMIN4/RPUSD2/PRPF8/RPL7/BRIX1/SFSWAP/DDX56/TFB1M/EXOSC8/DHX30/SF1/RNU4ATAC/DDX18/YBEY/NSA2/NHP2/NOL11/DDX51/RPL5/PRPF3/UTP4/RPL35/EIF3G/EXOSC7/LUC7L3/SNRNP200/LAS1L/EIF3F/NIFK/TSR2/METTL17/RRS1/ABCE1/PS…
GO:0002181	cytoplasmic translation	148	0.643135	2.01372	2.15162e-09	3.48659e-07	3.05994e-07	3637	tags=55%, list=19%, signal=45%	RPS23/RPL22/RPL8/RPS5/RPS4X/DPH5/EIF2S3/RPL7A/EIF2D/EIF3D/EIF3H/RPL10A/RPL23A/RPS9/RPS3/RPL4/RPL7/RPL12/METTL3/RPL36/RPS2/HNRNPU/RPL5/RPL35/EIF3G/RPL13/EIF4A2/EIF3F/RPL37/UBA52/RPS6/RPS28/RPL21/RPL37A/RPL13A/RPL9/RPL19/MTOR/DHX36/DENR/ZC3H15/RPL17/RPL28/PABPC1/EIF3K/RPLP0/EIF3E/EIF3B/RPL22L1/EIF3L/RPS15/RPS15A/RPS8/RPS18/RPL26/RPS19/HNRNPD/RPL31/RPL27/RPL3/RPL27A/DRG2/RPL32/RPS14/RPL18A/DPH1/RPS2…
Ranked by CA in cohort B
GO ID	GO description	Set Size	Enrichment Score	NES	P	FDR	Q	Rank	Leading edge	Core enrichment
GO:0032496	response to lipopolysaccharide	228	-0.576512	-2.31857	1e-10	1.96245e-08	1.59656e-08	1840	tags=35%, list=14%, signal=31%	LITAF/MYD88/FASLG/BCL10/CEBPB/PTGER2/PLAA/LY96/TNFSF4/ELANE/TNIP2/RPS6KB1/SPON2/ACP5/CMPK2/LTA/PELI1/TSPO/CD180/CD6/HNRNPA0/FBXO3/CASP8/PPBP/SLPI/SRC/TICAM1/SOD2/CXCL5/GFI1/PTGER4/OTUD5/SNCA/IL10RA/MAPK14/PF4/SELP/CASP9/RELA/ADAM17/TGFB1/PAF1/BPI/ARID5A/TRAF6/GCH1/NFKBIB/FOS/IDO1/PDCD4/MAPKAPK2/IRF8/MAP2K3/NR4A1/NFKB1/ADAM9/CSF1/CXCL8/DEFA4/PTGS2/MIR223/CCL2/JUND/ADM/NLRP3/TNF/RIPK2/IRAK2/CCL3/TR…
GO:0002237	response to molecule of bacterial origin	242	-0.55933	-2.26174	1e-10	1.96245e-08	1.59656e-08	1840	tags=34%, list=14%, signal=30%	LITAF/MYD88/FASLG/C5AR1/BCL10/CEBPB/PTGER2/PLAA/LY96/TNFSF4/ELANE/TNIP2/RPS6KB1/SPON2/ACP5/CMPK2/LTA/PELI1/TSPO/CD180/CD6/HNRNPA0/FBXO3/CASP8/PPBP/SLPI/SRC/TICAM1/SOD2/CXCL5/GFI1/PTGER4/OTUD5/SNCA/IL10RA/SIRT2/MAPK14/PF4/SELP/CASP9/RELA/ADAM17/TGFB1/PAF1/BPI/ARID5A/TRAF6/GCH1/NFKBIB/FOS/IDO1/PDCD4/MAPKAPK2/IRF8/MAP2K3/NR4A1/NFKB1/ADAM9/CSF1/CXCL8/DEFA4/PTGS2/MIR223/CCL2/JUND/ADM/NLRP3/TNF/RIPK2/I…
GO:0071222	cellular response to lipopolysaccharide	151	-0.57999	-2.24178	1e-10	1.96245e-08	1.59656e-08	2290	tags=40%, list=18%, signal=34%	HAVCR2/RHOA/LTF/HSF1/GATA1/PDE4B/NOD2/IRAK1/CX3CR1/SPI1/LITAF/MYD88/BCL10/CEBPB/PLAA/LY96/TNFSF4/TNIP2/SPON2/CMPK2/TSPO/CD180/CD6/PPBP/SRC/TICAM1/CXCL5/GFI1/MAPK14/PF4/RELA/TGFB1/PAF1/BPI/ARID5A/TRAF6/NFKBIB/PDCD4/IRF8/MAP2K3/NFKB1/ADAM9/CXCL8/DEFA4/MIR223/CCL2/NLRP3/TNF/RIPK2/IRAK2/CCL3/TRIB1/ZFP36/TNIP1/SLC7A5/NFKBIZ/NFKBIA/CD274/ZC3H12A/TNFAIP3/IL1B
GO:0007249	I-kappaB kinase/NF-kappaB signaling	227	-0.552617	-2.2214	1e-10	1.96245e-08	1.59656e-08	2373	tags=38%, list=19%, signal=31%	RHOA/TNFRSF10B/LTF/PPM1B/TRIM8/MID2/MIER1/DHX15/NOD2/IRAK1/CXXC5/PPM1N/USP10/CX3CR1/TMEM9B/TLR7/SLC35B2/RIPK1/LITAF/MYD88/CD40/MIR15A/FASLG/BCL10/SHISA5/CANT1/SLC39A8/TRAF3IP2/SUMO4/HMOX1/TNIP2/MAP3K14/HLA-DRB1/OPTN/DHX36/RNF31/PELI1/CASP8/TICAM1/GOLT1B/RHOC/STAT1/SLC20A1/CLEC4D/CTNNB1/IFIT5/SNIP1/TRIM38/APOL3/RELA/TANK/RORA/TRIM21/TERF2IP/NKIRAS2/TBK1/TRAF6/HSPB1/SQSTM1/NFKBIB/CD4/MUL1/TRAF4/TFG…
GO:0071219	cellular response to molecule of bacterial origin	158	-0.567397	-2.20059	1e-10	1.96245e-08	1.59656e-08	2290	tags=38%, list=18%, signal=32%	LTF/HSF1/GATA1/PDE4B/NOD2/IRAK1/CX3CR1/SPI1/LITAF/MYD88/BCL10/CEBPB/PLAA/LY96/TNFSF4/TNIP2/SPON2/CMPK2/TSPO/CD180/CD6/PPBP/SRC/TICAM1/CXCL5/GFI1/SIRT2/MAPK14/PF4/RELA/TGFB1/PAF1/BPI/ARID5A/TRAF6/NFKBIB/PDCD4/IRF8/MAP2K3/NFKB1/ADAM9/CXCL8/DEFA4/MIR223/CCL2/NLRP3/TNF/RIPK2/IRAK2/CCL3/TRIB1/ZFP36/TNIP1/SLC7A5/NFKBIZ/NFKBIA/CD274/ZC3H12A/TNFAIP3/IL1B
GO:0071216	cellular response to biotic stimulus	181	-0.552833	-2.18266	1e-10	1.96245e-08	1.59656e-08	2405	tags=39%, list=19%, signal=32%	HAVCR2/RHOA/TMCO1/LTF/HSF1/GATA1/PDE4B/NOD2/IRAK1/CX3CR1/CDA/SPI1/LITAF/MYD88/BCL10/CEBPB/PLAA/LY96/TNFSF4/TNIP2/SPON2/CCDC47/CMPK2/TSPO/CD180/CD6/PPBP/SRC/TICAM1/CXCL5/GFI1/SIRT2/MAPK14/BCL2L11/PF4/RELA/TGFB1/PAF1/BPI/ARID5A/TRAF6/NFKBIB/EIF2AK3/PDCD4/IRF8/HSPA5/MAP2K3/NFKB1/ADAM9/CXCL8/DEFA4/MIR223/CCL2/DDIT3/NLRP3/TNF/RIPK2/IRAK2/CCL3/TRIB1/ZFP36/TNIP1/SLC7A5/PPP1R15B/NFKBIZ/NFKBIA/CD274/ZC3H1…
GO:0009612	response to mechanical stimulus	130	-0.565362	-2.16002	4.9206e-09	5.84155e-07	4.75243e-07	2403	tags=38%, list=19%, signal=32%	NRXN2/RHOA/TNFRSF10B/ABHD12/FOSL1/TUBA1A/HTT/BAG3/TLR7/TMEM120A/TNFSF14/GPI/MYD88/CD40/BCL10/RPS6KB1/SLC9A1/MAP3K14/SLC2A1/HABP4/CLCN6/PIK3CA/CASP8/SRC/JUP/PTGER4/ENG/STAT1/MAP3K2/CTNNB1/BAK1/MAPK14/RELA/GADD45A/FAS/BTG2/FOS/NFKB1/CSF1/PTGS2/JUND/TNF/ITGB3/THBS1/KCNJ2/IRF1/NFKBIA/FOSB/JUN/IL1B
GO:0035966	response to topologically incorrect protein	131	-0.564055	-2.158	1.95091e-09	2.8e-07	2.27796e-07	2928	tags=47%, list=23%, signal=37%	BFAR/CREB3L2/HSPA1L/TBL2/XBP1/COPS5/HSPH1/JKAMP/ERP44/DNAJB12/DERL2/HSPA14/HSPD1/TRAM1/HSF1/QRICH1/RNF185/CHAC1/BAG3/AUP1/PTPN1/UBXN4/SDF2L1/FAF2/TOR1B/DERL3/NFE2L2/OPTN/HSP90AB1/EDEM2/YOD1/PARP6/FICD/DNAJC3/VCP/EDEM1/NCK1/BAK1/AMFR/BCL2L11/PIK3R1/CLU/DNAJB9/DNAJA1/HERPUD1/HSPB1/HSP90AA1/HSPA9/DNAJB1/CREB3/EIF2AK3/EIF2AK2/MFN2/DERL1/HSPA5/RHBDD2/KLHL15/DDIT3/HSPA13/THBS1/PPP1R15B/PPP1R15A
GO:0043122	regulation of I-kappaB kinase/NF-kappaB signaling	202	-0.540609	-2.15424	1e-10	1.96245e-08	1.59656e-08	2373	tags=38%, list=19%, signal=32%	RHOA/TNFRSF10B/LTF/PPM1B/TRIM8/MID2/MIER1/DHX15/NOD2/IRAK1/CXXC5/PPM1N/USP10/TMEM9B/SLC35B2/RIPK1/LITAF/MYD88/CD40/MIR15A/FASLG/BCL10/SHISA5/CANT1/SLC39A8/TRAF3IP2/SUMO4/HMOX1/TNIP2/MAP3K14/HLA-DRB1/OPTN/DHX36/RNF31/PELI1/CASP8/TICAM1/GOLT1B/RHOC/STAT1/SLC20A1/CLEC4D/CTNNB1/IFIT5/TRIM38/APOL3/RELA/TANK/RORA/TRIM21/TERF2IP/NKIRAS2/TBK1/TRAF6/HSPB1/SQSTM1/NFKBIB/CD4/MUL1/TRAF4/TFG/TIFA/TFRC/TRAF3/T…
GO:0043370	regulation of CD4-positive, alpha-beta T cell differentiation	45	-0.660832	-2.14925	2.22053e-06	9.13602e-05	7.43267e-05	2335	tags=47%, list=18%, signal=38%	HLA-DRA/JAK3/GATA3/NCKAP1L/BCL6/IRF4/HLX/TNFSF4/HLA-DRB1/BATF/JUNB/RUNX3/IL4R/SMAD7/SASH3/NLRP3/RIPK2/NFKBIZ/NFKBID/ZC3H12A/CD83
GO:0002367	cytokine production involved in immune response	92	-0.587861	-2.14146	2.23077e-08	2.05678e-06	1.6733e-06	2492	tags=43%, list=19%, signal=35%	LAPTM5/CD74/JAK3/GATA3/TNFRSF14/NOD2/BCL6/TLR7/LITAF/MYD88/BCL10/TNFSF4/HMOX1/SPON2/DENND1B/ACP5/HLA-F/DHX36/CD226/TICAM1/RSAD2/UBE2J1/TGFB1/ARID5A/TRAF6/SMAD7/SASH3/CLC/MAPKAPK2/TREM1/SEMA7A/NLRP3/TNF/RIPK2/FFAR2/DDX21/RABGEF1/SLC7A5/NR4A3/IL1B
GO:0032388	positive regulation of intracellular transport	152	-0.552345	-2.13689	6.4708e-10	1.03705e-07	8.43701e-08	2901	tags=45%, list=23%, signal=35%	ERGIC3/FLNA/HSPA1L/PIK3R2/KHDRBS1/TM9SF4/RAC2/SIRT6/NMT1/TBC1D20/ICE1/PRKAA1/PPM1A/YWHAE/MIEF1/RBM22/RIOK2/DHX9/MTMR2/AKT2/PSEN1/CTDSPL2/ABLIM3/BAG3/SAR1A/VPS11/UBR5/UBE2D3/STX18/MYO1C/SFN/HDAC3/DYNC1H1/EDEM2/RNF31/EMD/OAZ2/RDX/HPS4/PRKCD/BAP1/JUP/EDEM1/ATG13/CHP1/CIB1/SAR1B/MAPK14/GSK3A/RHOU/SMAD3/STOM/ZPR1/PRNP/PIK3R1/DAB2/TGFB1/USP36/SREBF2/EZR/VAMP2/HSP90AA1/EHD1/PTGS2/RAB21/PLK3/ZC3H12A/IL1B
GO:0019915	lipid storage	58	-0.629408	-2.13503	8.5351e-07	4.11185e-05	3.34522e-05	929	tags=29%, list=7%, signal=27%	PLIN2/GM2A/NR1H2/PLIN3/SREBF2/NRIP1/SQLE/NFKB1/EHD1/CRY1/TNF/ITGB3/STARD4/FFAR2/NFKBIA/ZC3H12A/IL1B
GO:0061045	negative regulation of wound healing	40	-0.666578	-2.12271	2.83083e-06	0.000111562	9.07624e-05	1141	tags=35%, list=9%, signal=32%	PRKCD/CD9/SERPING1/SH2B3/CEACAM1/SMAD3/MMRN1/GP1BA/SERPINB2/ALOX12/PROS1/PLAUR/TNF/THBS1
GO:0030195	negative regulation of blood coagulation	24	-0.746508	-2.0995	9.63168e-06	0.000326121	0.000265317	1141	tags=46%, list=9%, signal=42%	PRKCD/CD9/SERPING1/SH2B3/CEACAM1/GP1BA/SERPINB2/ALOX12/PROS1/PLAUR/THBS1
GO:1900047	negative regulation of hemostasis	24	-0.746508	-2.0995	9.63168e-06	0.000326121	0.000265317	1141	tags=46%, list=9%, signal=42%	PRKCD/CD9/SERPING1/SH2B3/CEACAM1/GP1BA/SERPINB2/ALOX12/PROS1/PLAUR/THBS1
GO:0090316	positive regulation of intracellular protein transport	123	-0.553626	-2.09472	9.79978e-09	1.03555e-06	8.42475e-07	2901	tags=46%, list=23%, signal=36%	ERGIC3/FLNA/HSPA1L/PIK3R2/TM9SF4/RAC2/SIRT6/NMT1/ICE1/PRKAA1/PPM1A/YWHAE/MIEF1/RBM22/AKT2/PSEN1/CTDSPL2/ABLIM3/BAG3/SAR1A/VPS11/UBR5/UBE2D3/MYO1C/SFN/HDAC3/EDEM2/RNF31/EMD/OAZ2/HPS4/PRKCD/BAP1/JUP/EDEM1/ATG13/CHP1/CIB1/SAR1B/MAPK14/GSK3A/RHOU/SMAD3/STOM/ZPR1/PRNP/PIK3R1/TGFB1/USP36/SREBF2/VAMP2/HSP90AA1/PTGS2/PLK3/ZC3H12A/IL1B
GO:0042149	cellular response to glucose starvation	41	-0.655104	-2.09462	7.72843e-06	0.000272222	0.000221468	2872	tags=59%, list=22%, signal=46%	HNRNPA1/TBL2/XBP1/SUV39H1/PRKAA1/KAT5/RRP8/FOXO3/SESN1/NFE2L2/UPP1/SLC2A1/ATG14/CPEB4/PLIN2/PLIN3/SESN3/NUAK2/EIF2AK3/HSPA5/SESN2/SLC7A5/ZC3H12A/PMAIP1
GO:0010742	macrophage derived foam cell differentiation	20	-0.761305	-2.0743	1.93886e-05	0.000593762	0.000483059	1004	tags=45%, list=8%, signal=42%	STAT1/EP300/PF4/NR1H2/TGFB1/NFKB1/CSF1/ITGB3/NFKBIA
GO:2000630	positive regulation of miRNA metabolic process	42	-0.644734	-2.06836	1.03487e-05	0.000344336	0.000280137	843	tags=52%, list=7%, signal=49%	STAT3/SMAD1/GATA3/FOSL1/SREBF1/SPI1/FOXO3/KLF5/SRF/SMAD3/NR1H2/RELA/TGFB1/SREBF2/FOS/KLF4/NFKB1/HIF1A/TNF/ZC3H12A/EGR1/JUN
GO:0032922	circadian regulation of gene expression	51	-0.616856	-2.05812	1.66531e-05	0.000521616	0.000424364	1708	tags=35%, list=13%, signal=31%	CSNK1D/HDAC3/AHR/CRY2/KDM2A/GFPT1/PPP1CB/PML/CSNK1E/RORA/TOP1/NRIP1/PER2/CRY1/RELB/PER1/BHLHE40/EGR1
GO:0002440	production of molecular mediator of immune response	190	-0.518696	-2.05666	1.12781e-09	1.66847e-07	1.35739e-07	2550	tags=40%, list=20%, signal=33%	STX4/HLA-DRA/LAPTM5/LIG4/CD74/MAD2L2/JAK3/HSPD1/GATA3/HLA-DRB3/TNFRSF14/NOD2/BCL6/PHB2/HLA-DQA1/TLR7/HLA-DQB2/GPI/LITAF/MYD88/CD40/RNF168/BCL10/TRAF3IP2/CLCF1/HLA-DOB/TNFSF4/HMOX1/ELANE/HLA-DQB1/SPON2/PKN1/DENND1B/HLA-DRB1/ACP5/HLA-F/DHX36/MLH1/HLA-DPA1/BATF/CD226/TICAM1/HLA-DMA/SWAP70/RSAD2/UBE2J1/SUPT6H/POLB/DNAJB9/TGFB1/IL4R/GAPT/SLC15A4/ARID5A/TRAF6/SMAD7/SASH3/CLC/MAPKAPK2/HLA-DPB1/TREM1/SEM…
GO:0006694	steroid biosynthetic process	103	-0.554278	-2.0528	2.17267e-07	1.28965e-05	1.04921e-05	2955	tags=45%, list=23%, signal=35%	ASAH1/HSD17B10/MED1/DHCR24/HSD3B7/NR1D1/LHB/MVD/ABCG1/CYP27A1/SRD5A1/MVK/PRKAA1/POR/PBX1/SF1/SREBF1/HMGCR/H6PD/OSBPL2/AKR1B1/LPCAT3/DDX20/FDFT1/ACBD3/TSPO/OSBP/CYP51A1/GFI1/EBP/DAB2/FAXDC2/CYB5R3/IGFBP7/HMGCS1/DHCR7/IDI1/SC5D/SQLE/INSIG1/NFKB1/ADM/TNF/MSMO1/STARD4/EGR1
GO:0042752	regulation of circadian rhythm	81	-0.571565	-2.04955	1.71753e-06	7.37311e-05	5.99844e-05	2719	tags=43%, list=21%, signal=34%	NR1D1/SIRT6/SUV39H1/PRKAA1/PER3/KAT5/PHLPP1/DDB1/CSNK1D/NONO/HDAC3/PTGDS/SRRD/CRY2/KDM2A/SIAH2/THRAP3/SFPQ/PPP1CB/USP9X/PML/USP7/CSNK1E/CCAR2/SIN3A/RORA/SIK1/EZH2/PER2/CRY1/KLF10/NR1D2/PER1/BHLHE40/ADORA2A
GO:0002700	regulation of production of molecular mediator of immune response	135	-0.530993	-2.03993	1.73e-07	1.07327e-05	8.73165e-06	2550	tags=39%, list=20%, signal=32%	STX4/LAPTM5/CD74/MAD2L2/JAK3/GATA3/TNFRSF14/NOD2/BCL6/PHB2/TLR7/GPI/LITAF/MYD88/CD40/BCL10/CLCF1/TNFSF4/HMOX1/SPON2/PKN1/DENND1B/ACP5/HLA-F/DHX36/MLH1/CD226/TICAM1/RSAD2/UBE2J1/SUPT6H/DNAJB9/TGFB1/IL4R/SLC15A4/ARID5A/TRAF6/SMAD7/SASH3/CLC/MAPKAPK2/SEMA7A/TP53BP1/TFRC/NLRP3/TNF/RIPK2/FFAR2/DDX21/RABGEF1/SLC7A5/NR4A3/IL1B
GO:0007623	circadian rhythm	134	-0.531511	-2.0393	1.01858e-07	6.87306e-06	5.59162e-06	1708	tags=39%, list=13%, signal=34%	NR1D1/SIRT6/SUV39H1/SRD5A1/PRKAA1/PER3/KAT5/PHLPP1/HNRNPU/HEBP1/DDB1/SREBF1/CSNK1D/NONO/HDAC3/AHR/PTGDS/SRRD/CRY2/KLF9/ATF5/KDM2A/SIAH2/THRAP3/SFPQ/EP300/GFPT1/PPP1CB/USP9X/BTBD9/PML/USP7/CSNK1E/CCAR2/SIN3A/RORA/TOP1/NRIP1/SIK1/EZH2/PER2/CRY1/KLF10/RELB/JUND/NR1D2/EGR3/TNF/PER1/BHLHE40/ADORA2A/EGR1
GO:0002396	MHC protein complex assembly	19	-0.748435	-2.03594	0.000103216	0.00231898	0.00188662	2514	tags=74%, list=20%, signal=59%	HLA-DRA/CALR/HLA-DRB3/HLA-DQA1/HLA-DQB2/HLA-DOB/HLA-DQB1/HLA-DRB1/HLA-DPA1/HLA-DMA/TAPBP/HLA-DPB1/PDIA3/HLA-DRB5
GO:0002501	peptide antigen assembly with MHC protein complex	19	-0.748435	-2.03594	0.000103216	0.00231898	0.00188662	2514	tags=74%, list=20%, signal=59%	HLA-DRA/CALR/HLA-DRB3/HLA-DQA1/HLA-DQB2/HLA-DOB/HLA-DQB1/HLA-DRB1/HLA-DPA1/HLA-DMA/TAPBP/HLA-DPB1/PDIA3/HLA-DRB5
GO:0043116	negative regulation of vascular permeability	10	-0.878442	-2.03101	2.34882e-05	0.000699266	0.000568892	877	tags=50%, list=7%, signal=47%	VEGFA/CEACAM1/MIR23A/ADM/ADORA2A
GO:0035967	cellular response to topologically incorrect protein	95	-0.553881	-2.02933	7.07451e-07	3.50762e-05	2.85365e-05	2928	tags=44%, list=23%, signal=34%	BFAR/HSPA1L/TBL2/XBP1/COPS5/DNAJB12/DERL2/HSPA14/HSPD1/HSF1/QRICH1/RNF185/BAG3/AUP1/PTPN1/SDF2L1/DERL3/NFE2L2/OPTN/YOD1/PARP6/FICD/VCP/NCK1/BAK1/AMFR/BCL2L11/PIK3R1/DNAJB9/HERPUD1/HSPA9/CREB3/EIF2AK3/EIF2AK2/DERL1/HSPA5/RHBDD2/KLHL15/DDIT3/HSPA13/PPP1R15B/PPP1R15A
GO:0071260	cellular response to mechanical stimulus	57	-0.595687	-2.02266	1.00336e-05	0.000336179	0.0002735	2018	tags=40%, list=16%, signal=34%	BAG3/TLR7/TNFSF14/MYD88/CD40/BCL10/SLC9A1/MAP3K14/SLC2A1/HABP4/CASP8/PTGER4/ENG/MAP3K2/BAK1/GADD45A/FAS/NFKB1/PTGS2/ITGB3/KCNJ2/IRF1/IL1B
GO:0032369	negative regulation of lipid transport	21	-0.736582	-2.02101	9.07238e-05	0.00210217	0.00171023	1308	tags=43%, list=10%, signal=39%	CRY2/TSPO/NR1H2/SREBF2/NFKB1/MIR27A/CRY1/ITGB3/THBS1
GO:0009896	positive regulation of catabolic process	415	-0.477065	-2.01796	1e-10	1.96245e-08	1.59656e-08	2399	tags=33%, list=19%, signal=28%	SYNCRIP/LRP1/CSDE1/YTHDF2/CAMKK2/SNX30/KAT5/YTHDF1/PAFAH1B2/ZER1/HNRNPU/HSF1/DHX9/TRIM8/KEAP1/AKT2/RAD23A/PSEN1/RNF185/MID2/RILP/NOD2/SGTA/DDB1/HTT/BAG3/PDE12/PTPN1/CSNK1A1/DXO/VPS11/GGA3/L3MBTL3/METTL16/FOXO3/CNOT8/CSNK1D/RNF40/MOAP1/ATG16L1/FZR1/HMOX1/HECTD1/SESN1/SVIP/APP/PIP4K2C/NFE2L2/OPTN/DHX36/DDA1/RNF31/ABCD1/VHL/MLH1/OAZ2/RDX/DIS3/FBXO7/TICAM1/RCHY1/PRKCD/CELF1/ADAM8/VCP/SNX18/ATG13/PSMC…
GO:0048659	smooth muscle cell proliferation	107	-0.541564	-2.01148	6.34798e-07	3.17928e-05	2.58652e-05	1571	tags=28%, list=12%, signal=25%	GNA13/HMOX1/ELANE/RPS6KB1/SMPD3/PIK3CA/POLDIP2/SRC/SOD2/STAT1/GNA12/CTNNB1/CDKN1A/MMP9/TGFB1/MEF2D/PDCD4/MFN2/MIR27A/PTGS2/MIR223/DDIT3/TNF/ITGB3/TRIB1/THBS1/HBEGF/NR4A3/TNFAIP3/JUN
GO:0009617	response to bacterium	397	-0.475516	-2.00124	1e-10	1.96245e-08	1.59656e-08	2261	tags=34%, list=18%, signal=29%	CD24/FUCA2/HSF1/IRF5/GATA1/TNFRSF14/PDE4B/USP18/DHX15/NOD2/TUSC2/IRAK1/CX3CR1/SYT11/SPI1/SLC17A5/LITAF/MYD88/MR1/FASLG/ROMO1/C5AR1/BCL10/CEBPB/SNX3/PTGER2/OAS3/PLAA/RAB14/LY96/TNFSF4/ELANE/CCDC186/TNIP2/RPS6KB1/SPON2/HLA-DRB1/ACP5/OPTN/FGR/FAU/RNF31/MLH1/GRN/CMPK2/LTA/PELI1/TSPO/CD180/CD6/HNRNPA0/TMEM229B/LRG1/FBXO3/CASP8/PPBP/SLPI/SRC/TICAM1/SOD2/PRKCD/CCR4/CXCL5/FCER1G/GFI1/PTGER4/OTUD5/CD1D/CL…
GO:0031331	positive regulation of cellular catabolic process	347	-0.47948	-1.99782	1e-10	1.96245e-08	1.59656e-08	2529	tags=35%, list=20%, signal=29%	PRKAA1/CNOT2/LAPTM5/PIK3C2A/SYNCRIP/CSDE1/YTHDF2/CAMKK2/SNX30/KAT5/YTHDF1/PAFAH1B2/ZER1/HNRNPU/HSF1/DHX9/TRIM8/KEAP1/AKT2/RAD23A/PSEN1/MID2/NOD2/SGTA/HTT/BAG3/PDE12/PTPN1/CSNK1A1/DXO/L3MBTL3/METTL16/FOXO3/CNOT8/CSNK1D/MOAP1/ATG16L1/FZR1/HMOX1/HECTD1/SESN1/SVIP/APP/PIP4K2C/NFE2L2/OPTN/DHX36/DDA1/RNF31/ABCD1/VHL/MLH1/DIS3/FBXO7/TICAM1/RCHY1/PRKCD/CELF1/ADAM8/VCP/SNX18/ATG13/UVRAG/SAMD4B/SNCA/CNOT6L…
GO:0002443	leukocyte mediated immunity	293	-0.481832	-1.98337	1e-10	1.96245e-08	1.59656e-08	2754	tags=41%, list=22%, signal=33%	RAB44/TAP2/IL21R/HLA-C/MICA/STXBP2/KIR2DL4/RAC2/STX4/HLA-DRA/LIG4/CD74/CD1E/HAVCR2/MAD2L2/JAK3/HSPD1/VAMP8/GATA3/CORO1A/HLA-DRB3/GATA1/NCKAP1L/NOD2/BCL6/TUSC2/CEBPG/CX3CR1/CD1C/HLA-DQA1/HLA-DQB2/SPI1/KMT2E/MYO1G/C1QB/MYD88/MR1/CD40/ARL8B/RNF168/BCL10/TRAF3IP2/CLCF1/HLA-DOB/SLA2/TNFSF4/HMOX1/ELANE/AHR/PIK3CG/NDST2/HLA-DQB1/SPON2/DENND1B/HLA-DRB1/PTGDS/NCR3/HLA-F/DHX36/FGR/MLH1/LTA/VAV1/HLA-DPA1/BA…
GO:0019884	antigen processing and presentation of exogenous antigen	44	-0.612617	-1.9797	6.80363e-05	0.00166897	0.0013578	2769	tags=59%, list=22%, signal=46%	LGMN/TAP2/HLA-DRA/CD74/CD1E/CLEC4A/HLA-DRB3/CD1C/HLA-DQA1/HLA-DQB2/PSME1/MR1/HLA-DOB/CTSD/HLA-DQB1/HLA-DRB1/HLA-F/HLA-DPA1/FCER1G/IFI30/CD1D/HLA-DMA/TRAF6/FCGR1A/HLA-DPB1/HLA-DRB5
GO:0019724	B cell mediated immunity	104	-0.531381	-1.9726	1.02956e-06	4.80596e-05	3.90992e-05	2514	tags=45%, list=20%, signal=37%	HLA-DRA/LIG4/CD74/MAD2L2/HSPD1/HLA-DRB3/NOD2/BCL6/HLA-DQA1/HLA-DQB2/C1QB/MYD88/CD40/RNF168/BCL10/TRAF3IP2/CLCF1/HLA-DOB/SLA2/TNFSF4/HLA-DQB1/HLA-DRB1/MLH1/LTA/HLA-DPA1/BATF/CD226/PRKCD/FCER1G/HLA-DMA/SWAP70/SERPING1/SUPT6H/CLU/TGFB1/GAPT/SLC15A4/FCGR1A/HLA-DPB1/BCL3/TP53BP1/IL2RB/TFRC/NBN/TNF/HLA-DRB5/NFKBIZ
GO:0022407	regulation of cell-cell adhesion	353	-0.472067	-1.97194	1e-10	1.96245e-08	1.59656e-08	2560	tags=34%, list=20%, signal=28%	CITED2/LGALS3/HLA-DRA/LAPTM5/CD74/TNFSF9/HAVCR2/YTHDF2/RHOA/ARID2/MAD2L2/JAK3/HSPD1/KAT5/ST3GAL4/GATA3/CORO1A/DMTN/CD24/HLA-DRB3/DENND6A/SMARCD2/TNFRSF14/NCKAP1L/IL2RA/MINK1/NOD2/BCL6/IRAK1/GP6/HLA-DQA1/HLA-DQB2/SPI1/TNFSF14/TNFSF13B/GTPBP4/FOXO3/SLC7A1/BCL10/ZMIZ1/CEBPB/HLA-DOB/VPS33B/HLX/TNFSF4/ELANE/HLA-DQB1/CD5/HLA-DRB1/TWSG1/PPM1F/PDE5A/RDX/PELI1/CD6/PIK3CA/VAV1/HLA-DPA1/SDC4/SRC/PRKCD/CD9/A…
GO:0006954	inflammatory response	535	-0.460398	-1.97053	1e-10	1.96245e-08	1.59656e-08	2405	tags=32%, list=19%, signal=27%	HAVCR2/LRP1/SIGLEC10/SMAD1/PRCP/ABHD12/VAMP8/NFX1/GATA3/PTGES/CST7/BPGM/DHX9/IRF5/PSEN1/CXCR3/IL2RA/USP18/NDST1/NOD2/BCL6/TUSC2/IL5RA/JAM3/CX3CR1/SYT11/TIMP1/TLR7/RIPK1/NDUFC2/PLSCR1/CNTF/MYD88/SCYL1/EIF2AK1/CD40/MIR15A/P2RX1/C5AR1/CEBPB/NRROS/PTGER2/SLC39A8/TRAF3IP2/PLAA/LY96/TNFSF4/HMOX1/ELANE/TNIP2/ABCC1/PIK3CG/APP/HLA-DRB1/LPCAT3/IFI35/ACP5/NCR3/NFE2L2/ZYX/FGR/ABCD1/GRN/LTA/CD180/CD6/PJA2/PSM…
GO:0098542	defense response to other organism	750	-0.450278	-1.95975	1e-10	1.96245e-08	1.59656e-08	2719	tags=36%, list=21%, signal=30%	NR1D1/TRIM23/WDFY1/TRIM68/HLA-C/MICA/STXBP2/KIR2DL4/TAX1BP1/CCL5/RAB11FIP2/ITGAX/CDC37/AKAP8/PPP1R14B/BIRC2/LGALS3/STX4/SLFN11/APOBEC3A/COTL1/ADAR/PI3/CD74/TREML1/POLR3F/HAVCR2/PTPRS/SYNCRIP/YTHDF2/EXOSC4/SIGLEC10/IFITM1/APOBEC3B/ABCF3/JAK3/HSPD1/KAT5/VAMP8/GATA3/CLEC4A/IRF9/LTF/CORO1A/PPM1B/HEXIM1/TRIM11/BPGM/DHX9/RAB2B/TRIM8/IRF5/DAPK3/RNF185/TNFRSF14/MID2/USP18/DHX15/NOD2/TUSC2/IRAK1/CEBPG/CX3…
GO:0050810	regulation of steroid biosynthetic process	42	-0.610763	-1.95938	5.47611e-05	0.00137849	0.00112148	2719	tags=48%, list=21%, signal=38%	NR1D1/ABCG1/PRKAA1/POR/SF1/SREBF1/H6PD/LPCAT3/DDX20/TSPO/GFI1/DAB2/IGFBP7/DHCR7/INSIG1/NFKB1/ADM/TNF/STARD4/EGR1
GO:0045087	innate immune response	605	-0.453075	-1.95847	1e-10	1.96245e-08	1.59656e-08	2854	tags=38%, list=22%, signal=31%	GPS2/IFNL2/APOBEC3C/NPLOC4/CRK/GSN/MALT1/OAS1/CRCP/NR1D1/TRIM23/WDFY1/TRIM68/HLA-C/MICA/STXBP2/KIR2DL4/TAX1BP1/CCL5/RAB11FIP2/CDC37/AKAP8/PPP1R14B/BIRC2/LGALS3/STX4/APOBEC3A/ADAR/PI3/CD74/TREML1/POLR3F/HAVCR2/PTPRS/SYNCRIP/YTHDF2/SIGLEC10/IFITM1/APOBEC3B/JAK3/HSPD1/KAT5/GATA3/CLEC4A/LTF/CORO1A/HEXIM1/TRIM11/DHX9/RAB2B/TRIM8/IRF5/DAPK3/RNF185/TNFRSF14/MID2/USP18/DHX15/NOD2/IRAK1/CEBPG/CX3CR1/PHB2/…
GO:0051101	regulation of DNA binding	89	-0.53909	-1.95188	7.18519e-06	0.000258775	0.000210528	2556	tags=39%, list=20%, signal=32%	DAZAP2/SKI/TAF10/SRI/MAD2L2/GATA3/GATA1/PSEN1/CEBPG/IRF4/ZBTB7A/SUMO4/HMOX1/RNF220/HABP4/CSNK2B/EP300/SIRT2/CTNNB1/HES1/MMP9/TGFB1/SIN3A/SUMO1/TRAF6/KLF4/BCL3/PER2/DOT1L/GTF2B/DDIT3/PLAUR/MMP8/NFKBIA/JUN
GO:0016032	viral process	334	-0.468425	-1.94764	1e-10	1.96245e-08	1.59656e-08	2523	tags=34%, list=20%, signal=28%	APOBEC3A/ADAR/LIG4/CD74/VPS4A/CCNT2/CSDE1/HCFC2/IFITM1/APOBEC3B/VAMP8/ST3GAL4/CANX/LTF/HEXIM1/TRIM11/DHX9/TRIM8/RAD23A/TNFRSF14/MID2/CTDP1/DDB1/PDE12/MON1B/CSNK1A1/DDX6/CHMP2A/PLSCR1/ST3GAL2/ARL8B/SLC7A1/CHMP4B/TMEM41B/SNX3/PARD6A/ATG16L1/EPS15/OAS3/ITGB5/RNASEK/ILF3/PPIH/PARP9/HLA-DRB1/KPNA3/TSG101/HSP90AB1/EDEM2/CHMP1B/MVB12B/KPNA6/NUP153/RAB1B/INPP5K/SLPI/VCP/NPC1/OASL/GFI1/CFL1/TRIM26/CHMP4BP…
GO:0060986	endocrine hormone secretion	28	-0.661566	-1.94633	0.000392875	0.00675829	0.00549825	1582	tags=36%, list=12%, signal=31%	RAB11FIP1/CRY2/TSPO/DAB2/KDM5B/RAB8B/TMF1/CRY1/HCAR2/IL1B
GO:0097190	apoptotic signaling pathway	460	-0.457043	-1.94535	1e-10	1.96245e-08	1.59656e-08	2261	tags=30%, list=18%, signal=26%	CD24/RRP8/GSKIP/CTTN/QRICH1/DAPK3/GATA1/PSEN1/CHAC1/DDX5/AATF/CX3CR1/SENP1/PIAS4/FAM162A/HTT/BAG3/TRIAP1/PTPN1/MCL1/SYVN1/RIPK1/SPI1/TMBIM1/MNT/MIR15A/SGK3/FASLG/BCL10/CEBPB/SHISA5/MOAP1/SFN/NONO/ACVR1B/MKNK2/LMNA/HMOX1/RPS6KB1/CDKN2D/CD5/NFE2L2/PPM1F/YBX3/SIAH1/MLH1/DEDD/OPA1/ARHGEF2/CASP8/E2F2/SRC/TICAM1/SOD2/PRKCD/PRKRA/SIAH2/SFPQ/ZDHHC3/CIB1/P2RX4/NCK1/EP300/BCLAF1/P4HB/CTNNB1/MADD/PML/BAK1/C…
GO:0010743	regulation of macrophage derived foam cell differentiation	16	-0.754074	-1.94018	0.000303696	0.00551007	0.00448276	790	tags=38%, list=6%, signal=35%	PF4/NR1H2/NFKB1/CSF1/ITGB3/NFKBIA
GO:0034976	response to endoplasmic reticulum stress	202	-0.48511	-1.93308	6.41786e-08	4.78404e-06	3.89209e-06	2884	tags=43%, list=23%, signal=34%	UBQLN1/CREB3L2/PIK3R2/TBL2/NPLOC4/XBP1/COPS5/JKAMP/ERP44/DNAJB12/CALR/TMUB1/DERL2/TNFRSF10B/TMCO1/EIF4G1/CANX/SEC61B/QRICH1/RNF185/CHAC1/SGTA/AUP1/UFC1/PTPN1/UBXN4/SYVN1/SDF2L1/FAF2/CEBPB/USP14/DERL3/SVIP/LPCAT3/CCDC47/NFE2L2/GORASP2/EDEM2/SEC16A/YOD1/PARP6/FICD/DNAJC3/OPA1/TMUB2/PDIA6/VCP/UBXN6/UFM1/EDEM1/NCK1/P4HB/PML/BAK1/RNF103/RNF139/AMFR/UBE2J1/BCL2L11/PIK3R1/NR1H2/CLU/DNAJB9/GET4/FLOT1/HER…
GO:0002460	adaptive immune response based on somatic recombination of immune receptors built from immunoglobulin superfamily domains	233	-0.478465	-1.92906	8.50198e-09	9.39713e-07	7.6451e-07	2470	tags=38%, list=19%, signal=31%	LIG4/CD74/STAT3/CD1E/HAVCR2/MAD2L2/JAK3/HSPD1/GATA3/HLA-DRB3/NCKAP1L/NOD2/BCL6/CD1C/SEMA4A/HLA-DQA1/HLA-DQB2/IRF4/TNFSF13B/MYO1G/C1QB/MYD88/MR1/CD40/RNF168/BCL10/TRAF3IP2/CLCF1/HLA-DOB/HLX/SLA2/TNFSF4/AHR/HLA-DQB1/PKN1/DENND1B/HLA-DRB1/HLA-F/MLH1/LTA/HLA-DPA1/BATF/CD226/PRKCD/FCER1G/CD1D/HLA-DMA/SWAP70/RSAD2/SERPING1/JUNB/CEACAM1/ZBTB1/SUPT6H/CLU/MICB/ADAM17/TGFB1/RORA/IL4R/GAPT/SLC15A4/ARID5A/TR…
GO:0032890	regulation of organic acid transport	45	-0.592643	-1.92748	0.000141358	0.00298092	0.00242515	1008	tags=22%, list=8%, signal=21%	P2RX4/SLC43A2/SNCA/ACSL1/PER2/TNF/THBS1/SLC7A5/ADORA2A/IL1B
GO:0030949	positive regulation of vascular endothelial growth factor receptor signaling pathway	11	-0.823804	-1.92387	0.000359055	0.00626619	0.0050979	127	tags=27%, list=1%, signal=27%	HIF1A/ITGB3/IL1B
GO:1905952	regulation of lipid localization	103	-0.518846	-1.92157	4.30358e-06	0.000161653	0.000131514	1308	tags=25%, list=10%, signal=23%	CRY2/TSPO/PRKCD/P2RX4/SAR1B/PLIN2/FURIN/NR1H2/DAB2/ACSL1/PLIN3/SURF4/SEC24A/SREBF2/KDM5B/TMF1/NFKB1/MIR27A/EHD1/CRY1/TNF/ITGB3/THBS1/NFKBIA/ZC3H12A/IL1B
GO:1903900	regulation of viral life cycle	107	-0.516939	-1.92002	5.51252e-06	0.000203879	0.000165867	2843	tags=49%, list=22%, signal=38%	APOBEC3C/GSN/OAS1/TRIM68/CCL5/APOBEC3A/ADAR/CD74/VPS4A/IFITM1/APOBEC3B/LTF/TRIM11/TRIM8/RAD23A/MID2/DDB1/PDE12/PLSCR1/SNX3/OAS3/ILF3/PPIH/HLA-DRB1/TSG101/KPNA6/INPP5K/SLPI/OASL/TRIM26/VPS37B/TMEM39A/P4HB/IFIT5/RSAD2/FURIN/ZNFX1/TRIM38/IFIT1/TRIM21/N4BP1/LY6E/CD4/MX1/DDX3X/EIF2AK2/CXCL8/KPNA2/IFIH1/TNF/IFITM3/TNIP1
GO:0071396	cellular response to lipid	389	-0.454471	-1.91331	1e-10	1.96245e-08	1.59656e-08	2662	tags=34%, list=21%, signal=28%	MAP2K7/TAF7/CCL5/AKAP8/CARM1/SBNO2/SRD5A1/PRKAA1/CNOT2/CALR/RARG/HAVCR2/RHOA/WNT3/KAT5/LTF/HNRNPU/HSF1/LCOR/GATA1/KCNMB1/PDE4B/NOD2/DDX5/ADCY3/IRAK1/CX3CR1/PHB2/SREBF1/LANCL2/VPS11/SAFB/ZBTB7A/SPI1/USP8/UBR5/LITAF/VDR/MYD88/BCL10/ZMIZ1/CEBPB/PTGER2/KDM3A/KMT2D/PLAA/LY96/TNFSF4/TNIP2/AHR/RPS6KB1/SPON2/PKN1/ABHD2/MGST1/PTGES3/YWHAH/CRY2/CMPK2/PIM1/TSPO/CD180/CD6/KLF9/PPBP/SRC/TICAM1/CXCL5/NCF1/NPC1…
GO:1902532	negative regulation of intracellular signal transduction	362	-0.456628	-1.91075	1e-10	1.96245e-08	1.59656e-08	2000	tags=28%, list=16%, signal=24%	HMGCR/TRIAP1/PTPN1/SYVN1/RIPK1/SPI1/NDUFC2/LITAF/MIR15A/SEC13/SLC39A8/NONO/DUSP7/HDAC3/SLA2/CDKN2D/SESN1/IFI35/NFE2L2/OPTN/YBX3/OPA1/INPP5K/MARK3/ARHGEF2/CASP8/DUSP8/SRC/SOD2/PRKCD/NPC1/FBP1/ADIPOR1/TBC1D7/CHP1/CIB1/STAT1/MAD2L1BP/DUSP2/MAPK14/SH2B3/CYLD/GSK3A/BTN2A2/PRNP/ZNF385A/CLU/KCTD10/MYADM/DAB2/PTTG1IP/RELA/CCAR2/MMP9/DNAJA1/TANK/NDUFS3/USP47/TMEM127/IVNS1ABP/RORA/BID/GBP1/EZR/PPP2CA/DUSP1…
GO:2000515	negative regulation of CD4-positive, alpha-beta T cell activation	26	-0.660854	-1.90856	0.000432254	0.00721659	0.0058711	2335	tags=38%, list=18%, signal=32%	JAK3/BCL6/HLX/TNFSF4/TWSG1/RUNX3/IL4R/SMAD7/CD274/ZC3H12A
GO:0010631	epithelial cell migration	205	-0.478591	-1.90836	2.16814e-07	1.28965e-05	1.04921e-05	2552	tags=34%, list=20%, signal=27%	PTPRM/EMC10/CALR/PIK3C2A/MECP2/ARSB/RHOA/PRCP/GATA3/CORO1A/TESK1/ZEB2/PRKD2/SEMA4A/PLXND1/GPI/CD40/MIR15A/RTN4/SPARC/HMOX1/PIK3CG/PKN1/FSTL1/NFE2L2/PPM1F/RHOB/GRN/MAPRE2/PIK3CA/LRG1/CSNK2B/SRC/JUP/ADIPOR1/CIB1/P2RX4/VEGFA/SRF/CEACAM1/ANXA3/IQSEC1/ADAM17/MMP9/TGFB1/STAT5A/GADD45A/ARF6/MIR29C/HSPB1/MIR23A/RREB1/MAP2K3/KLF4/NR4A1/MIR27A/ADAM9/PTGS2/RRAS/HIF1A/EGR3/TNF/ITGB3/S100P/THBS1/HBEGF/DUSP10/…
GO:0045428	regulation of nitric oxide biosynthetic process	44	-0.589884	-1.90624	0.000247862	0.00466935	0.00379878	1437	tags=36%, list=11%, signal=32%	ACP5/HSP90AB1/TSPO/TICAM1/SOD2/P2RX4/GLA/SMAD3/CLU/HSP90AA1/KLF4/PTGS2/TNF/MMP8/ZC3H12A/IL1B
GO:0034097	response to cytokine	649	-0.440266	-1.90569	1e-10	1.96245e-08	1.59656e-08	2399	tags=32%, list=19%, signal=28%	SYNCRIP/YTHDF2/RHOA/IFITM1/MYBL2/JAK3/HSPD1/GATA3/CORO1A/MAP4K3/CD24/LIMS1/HNRNPU/DHX9/SRSF7/KEAP1/IRF5/EPOR/DAPK3/TIMP2/RNF185/TNFRSF14/CXCR3/IL2RA/FOSL1/USP18/MTF2/LSP1/TUBA1A/IRAK1/IL5RA/USP10/CX3CR1/PIAS4/STIP1/PDE12/TIMP1/PTPN1/LSM14A/LILRA1/MCL1/JARID2/RIPK1/SPI1/TNFSF13B/SHMT2/PARP14/PLSCR1/CNTF/MYD88/CD40/MYO1C/FOXO3/FASLG/CEBPB/KDM3A/OAS3/TRAF3IP2/CLCF1/SH2B2/TNIP2/RPS6KB1/PARP9/APP/ACP5…
GO:0044000	movement in host	126	-0.500937	-1.90386	3.97254e-06	0.000150988	0.000122837	2466	tags=37%, list=19%, signal=30%	CD74/VPS4A/IFITM1/VAMP8/TRIM11/FUCA2/TRIM8/TNFRSF14/MID2/DDB1/CHMP2A/PLSCR1/ARL8B/SLC7A1/CHMP4B/SNX3/EPS15/ITGB5/RNASEK/HLA-DRB1/KPNA3/TSG101/CHMP1B/NUP153/SRC/NPC1/TRIM26/CHMP4BP1/UVRAG/VPS37B/P4HB/FURIN/TRIM38/TRIM21/LY6E/CD4/SLC3A2/IST1/CHMP2B/VPS18/CXCL8/TFRC/GPR15/ITGB3/IFITM3/LDLR/ICAM1
GO:0050870	positive regulation of T cell activation	199	-0.477451	-1.90141	3.76418e-07	2.05661e-05	1.67317e-05	2514	tags=35%, list=20%, signal=28%	HLA-DRA/CD74/TNFSF9/HAVCR2/RHOA/ARID2/JAK3/HSPD1/KAT5/GATA3/CORO1A/CD24/HLA-DRB3/SMARCD2/TNFRSF14/NCKAP1L/IL2RA/NOD2/BCL6/HLA-DQA1/HLA-DQB2/TNFSF14/TNFSF13B/FOXO3/SLC7A1/BCL10/ZMIZ1/HLA-DOB/HLX/TNFSF4/HLA-DQB1/CD5/HLA-DRB1/CD6/PIK3CA/VAV1/HLA-DPA1/SRC/ADAM8/NCK1/CD1D/HLA-DMA/HES1/ZBTB1/BTN2A2/SIRPB1/RUNX3/MAP3K8/IL4R/TRAF6/YES1/CD4/SART1/SASH3/HLA-DPB1/ICOSLG/TFRC/CCL2/PNP/EGR3/NLRP3/RIPK2/HLA-DR…
GO:0090130	tissue migration	208	-0.476577	-1.90132	6.54494e-08	4.84124e-06	3.93862e-06	2552	tags=33%, list=20%, signal=27%	PTPRM/EMC10/CALR/PIK3C2A/MECP2/ARSB/RHOA/PRCP/GATA3/CORO1A/TESK1/ZEB2/PRKD2/SEMA4A/PLXND1/GPI/CD40/MIR15A/RTN4/SPARC/HMOX1/PIK3CG/PKN1/FSTL1/NFE2L2/PPM1F/RHOB/GRN/MAPRE2/PIK3CA/LRG1/CSNK2B/SRC/JUP/ADIPOR1/CIB1/P2RX4/VEGFA/SRF/CEACAM1/ANXA3/IQSEC1/ADAM17/MMP9/TGFB1/STAT5A/GADD45A/ARF6/MIR29C/HSPB1/MIR23A/RREB1/MAP2K3/KLF4/NR4A1/MIR27A/ADAM9/PTGS2/RRAS/HIF1A/EGR3/TNF/ITGB3/S100P/THBS1/HBEGF/DUSP10/…
GO:0140894	endolysosomal toll-like receptor signaling pathway	33	-0.614784	-1.90031	0.00054	0.00849859	0.00691408	2884	tags=55%, list=23%, signal=42%	UBQLN1/OAS1/WDFY1/HAVCR2/PTPRS/IRAK1/TLR7/MYD88/RTN4/TNIP2/PELI1/RSAD2/FLOT1/SLC15A4/DDX3X/EPG5/TNF/TNFAIP3
GO:0080164	regulation of nitric oxide metabolic process	45	-0.584257	-1.9002	0.00018997	0.00379702	0.00308909	1437	tags=36%, list=11%, signal=32%	ACP5/HSP90AB1/TSPO/TICAM1/SOD2/P2RX4/GLA/SMAD3/CLU/HSP90AA1/KLF4/PTGS2/TNF/MMP8/ZC3H12A/IL1B
GO:0031652	positive regulation of heat generation	6	-0.951316	-1.89937	1.29856e-05	0.000417624	0.000339761	176	tags=50%, list=1%, signal=49%	PTGS2/TNF/IL1B
GO:0071243	cellular response to arsenic-containing substance	19	-0.697871	-1.89839	0.00132506	0.0165693	0.0134801	1591	tags=47%, list=12%, signal=42%	MKNK2/HMOX1/GSTO1/DHX36/VCP/ZFAND2A/DDX3X/PPIF/ZC3H12A
GO:0014009	glial cell proliferation	42	-0.590029	-1.89286	0.000241476	0.00458901	0.00373341	1458	tags=24%, list=11%, signal=21%	KRAS/LTA/TSPO/HES1/RNF10/CLU/CSF1/TNF/SLC7A5/IL1B
GO:0002252	immune effector process	450	-0.444229	-1.88632	1e-10	1.96245e-08	1.59656e-08	2569	tags=35%, list=20%, signal=29%	SBNO2/LGALS3/STX4/HLA-DRA/LAPTM5/LIG4/CD74/STAT3/CD1E/HAVCR2/LRP1/MAD2L2/JAK3/HSPD1/VAMP8/GATA3/CORO1A/HLA-DRB3/GATA1/PSEN1/TNFRSF14/NCKAP1L/NOD2/BCL6/TUSC2/CEBPG/CX3CR1/CD1C/PHB2/PLD2/SEMA4A/HLA-DQA1/TLR7/HLA-DQB2/EOMES/IRF4/SPI1/KMT2E/MYO1G/GPI/LITAF/C1QB/MYD88/MR1/CD40/ARL8B/RNF168/BCL10/TRAF3IP2/CLCF1/HLA-DOB/HLX/SLA2/TNFSF4/HMOX1/LFNG/ELANE/AHR/PIK3CG/NDST2/HLA-DQB1/SPON2/PKN1/VAV2/APP/DENND…
GO:0033619	membrane protein proteolysis	44	-0.58221	-1.88144	0.000369395	0.00640019	0.00520691	1110	tags=32%, list=9%, signal=29%	PSEN1/TIMP2/APH1A/TIMP1/ADAM8/FURIN/ADAM17/TGFB1/SPPL2A/PSENEN/SNX9/ADAM9/TNF/IL1B
GO:0002831	regulation of response to biotic stimulus	356	-0.44923	-1.87655	3.46672e-10	5.91384e-08	4.81124e-08	2405	tags=33%, list=19%, signal=28%	HAVCR2/PTPRS/YTHDF2/HSPD1/LTF/PPM1B/HEXIM1/HLA-DRB3/DHX9/RNF185/USP18/NOD2/IRAK1/PHB2/SYT11/RNF26/TLR7/PTPN1/LSM14A/ZDHHC5/IRF4/SPI1/PARP14/PLSCR1/MYD88/PQBP1/MR1/CD40/BCL10/OAS3/NONO/TRAF3IP2/RTN4/LY96/TNIP2/AHR/PARP9/HLA-DRB1/IFI35/NCR3/NFE2L2/OPTN/HLA-F/FGR/RNF31/GRN/PELI1/CD180/PJA2/VAV1/OTULIN/CASP8/SRC/CD226/TICAM1/NCF1/ADAM8/OASL/GFI1/SFPQ/STAT1/EP300/GPR108/CD1D/OTUD4/SIRT2/RSAD2/SERPING1…
GO:0032770	positive regulation of monooxygenase activity	22	-0.679499	-1.87511	0.000587087	0.00910553	0.00740786	418	tags=18%, list=3%, signal=18%	GCH1/HIF1A/TNF/IL1B
GO:0140895	cell surface toll-like receptor signaling pathway	33	-0.605369	-1.87121	0.000707832	0.0106186	0.00863881	2801	tags=48%, list=22%, signal=38%	OAS1/NR1D1/WDFY1/RAB11FIP2/LTF/NOD2/IRAK1/LY96/TNIP2/IFI35/PELI1/PJA2/NINJ1/RIPK2/NFKBIA/TNFAIP3
GO:0050886	endocrine process	47	-0.572428	-1.87094	0.000349062	0.00613635	0.00499226	1582	tags=28%, list=12%, signal=24%	RAB11FIP1/NDST2/KRAS/CRY2/TSPO/DAB2/KDM5B/RAB8B/TMF1/ECE1/CRY1/HCAR2/IL1B
GO:0072577	endothelial cell apoptotic process	35	-0.603408	-1.86951	0.000548059	0.00856933	0.00697163	1776	tags=34%, list=14%, signal=30%	CD40/MIR15A/FASLG/TNIP2/NFE2L2/HIPK1/PDCD4/CCL2/TNF/THBS1/ICAM1/TNFAIP3
GO:0033993	response to lipid	582	-0.433814	-1.86865	1e-10	1.96245e-08	1.59656e-08	2167	tags=27%, list=17%, signal=24%	KCNMB1/FOSL1/PDE4B/NOD2/DDX5/ADCY3/IRAK1/CX3CR1/PHB2/PDGFA/SREBF1/LANCL2/VPS11/SAFB/ZBTB7A/SPI1/GPI/USP8/UBR5/LITAF/VDR/MYD88/FOXO3/FASLG/NEFL/BCL10/ZMIZ1/CEBPB/PTGER2/KDM3A/KMT2D/PLAA/LY96/TNFSF4/ELANE/TNIP2/AHR/RPS6KB1/CDKN2D/SPON2/PKN1/ABHD2/MGST1/PTGDS/ACP5/PTGES3/YWHAH/CRY2/CMPK2/LTA/PIM1/PELI1/TSPO/CD180/CD6/PIK3CA/KLF9/HNRNPA0/FBXO3/CASP8/PPBP/SLPI/GLB1/SRC/TICAM1/SOD2/CXCL5/NCF1/NPC1/FBP1…
GO:0062012	regulation of small molecule metabolic process	210	-0.46893	-1.86832	8.93787e-08	6.22801e-06	5.06684e-06	1530	tags=21%, list=12%, signal=19%	AK4/APP/LPCAT3/ABCD1/TSPO/SRC/VCP/FBP1/ADIPOR1/GFI1/EP300/SNCA/USP7/GSK3A/CEACAM1/ARPP19/NR1H2/MIDN/DAB2/MID1IP1/RORA/DHCR7/PFKFB2/MFSD2A/INSIG1/SIK1/DDIT4/NFKB1/SESN2/CRY1/PTGS2/HIF1A/ADM/SLC4A1/TNF/RANBP2/STARD4/LDLR/IER3/PLEK/NR4A3/EGR1/PMAIP1/IL1B
GO:0022605	mammalian oogenesis stage	7	-0.89735	-1.86825	0.000358657	0.00626619	0.0050979	352	tags=29%, list=3%, signal=28%	YTHDC1/TNFAIP6
GO:1904951	positive regulation of establishment of protein localization	236	-0.462302	-1.86732	8.85086e-08	6.2124e-06	5.05414e-06	2901	tags=36%, list=23%, signal=28%	ERGIC3/FLNA/HSPA1L/PIK3R2/TM9SF4/CD2AP/RAC2/DNM1L/SIRT6/NMT1/ABCG1/TMED10/ICE1/STX4/PRKAA1/TCF7L2/PPM1A/MPC2/YWHAE/MIEF1/DOC2B/SRI/RBM22/AKT2/PSEN1/CTDSPL2/ORAI1/ABLIM3/BAG3/SAR1A/CCT2/VPS11/ACSL3/UBR5/UBE2D3/MYO1C/PARD6A/SFN/HDAC3/HLA-DRB1/TSG101/EDEM2/RNF31/EMD/OAZ2/HPS4/OSBP/SRC/PRKCD/BAP1/ADAM8/JUP/EDEM1/ATG13/CHP1/CIB1/SAR1B/MAPK14/GSK3A/RHOU/SMAD3/STOM/ZPR1/PRNP/PIK3R1/NR1H2/TGFB1/USP36/SEC…
GO:0046885	regulation of hormone biosynthetic process	19	-0.686093	-1.86635	0.00197223	0.0222072	0.0180668	1063	tags=42%, list=8%, signal=39%	POR/H6PD/GFI1/DAB2/NFKB1/HIF1A/ADM/EGR1
GO:0002711	positive regulation of T cell mediated immunity	49	-0.563015	-1.86272	0.000826739	0.0117951	0.00959601	2808	tags=49%, list=22%, signal=38%	MALT1/TAP2/HLA-C/MICA/HLA-DRA/CD1E/HSPD1/GATA3/HLA-DRB3/CD1C/MR1/TNFSF4/DENND1B/HLA-DRB1/HLA-F/CD1D/RSAD2/ZBTB1/MICB/ARID5A/TRAF6/SASH3/NLRP3/IL1B
GO:0006914	autophagy	467	-0.43648	-1.8612	1e-10	1.96245e-08	1.59656e-08	2802	tags=36%, list=22%, signal=29%	CLTC/FUNDC2/FKBP8/ZFYVE1/ATG101/TRIM68/VPS26A/TAX1BP1/DNM1L/PIK3C2B/CDC37/TBC1D25/PRKAA1/CALR/PIK3C2A/ARSB/STAT3/VPS4A/CISD2/ATP6V0A2/TRAPPC4/C19orf12/RAB12/CAMKK2/SNX30/KAT5/VAMP8/EIF4G1/PAFAH1B2/TRIM8/CTTN/KEAP1/DAPK3/PSEN1/RNF185/MID2/NOD2/USP10/PHB2/SYT11/SREBF1/GABARAPL2/HTT/BAG3/AUP1/RAB5A/UFC1/RHEB/MCL1/VPS11/STK35/CHMP2A/CTSA/GOLGA2/RGS19/ARL8B/FOXO3/CHMP4B/TMEM41B/MOAP1/ATG16L1/ATG4D/PLA…
GO:0061919	process utilizing autophagic mechanism	467	-0.43648	-1.8612	1e-10	1.96245e-08	1.59656e-08	2802	tags=36%, list=22%, signal=29%	CLTC/FUNDC2/FKBP8/ZFYVE1/ATG101/TRIM68/VPS26A/TAX1BP1/DNM1L/PIK3C2B/CDC37/TBC1D25/PRKAA1/CALR/PIK3C2A/ARSB/STAT3/VPS4A/CISD2/ATP6V0A2/TRAPPC4/C19orf12/RAB12/CAMKK2/SNX30/KAT5/VAMP8/EIF4G1/PAFAH1B2/TRIM8/CTTN/KEAP1/DAPK3/PSEN1/RNF185/MID2/NOD2/USP10/PHB2/SYT11/SREBF1/GABARAPL2/HTT/BAG3/AUP1/RAB5A/UFC1/RHEB/MCL1/VPS11/STK35/CHMP2A/CTSA/GOLGA2/RGS19/ARL8B/FOXO3/CHMP4B/TMEM41B/MOAP1/ATG16L1/ATG4D/PLA…
GO:0071496	cellular response to external stimulus	247	-0.459684	-1.86079	8.35572e-08	5.92096e-06	4.81704e-06	2613	tags=31%, list=20%, signal=25%	PIK3C2B/SUV39H1/PDK2/SRD5A1/PRKAA1/AOC1/TXN2/TNFRSF10B/KAT5/EIF4G1/RRP8/FOSL1/PRKAB1/SREBF1/GABARAPL2/BAG3/CDA/TLR7/TNFSF14/VDR/MYD88/CD40/FOXO3/DSC2/BCL10/HMOX1/SESN1/SLC9A1/MAP3K14/NFE2L2/RRAGD/UPP1/SLC2A1/HABP4/PIM1/CASP8/ATG14/CPEB4/PTGER4/ENG/MAP3K2/RICTOR/PLIN2/DNAJC15/BAK1/PPM1D/SRF/CDKN1A/PLIN3/WDR45B/SREBF2/ULK1/GADD45A/GABARAPL1/FAS/SESN3/SNW1/JMY/NUAK2/MAP1LC3B/FOS/EIF2AK3/MFSD2A/EIF2A…
GO:0014070	response to organic cyclic compound	564	-0.432202	-1.85852	1e-10	1.96245e-08	1.59656e-08	2572	tags=31%, list=20%, signal=26%	CARM1/BIRC2/DIAPH1/SRD5A1/PRKAA1/AOC1/TXN2/CNOT2/CALR/THBD/STAT3/AQP9/RHOA/SMAD1/KAT5/DMTN/POR/VKORC1/HNRNPU/HSF1/DHX9/LCOR/GATA1/KCNMB1/FOSL1/PDE4B/USP18/NOD2/DDX5/ADCY3/PHB2/PDGFA/SREBF1/EIF4A3/CDA/PDE12/TLR7/OR10H5/VPS11/SAFB/ZBTB7A/GPI/SLC22A6/USP8/UBR5/VDR/MYD88/PQBP1/HRH2/NEFL/P2RX1/ZMIZ1/CEBPB/PTGER2/KDM3A/KMT2D/GSTM2/PPP2R2A/AHR/PIK3CG/RPS6KB1/CDKN2D/EFTUD2/SLC9A1/PKN1/ABHD2/APP/PTGDS/RAP…
GO:2000679	positive regulation of transcription regulatory region DNA binding	16	-0.722034	-1.85775	0.00130027	0.0163872	0.0133319	995	tags=50%, list=8%, signal=46%	DAZAP2/GATA3/EP300/CTNNB1/TGFB1/TRAF6/KLF4/GTF2B
GO:0060326	cell chemotaxis	196	-0.467319	-1.8569	8.59485e-07	4.11185e-05	3.34522e-05	1212	tags=21%, list=9%, signal=20%	VAV1/PPBP/PRKCD/CXCL5/FCER1G/ADAM8/GPR183/MPP1/CMKLR1/P2RX4/SWAP70/VEGFA/CXCR5/OXSR1/PF4/AKIRIN1/ADAM17/PIP5K1A/DUSP1/HSPB1/CREB3/ELMO2/CXCL16/NINJ1/TREM1/NR4A1/CCL4/CSF1/CXCL8/MIR223/CCL2/SBDS/EGR3/CCL3L3/CCL3/FFAR2/C3AR1/CCR1/THBS1/HBEGF/TNFAIP6/IL1B
GO:0031347	regulation of defense response	527	-0.432003	-1.84928	1e-10	1.96245e-08	1.59656e-08	2405	tags=33%, list=19%, signal=28%	HAVCR2/PTPRS/YTHDF2/SIGLEC10/ABHD12/HSPD1/VAMP8/GATA3/LTF/PPM1B/PTGES/HEXIM1/CST7/DHX9/RNF185/IL2RA/USP18/NOD2/BCL6/IRAK1/PHB2/SYT11/RNF26/TLR7/PTPN1/LSM14A/ZDHHC5/RIPK1/IRF4/SPI1/NDUFC2/PARP14/PLSCR1/MYD88/PQBP1/CD40/MIR15A/BCL10/CEBPB/OAS3/SLC39A8/NONO/TRAF3IP2/RTN4/LY96/TNFSF4/ELANE/TNIP2/ABCC1/PIK3CG/PARP9/APP/HLA-DRB1/LPCAT3/IFI35/ACP5/NCR3/NFE2L2/OPTN/HLA-F/ZYX/FGR/RNF31/GRN/LTA/PELI1/PJA2/…
GO:0006886	intracellular protein transport	686	-0.426733	-1.84853	1e-10	1.96245e-08	1.59656e-08	2915	tags=36%, list=23%, signal=30%	ZFAND6/ERGIC3/PEX12/MED1/FLNA/HSPA1L/ARL6IP1/PIK3R2/TIMM23B/NPLOC4/SEC24B/AP4B1/CLTC/AP2A1/ZDHHC6/TM9SF4/TRIM23/TNPO2/SORT1/STXBP2/VPS26A/RAC2/SIRT6/IPO4/NMT1/TIMM22/TMED10/CDC37/BARD1/ICE1/STX4/PRKAA1/CALR/LAPTM5/ARF3/PPM1A/CD74/STAT3/TRAK1/VPS4A/YWHAE/MIEF1/DERL2/HSPD1/RBM22/COPB1/TRAM1/SEC61A2/TIMM10B/DMTN/NUP54/CD24/SEC61B/CTTN/AKT2/YWHAG/PSEN1/ARL4C/CTDSPL2/TUBA1A/OXA1L/ABLIM3/ZDHHC12/SGTA/P…
GO:0050865	regulation of cell activation	499	-0.432048	-1.84551	1e-10	1.96245e-08	1.59656e-08	2517	tags=32%, list=20%, signal=27%	SPHK1/HLA-DRA/LAPTM5/THBD/CD74/TNFSF9/HAVCR2/RHOA/ARID2/MAD2L2/JAK3/HSPD1/KAT5/VAMP8/GATA3/CORO1A/DMTN/CD24/HLA-DRB3/CST7/GATA1/SMARCD2/TNFRSF14/NCKAP1L/IL2RA/NOD2/BCL6/SYT11/PDGFA/GP6/HLA-DQA1/HLA-DQB2/IRF4/SPI1/TNFSF14/TNFSF13B/PLSCR1/MYD88/CD40/BLOC1S6/FOXO3/SLC7A1/BCL10/ZMIZ1/CEBPB/CLPTM1/CLCF1/HLA-DOB/VPS33B/HLX/GP1BB/TNFSF4/HMOX1/TNIP2/AHR/DCAF15/HLA-DQB1/PKN1/CD5/HLA-DRB1/ZNF335/TWSG1/HLA-…
GO:0071277	cellular response to calcium ion	53	-0.550733	-1.84475	0.000422726	0.00711897	0.00579168	848	tags=17%, list=7%, signal=16%	JUNB/ALOX5AP/FOS/CLIC4/HSPA5/JUND/PPIF/FOSB/JUN
GO:0001885	endothelial cell development	48	-0.559701	-1.84345	0.000734796	0.0109209	0.00888474	1855	tags=29%, list=14%, signal=25%	TJP2/MYD88/RAP1B/RDX/FASN/VEGFA/MYADM/EZR/RAPGEF1/CLIC4/PPP1R16B/TNF/ICAM1/IL1B
GO:0002684	positive regulation of immune system process	749	-0.423512	-1.84291	1e-10	1.96245e-08	1.59656e-08	2494	tags=32%, list=19%, signal=27%	CALR/CD101/LAPTM5/CD74/CD1E/POLR3F/TNFSF9/HAVCR2/PTPRS/RHOA/GRB2/ARID2/MAD2L2/JAK3/HSPD1/KAT5/VAMP8/GATA3/LTF/CORO1A/HEXIM1/CD24/HLA-DRB3/HSF1/DHX9/GATA1/SMARCD2/PSEN1/RNF185/TNFRSF14/NCKAP1L/ELF1/IL2RA/PDE4B/NOD2/BCL6/IRAK1/JAM3/CX3CR1/CD1C/PHB2/PLD2/PRKD2/HLA-DQA1/TLR7/HLA-DQB2/LSM14A/ZDHHC5/RIPK1/IRF4/SPI1/TNFSF14/TNFSF13B/MYO1G/GPI/PLSCR1/C1QB/MYD88/PQBP1/MR1/CD40/BLOC1S6/FOXO3/SLC7A1/C5AR1/B…
GO:0007622	rhythmic behavior	30	-0.616854	-1.84104	0.00101637	0.0134991	0.0109823	906	tags=40%, list=7%, signal=37%	TP53/ADORA1/NR1D1/SRD5A1/PER3/PTGDS/BTBD9/CSNK1E/NR1D2/EGR2/ADORA2A/EGR1
GO:0001660	fever generation	6	-0.920973	-1.83878	0.00016258	0.00332632	0.00270615	176	tags=50%, list=1%, signal=49%	PTGS2/TNF/IL1B
GO:2000351	regulation of endothelial cell apoptotic process	32	-0.599938	-1.83341	0.00132047	0.0165549	0.0134683	1776	tags=34%, list=14%, signal=30%	CD40/MIR15A/FASLG/TNIP2/NFE2L2/PDCD4/CCL2/TNF/THBS1/ICAM1/TNFAIP3
GO:0006809	nitric oxide biosynthetic process	53	-0.547216	-1.83297	0.000507925	0.00814034	0.00662262	1437	tags=36%, list=11%, signal=32%	ACP5/HSP90AB1/TSPO/TICAM1/SOD2/P2RX4/GLA/SMAD3/CLU/RORA/CYB5R3/GCH1/HSP90AA1/KLF4/PTGS2/TNF/MMP8/ZC3H12A/IL1B
GO:0097084	vascular associated smooth muscle cell development	8	-0.839411	-1.83289	0.00156395	0.0187588	0.0152613	1055	tags=50%, list=8%, signal=46%	ENG/VEGFA/HES1/ADM
GO:0045598	regulation of fat cell differentiation	89	-0.505846	-1.83151	9.33529e-05	0.00214244	0.00174299	3067	tags=44%, list=24%, signal=34%	C1QL4/CCDC85B/ATAT1/ZFP36L2/GPS2/XBP1/SAV1/TFE3/NR1D1/SORT1/SIRT6/CARM1/GATA3/HNRNPU/CEBPB/MEX3C/KLF5/PIM1/SOD2/CMKLR1/SYAP1/METRNL/SIRT2/HES1/MAPK14/SMAD3/ZNF385A/TGFB1/RORA/ZFP36L1/RREB1/INSIG1/MIR27A/PTGS2/DDIT3/TNF/ZFP36/DUSP10/ZC3H12A
GO:0071345	cellular response to cytokine stimulus	572	-0.425511	-1.8312	1e-10	1.96245e-08	1.59656e-08	2635	tags=34%, list=21%, signal=28%	CCL5/CSF3R/TLE4/CDC37/SMARCA5/BIRC2/SBNO2/STX4/SPHK1/ADAR/LAPTM5/RARG/CD74/STAT3/SYNCRIP/YTHDF2/RHOA/IFITM1/MYBL2/JAK3/HSPD1/GATA3/CORO1A/CD24/LIMS1/HNRNPU/DHX9/SRSF7/KEAP1/IRF5/EPOR/DAPK3/RNF185/TNFRSF14/CXCR3/IL2RA/USP18/MTF2/LSP1/IRAK1/IL5RA/USP10/CX3CR1/PIAS4/STIP1/PDE12/PTPN1/LSM14A/LILRA1/JARID2/RIPK1/SPI1/TNFSF13B/PARP14/CNTF/MYD88/CD40/MYO1C/FOXO3/FASLG/CEBPB/KDM3A/OAS3/TRAF3IP2/CLCF1/SH2…
GO:0000422	autophagy of mitochondrion	79	-0.512235	-1.82681	0.000145483	0.00303463	0.00246884	3803	tags=57%, list=30%, signal=40%	BNIP3L/MAP1LC3B2/ARFIP2/ATG12/WDR45/WIPI1/FBXW7/HUWE1/AMBRA1/MAP1LC3A/TP53/GABARAP/WIPI2/FUNDC2/FKBP8/DNM1L/CDC37/CISD2/CAMKK2/SNX30/CTTN/PHB2/SREBF1/GABARAPL2/HTT/ATG4D/OPTN/TSPO/FBXO7/USP30/ATG14/ATG13/ATG9A/GSK3A/WDR45B/USP36/SREBF2/RB1CC1/GABARAPL1/SQSTM1/MUL1/MAP1LC3B/MFN2/ATG2A/HIF1A
GO:0030212	hyaluronan metabolic process	18	-0.68335	-1.82462	0.00200036	0.0224735	0.0182835	692	tags=28%, list=5%, signal=26%	SMPD3/TGFB1/NFKB1/TNFAIP6/IL1B
GO:0060352	cell adhesion molecule production	9	-0.817878	-1.82364	0.00395001	0.0378159	0.0307654	206	tags=22%, list=2%, signal=22%	CXCL8/IL1B
GO:0010827	regulation of glucose transmembrane transport	46	-0.558753	-1.81708	0.000841547	0.0119005	0.00968169	1547	tags=30%, list=12%, signal=27%	RTN2/RPS6KB1/NFE2L2/INPP5K/MAPK14/GSK3A/ARPP19/PIK3R1/PEA15/YES1/MIR223/TNF/NR4A3/IL1B
GO:0060548	negative regulation of cell death	683	-0.419188	-1.8163	1e-10	1.96245e-08	1.59656e-08	2663	tags=31%, list=21%, signal=26%	DNAJB6/GPX4/TAX1BP1/MDM2/CCL5/BARD1/RPL10/BIRC2/CITED2/LGALS3/TMEM14A/PRKAA1/SPHK1/ADAR/LAPTM5/TCF7L2/MECP2/LIG4/CD74/TSC22D3/VPS4A/DDAH2/RHOA/JAK3/HSPD1/EIF4G1/GATA3/LTF/CORO1A/DNAJC5/POR/HSF1/CTTN/AKT2/GATA1/PSEN1/NCKAP1L/NOD2/API5/BCL6/AATF/ARAF/DDB1/CX3CR1/PHB2/HTT/BAG3/HIGD2A/PDE12/TRIAP1/TIMP1/PTPN1/MCL1/SYVN1/RIPK1/PLXND1/TNFSF14/TMBIM1/GPI/NDUFC2/CHMP2A/CNTF/THOC6/MNT/SGK3/NEFL/BCL10/CHMP…
GO:0032101	regulation of response to external stimulus	720	-0.417646	-1.81602	1e-10	1.96245e-08	1.59656e-08	2690	tags=34%, list=21%, signal=28%	MICA/ENPP4/KIR2DL4/GPX4/RAC2/DNM1L/CCL5/NMT1/RAB11FIP2/CDC37/BIRC2/SBNO2/STX4/MVK/SPHK1/PSMB4/ADAR/CALR/THBD/CD74/POLR3F/HAVCR2/PTPRS/YTHDF2/SIGLEC10/WNT3/ABHD12/HSPD1/YTHDF1/VAMP8/ST3GAL4/GATA3/LTF/DMTN/PPM1B/PTGES/HEXIM1/VKORC1/CST7/DHX9/RNF185/NCKAP1L/IL2RA/USP18/NOD2/BCL6/IRAK1/JAM3/CX3CR1/PHB2/SYT11/PDGFA/PRKD2/SEMA4A/RNF26/TLR7/PTPN1/LSM14A/ZDHHC5/RIPK1/IRF4/SPI1/TNFSF14/NDUFC2/PARP14/PLSCR…
GO:0045597	positive regulation of cell differentiation	552	-0.423093	-1.81595	1e-10	1.96245e-08	1.59656e-08	2514	tags=28%, list=20%, signal=23%	HLA-DRA/CD101/TCF7L2/MECP2/LIG4/CD74/STAT3/CUX1/GOLGA4/TNFSF9/RHOA/IFITM1/SMAD1/ARID2/WNT3/NID1/MAD2L2/FAM20C/KAT5/EIF4G1/GATA3/LTF/POR/CD24/HNRNPU/HSF1/GATA1/SMARCD2/NCKAP1L/IL2RA/BCL6/ZEB2/CX3CR1/ZFYVE27/RHEB/RIPK1/PLXND1/MTCH2/SPI1/TNFSF14/FBN2/SPEN/DLG4/PLXNB2/VDR/UPF3B/SPAG9/BLOC1S6/FOXO3/NEFL/ZMIZ1/CEBPB/CSNK1D/TGIF2/SFN/CLCF1/HLX/ACVR1B/BRD1/TNFSF4/TAL1/HLA-DRB1/KRAS/NAP1L1/ZNF335/DHX36/HS…
GO:0006109	regulation of carbohydrate metabolic process	126	-0.477649	-1.81535	3.08435e-05	0.000844989	0.000687446	3492	tags=40%, list=27%, signal=29%	PTAFR/PGAM1/GIT1/PPP1R3B/PTPN2/EPM2AIP1/SIRT1/DGAT2/PDK3/SIRT7/TP53/PTK2B/CLTC/AP2A1/SLC2A6/SIRT6/PDK2/PRKAA1/STAT3/AKT2/PSEN1/DDB1/ZBTB7A/PHLDA2/APP/SMPD3/INPP5K/SRC/FBP1/ADIPOR1/EP300/SNCA/USP7/GSK3A/ARPP19/MIDN/TGFB1/RORA/PFKFB2/SIK1/DDIT4/NFKB1/SESN2/CRY1/HIF1A/SLC4A1/RANBP2/IER3/PLEK/PMAIP1
GO:0042178	xenobiotic catabolic process	9	-0.813724	-1.81438	0.004582	0.0422846	0.0344009	1600	tags=67%, list=13%, signal=58%	GSTM2/GSTO1/TPMT/GSTM4/ACSL1/GSTM1
GO:0044409	entry into host	104	-0.488625	-1.81388	4.10118e-05	0.00107166	0.000871853	3241	tags=43%, list=25%, signal=33%	SIGLEC1/LAMP1/TRIM22/LGALS9/CD81/CXCR4/GSN/TRIM68/NCAM1/CD74/IFITM1/VAMP8/TRIM11/FUCA2/TRIM8/TNFRSF14/MID2/PLSCR1/SLC7A1/SNX3/EPS15/ITGB5/RNASEK/HLA-DRB1/KPNA3/NUP153/SRC/NPC1/TRIM26/UVRAG/P4HB/FURIN/TRIM38/TRIM21/LY6E/CD4/SLC3A2/VPS18/CXCL8/TFRC/GPR15/ITGB3/IFITM3/LDLR/ICAM1
GO:0042053	regulation of dopamine metabolic process	13	-0.744685	-1.81262	0.003868	0.0370834	0.0301695	221	tags=15%, list=2%, signal=15%	PDE1B/NR4A2
GO:0042069	regulation of catecholamine metabolic process	13	-0.744685	-1.81262	0.003868	0.0370834	0.0301695	221	tags=15%, list=2%, signal=15%	PDE1B/NR4A2
GO:0008380	RNA splicing	388	-0.430213	-1.81106	2.00473e-09	2.83492e-07	2.30637e-07	3146	tags=41%, list=25%, signal=32%	CLP1/TARDBP/SLC38A2/TAF5L/SRSF11/SNRNP27/RBM19/HNRNPC/TADA1/METTL14/SON/AAR2/SRRM2/HNRNPK/HNRNPA1/HNRNPA2B1/KHDRBS1/RNU5A-1/RBM8A/PRPF40A/LSM2/CLNS1A/SF3A1/SRSF2/SRSF10/LGALS3/RBMX2/SNRNP200/TAF10/ATXN7L3/SYNCRIP/SREK1IP1/PLRG1/RBM22/COIL/IK/CDC5L/HNRNPU/ENY2/DHX9/SRSF7/DHX15/RBM23/RTCB/DDX5/SMNDC1/SF1/USP22/SF3A3/CASC3/MFAP1/EIF4A3/RNPS1/HNRNPH3/PPIG/LUC7L/ZBTB7A/SFSWAP/SUPT7L/TGS1/RNVU1-19/HNRN…
GO:0050817	coagulation	156	-0.466908	-1.81004	9.8471e-06	0.000331083	0.000269355	2548	tags=36%, list=20%, signal=29%	PAFAH2/PEAR1/THBD/TREML1/TLN1/ST3GAL4/DMTN/VKORC1/GATA1/PSEN1/PDGFA/HBB/GP6/PLSCR1/CD40/BLOC1S6/P2RX1/VPS33B/GP1BB/GNA13/PIK3CG/VAV2/NFE2L2/CSRP1/PIK3CA/HPS4/VAV1/SRC/PRKCD/MYL9/CD59/FCER1G/CD9/FERMT3/GNA12/SERPING1/SRF/MAPK14/SH2B3/CEACAM1/PF4/SELP/MMRN1/HSPB1/GP1BA/F13A1/SERPINB2/TUBB1/ALOX12/PROS1/PLAUR/SLC4A1/ITGB3/THBS1/PLEK/ADORA2A
GO:0046209	nitric oxide metabolic process	56	-0.533366	-1.80922	0.000894603	0.0124245	0.0101081	1437	tags=34%, list=11%, signal=30%	ACP5/HSP90AB1/TSPO/TICAM1/SOD2/P2RX4/GLA/SMAD3/CLU/RORA/CYB5R3/GCH1/HSP90AA1/KLF4/PTGS2/TNF/MMP8/ZC3H12A/IL1B
GO:2001057	reactive nitrogen species metabolic process	57	-0.532729	-1.80889	0.000407277	0.00694394	0.00564928	1437	tags=33%, list=11%, signal=30%	ACP5/HSP90AB1/TSPO/TICAM1/SOD2/P2RX4/GLA/SMAD3/CLU/RORA/CYB5R3/GCH1/HSP90AA1/KLF4/PTGS2/TNF/MMP8/ZC3H12A/IL1B
GO:0009894	regulation of catabolic process	783	-0.415342	-1.80784	1e-10	1.96245e-08	1.59656e-08	2727	tags=32%, list=21%, signal=27%	ATG101/PSMD3/TRIM68/SLC2A6/CAMLG/VPS26A/DNM1L/SIRT6/MDM2/PATL2/BARD1/TBC1D25/LAPTM4B/PSMD14/PRKAA1/CNOT2/SNX12/LAPTM5/PIK3C2A/CST3/STAT3/CISD2/ATP6V0A2/SYNCRIP/IGF2BP2/LRP1/CSDE1/YTHDF2/MAD2L2/CAMKK2/SNX30/KAT5/YTHDF1/EIF4G1/PAFAH1B2/ZER1/HNRNPU/HSF1/DHX9/TRIM8/MTMR2/CTTN/KEAP1/AKT2/DAPK3/RAD23A/PSEN1/TIMP2/RNF185/MID2/WDR91/RILP/NOD2/SGTA/ARAF/CASC3/DDB1/USP10/SREBF1/GABARAPL2/HTT/BAG3/EIF4A3/HM…
GO:0008088	axo-dendritic transport	54	-0.538526	-1.80735	0.000702713	0.0105748	0.00860318	2590	tags=43%, list=20%, signal=34%	TERF2/TRAK1/ACTR10/HNRNPU/KIF1B/BLOC1S6/ARL8B/NEFL/APP/DYNC1H1/CNIH2/HSBP1/MAPK8IP3/OPA1/KIF3B/RAB27B/AP3M2/HSPB1/ARL8A/RAB21/HIF1A/ARMCX3/RABGEF1
GO:0014823	response to activity	39	-0.571975	-1.80657	0.00227234	0.0248587	0.020224	2870	tags=44%, list=22%, signal=34%	CXCR4/OXT/SCO2/SRD5A1/PRKAA1/HSF1/SLC25A25/CRY2/PIK3CA/SOD2/METRNL/FOS/CRY1/HIF1A/TNF/ITGB3/SLC7A5
GO:0098609	cell-cell adhesion	556	-0.420181	-1.80417	1e-10	1.96245e-08	1.59656e-08	2560	tags=30%, list=20%, signal=25%	CITED2/LGALS3/PTPRM/HLA-DRA/MPZL2/CTNND1/LAPTM5/PEAR1/CD74/TNFSF9/HAVCR2/NRXN2/PTPRS/YTHDF2/RHOA/ARID2/MAD2L2/JAK3/HSPD1/KAT5/TLN1/ST3GAL4/GATA3/CORO1A/DMTN/CD24/LIMS1/HLA-DRB3/DENND6A/GATA1/SMARCD2/PSEN1/TNFRSF14/NCKAP1L/IL2RA/MINK1/NOD2/BCL6/IRAK1/JAM3/CX3CR1/HBB/GP6/HLA-DQA1/HLA-DQB2/SPI1/TNFSF14/TNFSF13B/TJP2/GTPBP4/ICAM2/PLXNB2/FOXO3/DSC2/SLC7A1/BCL10/ZMIZ1/CEBPB/SLC39A8/HLA-DOB/VPS33B/HLX/I…
GO:0007596	blood coagulation	155	-0.464639	-1.80144	1.46902e-05	0.000463149	0.000376798	2548	tags=35%, list=20%, signal=29%	PAFAH2/PEAR1/THBD/TREML1/TLN1/ST3GAL4/DMTN/VKORC1/GATA1/PDGFA/HBB/GP6/PLSCR1/CD40/BLOC1S6/P2RX1/VPS33B/GP1BB/GNA13/PIK3CG/VAV2/NFE2L2/CSRP1/PIK3CA/HPS4/VAV1/SRC/PRKCD/MYL9/CD59/FCER1G/CD9/FERMT3/GNA12/SERPING1/SRF/MAPK14/SH2B3/CEACAM1/PF4/SELP/MMRN1/HSPB1/GP1BA/F13A1/SERPINB2/TUBB1/ALOX12/PROS1/PLAUR/SLC4A1/ITGB3/THBS1/PLEK/ADORA2A
GO:0045444	fat cell differentiation	157	-0.464954	-1.80109	1.23334e-05	0.00039932	0.000324869	3092	tags=39%, list=24%, signal=30%	ARID5B/C1QL4/CCDC85B/ATAT1/ZFP36L2/BSCL2/CEBPD/MED1/GPS2/XBP1/SAV1/MAFB/TFE3/NR1D1/SORT1/SIRT6/CARM1/TCF7L2/GATA3/HNRNPU/AKT2/SREBF1/TMEM120A/ZBTB7A/CEBPB/SH2B2/MEX3C/KLF5/PIM1/LRG1/ATF5/SOD2/PSMB8/CMKLR1/EP300/SYAP1/METRNL/SIRT2/HES1/MAPK14/SMAD3/ZNF385A/TGFB1/RORA/SENP2/ZFP36L1/RREB1/INSIG1/KLF4/NR4A1/MIR27A/PER2/PTGS2/DDIT3/EGR2/TNF/FFAR2/ZFP36/DUSP10/NR4A3/ZC3H12A/NR4A2
GO:0045048	protein insertion into ER membrane	19	-0.6617	-1.8	0.00425326	0.0402157	0.0327178	3582	tags=68%, list=28%, signal=49%	BAG6/UBL4A/SEC61A1/CAMLG/EMC10/TRAM1/SGTA/EMC3/CCDC47/EMC4/MMGT1/GET4/EMC6
GO:0050900	leukocyte migration	266	-0.441028	-1.79974	2.61367e-07	1.50497e-05	1.22438e-05	1560	tags=22%, list=12%, signal=20%	HMOX1/ELANE/PIK3CG/APP/SRP54/SMPD3/VAV1/PPBP/SRC/CXCL5/FCER1G/CD9/ADAM8/GPR183/PTGER4/MPP1/CMKLR1/P2RX4/FUT4/CDC42/SWAP70/VEGFA/CXCR5/OXSR1/PF4/PIK3R1/AKIRIN1/SELP/ADAM17/DUSP1/GP1BA/YES1/CREB3/CXCL16/MCOLN2/NINJ1/CD177/TREM1/B4GALT1/CCL4/CSF1/CXCL8/MIR223/CCL2/SBDS/TNF/GPR15/ITGB3/CCL3L3/CCL3/FFAR2/C3AR1/CCR1/THBS1/RABGEF1/ICAM1/TNFAIP6/IL1B
GO:0048143	astrocyte activation	19	-0.660954	-1.79797	0.00431113	0.0405556	0.0329943	100	tags=53%, list=1%, signal=52%	LRP1/PSEN1/CNTF/C5AR1/APP/GRN/TNF/LDLR/ADORA2A/IL1B
GO:0051248	negative regulation of protein metabolic process	721	-0.413259	-1.79684	1e-10	1.96245e-08	1.59656e-08	2607	tags=31%, list=20%, signal=26%	PATL2/TMED10/CTDSPL/LAPTM4B/BIRC2/LATS2/LGALS3/SPOPL/PRKAA1/TRIM3/CNOT2/SNX12/ADAR/PI3/CALR/CST3/YWHAE/PRG3/SYNCRIP/IGF2BP2/LRP1/CSDE1/YTHDF2/MAD2L2/JAK3/YTHDF1/EIF4G1/LTF/DMTN/POR/HEXIM1/CDK5RAP1/HNRNPU/CST7/DHX9/DCUN1D3/GSKIP/YWHAG/DAPK3/PSEN1/TIMP2/TESK1/NCKAP1L/CHAC1/RILP/MTF2/SH3BP5L/AATF/SGTA/PCIF1/GABARAPL2/EIF4A3/HMGCR/PDE12/TRIAP1/TIMP1/PTPN1/LSM14A/APLP2/DDX6/AGO1/TNFSF14/GGA3/GPI/USP8/…
GO:0050995	negative regulation of lipid catabolic process	16	-0.697975	-1.79584	0.00353142	0.0346865	0.0282195	330	tags=25%, list=3%, signal=24%	MFSD2A/TNF/HCAR2/IL1B
GO:0001817	regulation of cytokine production	565	-0.417385	-1.79492	1e-10	1.96245e-08	1.59656e-08	2405	tags=30%, list=19%, signal=26%	HAVCR2/PRG3/PTPRS/IGF2BP2/SRGN/JAK3/HSPD1/KAT5/GATA3/CLEC4A/LTF/PPM1B/CD24/DHX9/RAB2B/IRF5/PSEN1/TNFRSF14/NCKAP1L/ELF1/PDE4B/NOD2/BCL6/TUSC2/IRAK1/CEBPG/IL5RA/CX3CR1/SYT11/PRKD2/RNF26/HIC2/TLR7/ARFGEF2/RIPK1/IRF4/LITAF/MYD88/PQBP1/CD40/MIR15A/C5AR1/BCL10/CEBPB/ZBTB2/OAS3/LY96/TNFSF4/HMOX1/ELANE/PIK3CG/SPON2/APP/DENND1B/HLA-DRB1/ACP5/TWSG1/HLA-F/DHX36/HSP90AB1/FGR/ABCD1/LTA/PELI1/TSPO/CD6/KPNA6/HL…
GO:0046902	regulation of mitochondrial membrane permeability	50	-0.538715	-1.7944	0.00122727	0.0157352	0.0128015	859	tags=20%, list=7%, signal=19%	BAK1/GSK3A/BCL2L11/BID/MIR29C/MUL1/BCL2L1/IER3/PPIF/PMAIP1
GO:0001816	cytokine production	574	-0.416504	-1.79369	1e-10	1.96245e-08	1.59656e-08	2405	tags=30%, list=19%, signal=26%	HAVCR2/PRG3/PTPRS/IGF2BP2/SRGN/JAK3/HSPD1/KAT5/GATA3/CLEC4A/LTF/PPM1B/CD24/DHX9/RAB2B/IRF5/PSEN1/TNFRSF14/NCKAP1L/ELF1/PDE4B/NOD2/BCL6/TUSC2/IRAK1/CEBPG/IL5RA/CX3CR1/SYT11/PRKD2/RNF26/HIC2/TLR7/ARFGEF2/RIPK1/IRF4/LITAF/MYD88/PQBP1/CD40/MIR15A/C5AR1/BCL10/CEBPB/NRROS/ZBTB2/OAS3/LY96/TNFSF4/HMOX1/ELANE/PIK3CG/SPON2/APP/DENND1B/HLA-DRB1/ACP5/TWSG1/HLA-F/DHX36/HSP90AB1/FGR/ABCD1/LTA/PELI1/TSPO/CD6/KP…
GO:0060353	regulation of cell adhesion molecule production	6	-0.89811	-1.79314	0.000585113	0.00908957	0.00739488	206	tags=33%, list=2%, signal=33%	CXCL8/IL1B
GO:0008637	apoptotic mitochondrial changes	92	-0.492074	-1.79253	0.000136894	0.0028995	0.00235891	2022	tags=27%, list=16%, signal=23%	FAM162A/TRIAP1/MCL1/MOAP1/SFN/LMNA/OPA1/SOD2/BAK1/GSK3A/BCL2L11/CLU/CCAR2/MMP9/BID/BCL2A1/MIR29C/MUL1/BCL2L1/BMF/PLAUR/IFI6/IER3/PPIF/PMAIP1
GO:0061436	establishment of skin barrier	13	-0.735253	-1.78966	0.00526898	0.0469134	0.0381667	1675	tags=54%, list=13%, signal=47%	SFN/HDAC3/UGCG/ELOVL1/ALOX12/KLF4/NFKBIZ
GO:0035914	skeletal muscle cell differentiation	44	-0.55302	-1.78711	0.00143745	0.0176083	0.0143254	1458	tags=30%, list=11%, signal=26%	KRAS/KLF5/EMD/COPS2/AKIRIN1/MEF2D/BTG2/FOS/MAFF/NR4A1/NR1D2/EGR2/EGR1
GO:0046850	regulation of bone remodeling	32	-0.584741	-1.78696	0.00188392	0.021443	0.0174451	1156	tags=22%, list=9%, signal=20%	SRC/ADAM8/GPR137B/SUCO/TFRC/ITGB3/TNFAIP3
GO:0072210	metanephric nephron development	20	-0.655578	-1.78623	0.00297092	0.0307239	0.0249956	1004	tags=20%, list=8%, signal=18%	STAT1/CTNNB1/HES1/EGR1
GO:0034384	high-density lipoprotein particle clearance	8	-0.817689	-1.78546	0.0032056	0.0322775	0.0262596	175	tags=25%, list=1%, signal=25%	MIR223/LDLR
GO:0002263	cell activation involved in immune response	230	-0.442795	-1.78402	9.2617e-07	4.40894e-05	3.58692e-05	2569	tags=35%, list=20%, signal=29%	SBNO2/LGALS3/STX4/HLA-DRA/LIG4/CD74/STAT3/HAVCR2/LRP1/MAD2L2/JAK3/HSPD1/VAMP8/GATA3/CORO1A/GATA1/PSEN1/NCKAP1L/BCL6/CX3CR1/CD1C/SEMA4A/EOMES/IRF4/SPI1/MYD88/CD40/RNF168/CLCF1/HLX/TNFSF4/HMOX1/LFNG/PIK3CG/APP/HLA-DRB1/PTGDS/IFI35/HLA-F/FGR/MLH1/GRN/CD180/BATF/TICAM1/FCER1G/GPR183/PTGER4/GAB2/CLEC4D/SWAP70/JUNB/CEACAM1/ANXA3/SUPT6H/TGFB1/RORA/IL4R/GAPT/SLC15A4/VAMP2/SMAD7/CD177/IRF8/AP1G1/BCL3/TP53…
GO:0015749	monosaccharide transmembrane transport	72	-0.50577	-1.78333	0.000370929	0.00641521	0.00521913	1547	tags=25%, list=12%, signal=22%	RTN2/RPS6KB1/NFE2L2/SLC2A1/INPP5K/PPBP/SLC23A2/MAPK14/GSK3A/ARPP19/PIK3R1/PEA15/YES1/SESN2/MIR223/TNF/NR4A3/IL1B
GO:0008643	carbohydrate transport	97	-0.485715	-1.78139	0.000307485	0.00555786	0.00452163	2707	tags=36%, list=21%, signal=29%	SLC2A6/RHOQ/SLC37A1/SORT1/SIRT6/SLC35A3/AQP9/AKT2/SLC35C1/SLC17A5/SLC2A3/SLC35A4/RTN2/RPS6KB1/NFE2L2/SMPD3/SLC2A1/SLC35D1/INPP5K/PPBP/SLC23A2/SLC35A2/MAPK14/GSK3A/ARPP19/PIK3R1/PEA15/EZR/YES1/MFSD2A/SESN2/MIR223/TNF/NR4A3/IL1B
GO:0030728	ovulation	10	-0.769851	-1.77994	0.00366656	0.0356859	0.0290325	563	tags=40%, list=4%, signal=38%	IL4R/NRIP1/PTGS2/TNFAIP6
GO:0045321	leukocyte activation	730	-0.409296	-1.77989	1e-10	1.96245e-08	1.59656e-08	2569	tags=31%, list=20%, signal=26%	SBNO2/TREML2/LGALS3/STX4/SPHK1/HLA-DRA/SH2D2A/LAPTM5/LIG4/CD74/STAT3/TNFSF9/HAVCR2/PRG3/RHOA/ARID2/MAD2L2/JAK3/HSPD1/KAT5/VAMP8/GATA3/CLEC4A/CORO1A/PBX1/CD24/HLA-DRB3/CST7/GATA1/SMARCD2/PSEN1/TNFRSF14/NCKAP1L/IL2RA/CTPS1/NOD2/BCL6/TUSC2/CEBPG/CX3CR1/CD1C/PHB2/SYT11/SEMA4A/NDRG1/HLA-DQA1/HLA-DQB2/KIF13B/EOMES/SYVN1/KDELR1/IRF4/ZBTB7A/SPI1/TNFSF14/NCAPH2/KMT2E/TNFSF13B/PLSCR1/MYD88/MR1/CD40/BLOC1S6…
GO:1901617	organic hydroxy compound biosynthetic process	148	-0.460337	-1.77979	4.43178e-05	0.00114252	0.000929504	3502	tags=41%, list=27%, signal=30%	INSM1/PTAFR/ISYNA1/SIRT1/GOT1/CES1/CYB5R1/ABCA2/PTK2B/ALDH2/ASAH1/HSD17B10/DHCR24/HSD3B7/IP6K2/NR1D1/MVD/ABCG1/CYP27A1/MVK/PRKAA1/SPHK1/GATA3/POR/IP6K1/ZEB2/SREBF1/HMGCR/PTS/H6PD/ITPKC/OSBPL2/PNPO/DHDDS/LPCAT3/FDFT1/IMPA1/OSBP/CYP51A1/GFI1/EBP/SNCA/IPPK/DAB2/FAXDC2/CYB5R3/HMGCS1/DHCR7/IDI1/GCH1/SC5D/SQLE/ALOX12/INSIG1/NFKB1/PER2/TNF/MSMO1/STARD4/PLEK/NR4A2
GO:0030155	regulation of cell adhesion	541	-0.41501	-1.77856	1e-10	1.96245e-08	1.59656e-08	2560	tags=30%, list=20%, signal=25%	CITED2/LGALS3/STX4/HLA-DRA/CALR/LAPTM5/CD74/TNFSF9/HAVCR2/YTHDF2/RHOA/ARID2/NID1/MAD2L2/JAK3/HSPD1/KAT5/TLN1/ST3GAL4/GATA3/CORO1A/DMTN/CD24/LIMS1/HLA-DRB3/DENND6A/DAPK3/SMARCD2/TESK1/TNFRSF14/NCKAP1L/CXCR3/IL2RA/MINK1/ARHGAP6/NOD2/BCL6/IRAK1/JAM3/PRKD2/GP6/HLA-DQA1/HLA-DQB2/CYTH3/PLXND1/SPI1/TNFSF14/TNFSF13B/GTPBP4/PLXNB2/FOXO3/SLC7A1/BCL10/ZMIZ1/CEBPB/HLA-DOB/VPS33B/HLX/PEAK1/TNFSF4/PLEKHA2/ELAN…
GO:0031329	regulation of cellular catabolic process	637	-0.410351	-1.77573	1e-10	1.96245e-08	1.59656e-08	2507	tags=30%, list=20%, signal=26%	CNOT2/LAPTM5/PIK3C2A/CST3/STAT3/CISD2/ATP6V0A2/SYNCRIP/IGF2BP2/CSDE1/YTHDF2/CAMKK2/SNX30/KAT5/YTHDF1/EIF4G1/PAFAH1B2/ZER1/HNRNPU/HSF1/DHX9/TRIM8/MTMR2/CTTN/KEAP1/AKT2/DAPK3/RAD23A/PSEN1/TIMP2/MID2/NOD2/SGTA/ARAF/CASC3/USP10/SREBF1/HTT/BAG3/EIF4A3/PDE12/TIMP1/PTPN1/RHEB/CSNK1A1/MCL1/DXO/CTSA/GOLGA2/L3MBTL3/MYD88/METTL16/FOXO3/CNOT8/CHMP4B/USP14/CSNK1D/MOAP1/ATG16L1/TRAF3IP2/CIRBP/FZR1/ZCCHC17/HMOX…
GO:0007566	embryo implantation	37	-0.5687	-1.77563	0.00185089	0.0212135	0.0172584	1130	tags=24%, list=9%, signal=22%	UBE2Q1/VEGFA/MMP9/IGFBP7/YTHDF3/TPPP3/PTGS2/ITGB3/IL1B
GO:0009628	response to abiotic stimulus	756	-0.406917	-1.77162	1e-10	1.96245e-08	1.59656e-08	2663	tags=30%, list=21%, signal=25%	DNAJB6/MAP2K7/SIRT6/MDM2/NMT1/SUV39H1/BARD1/BIRC2/CITED2/DYNLRB1/DNAJC2/PRKAA1/EGLN3/TXN2/CALR/MECP2/LIG4/THBD/ARSB/TSC22D3/YWHAE/PER3/ATP6V0A2/MIEF1/NRXN2/RHOA/GRB2/TNFRSF10B/ABHD12/HSPD1/KAT5/GATA3/MAP4K3/CD24/HSF1/DCUN1D3/AKT2/KCNMB1/FOSL1/TUBA1A/IRAK1/DDB1/ADO/PHB2/PDGFA/FAM162A/HTT/MALAT1/BAG3/NDRG1/HMGCR/TRIAP1/TIMP1/TLR7/TMEM120A/TNFSF14/SLC29A1/GPI/UBE2A/EPAS1/NSMF/MYD88/CD40/RNF168/BCL10…
GO:0043069	negative regulation of programmed cell death	616	-0.409894	-1.77148	1e-10	1.96245e-08	1.59656e-08	2663	tags=30%, list=21%, signal=25%	DNAJB6/GPX4/TAX1BP1/MDM2/CCL5/BARD1/RPL10/BIRC2/CITED2/LGALS3/TMEM14A/PRKAA1/SPHK1/ADAR/LAPTM5/TCF7L2/MECP2/LIG4/CD74/TSC22D3/DDAH2/RHOA/JAK3/HSPD1/GATA3/LTF/CORO1A/DNAJC5/POR/HSF1/CTTN/AKT2/GATA1/PSEN1/NCKAP1L/NOD2/API5/BCL6/AATF/ARAF/DDB1/CX3CR1/PHB2/HTT/BAG3/HIGD2A/TRIAP1/TIMP1/PTPN1/MCL1/SYVN1/RIPK1/PLXND1/TNFSF14/TMBIM1/GPI/CNTF/THOC6/MNT/SGK3/NEFL/BCL10/CEBPB/AKR1B1/SFN/NONO/CLCF1/CBX4/HDAC…
GO:0006913	nucleocytoplasmic transport	271	-0.43264	-1.77144	6.17104e-07	3.1232e-05	2.5409e-05	2893	tags=35%, list=23%, signal=28%	MED1/FLNA/HNRNPA1/PIK3R2/HNRNPA2B1/KHDRBS1/RBM8A/MALT1/TNPO2/SIRT6/IPO4/BARD1/DDX19B/CALR/PPM1A/STAT3/YWHAE/SMG5/AHCTF1/LTV1/ZC3H11A/RBM22/NUP54/RIOK2/ENY2/DHX9/PSEN1/CTDSPL2/CASC3/PHB2/NUP93/BAG3/EIF4A3/NUP133/PPP3R1/FAM53C/UBR5/THOC6/POM121C/SEC13/SFN/TRAF3IP2/DNAJC27/KPNA4/HDAC3/LSG1/LMNA/KPNA3/EMD/CRY2/KPNA6/NUP153/MAGOH/DDX19A/PRKCD/JUP/NUP88/UFM1/CHP1/FAM53B/NUP98/RAE1/PML/ALYREF/MAPK14/FYT…
GO:0051169	nuclear transport	271	-0.43264	-1.77144	6.17104e-07	3.1232e-05	2.5409e-05	2893	tags=35%, list=23%, signal=28%	MED1/FLNA/HNRNPA1/PIK3R2/HNRNPA2B1/KHDRBS1/RBM8A/MALT1/TNPO2/SIRT6/IPO4/BARD1/DDX19B/CALR/PPM1A/STAT3/YWHAE/SMG5/AHCTF1/LTV1/ZC3H11A/RBM22/NUP54/RIOK2/ENY2/DHX9/PSEN1/CTDSPL2/CASC3/PHB2/NUP93/BAG3/EIF4A3/NUP133/PPP3R1/FAM53C/UBR5/THOC6/POM121C/SEC13/SFN/TRAF3IP2/DNAJC27/KPNA4/HDAC3/LSG1/LMNA/KPNA3/EMD/CRY2/KPNA6/NUP153/MAGOH/DDX19A/PRKCD/JUP/NUP88/UFM1/CHP1/FAM53B/NUP98/RAE1/PML/ALYREF/MAPK14/FYT…
GO:0048514	blood vessel morphogenesis	379	-0.421844	-1.77102	1.43734e-08	1.43325e-06	1.16603e-06	2560	tags=28%, list=20%, signal=23%	CITED2/PTPRM/RNH1/EMC10/PKM/SPHK1/SH2D2A/PIK3C2A/MECP2/STAT3/LRP1/RHOA/SMAD1/ARID2/PRCP/CXCR3/JAM3/CX3CR1/PDGFA/PRKD2/SEMA4A/SAT1/PPP3R1/PLXND1/AGO1/SPI1/EPAS1/CD40/MIR15A/FASLG/C5AR1/ZMIZ1/SPARC/TAL1/GNA13/HMOX1/PIK3CG/VAV2/NFE2L2/RHOB/PGK1/KLF5/GRN/PIK3CA/LRG1/OTULIN/CASP8/E2F2/EPN2/ADAM8/JUP/ENG/MEIS1/CIB1/STAT1/CTNNB1/VEGFA/PML/BAK1/HES1/JUNB/SRF/MAPK14/CEACAM1/PF4/ANXA3/TGFB1/NRARP/RORA/HIPK…
GO:0048872	homeostasis of number of cells	239	-0.437962	-1.77084	1.50315e-06	6.63039e-05	5.39419e-05	2560	tags=35%, list=20%, signal=28%	CITED2/AHSP/ADAR/CD74/TSC22D3/STAT3/JAK3/KLF1/GATA3/UBAP2L/CORO1A/DMTN/BPGM/GATA1/NCKAP1L/IL2RA/PDE4B/TUBA1A/BCL6/CEBPG/JAM3/CX3CR1/ZBTB7A/SPI1/TNFSF14/KMT2E/TNFSF13B/GPI/EPAS1/L3MBTL3/FOXO3/BCL10/TRAF3IP2/FECH/ACVR1B/BRD1/SH2B2/TAL1/HMOX1/PKN1/FSTL1/LPCAT3/KRAS/TMEM14C/ARID4A/THRA/CCR4/BAP1/GPR183/STAT1/EPB42/SMAD5/VEGFA/BAK1/SRF/MAPK14/SH2B3/BCL2L11/POLB/ADAM17/SART3/GAPT/SLC15A4/SLC11A2/FAS/ZF…
GO:1903829	positive regulation of protein localization	334	-0.425867	-1.77069	1.03812e-07	6.88454e-06	5.60096e-06	2652	tags=31%, list=21%, signal=25%	RAC2/DNM1L/SIRT6/NMT1/ABCG1/TMED10/LGALS3/ICE1/STX4/PRKAA1/TCF7L2/PPM1A/MPC2/YWHAE/MIEF1/LRP1/DOC2B/SRI/RBM22/TRIM8/AKT2/RHOG/PSEN1/TESK1/CTDSPL2/ORAI1/ABLIM3/MARK4/SYT11/BAG3/SAR1A/CCT2/ZDHHC5/VPS11/PGRMC1/ACSL3/UBR5/DLG4/UBE2D3/MYO1C/PARD6A/SFN/HDAC3/RTN4/PARP9/CLSTN3/HLA-DRB1/TSG101/HSP90AB1/EDEM2/RNF31/EMD/OAZ2/RDX/HPS4/OSBP/SRC/PRKCD/BAP1/ADAM8/JUP/EDEM1/ATG13/CHP1/CIB1/SAR1B/MAPK14/GSK3A/RH…
GO:0009410	response to xenobiotic stimulus	251	-0.436078	-1.77027	1.19069e-06	5.40077e-05	4.39383e-05	2575	tags=32%, list=20%, signal=26%	CES2/SRD5A1/PTPRM/CBX7/PRKAA1/APOBEC3A/TXN2/CALR/RHOA/RBM22/GATA3/POR/VKORC1/HSF1/NCKAP1L/FOSL1/PDE4B/CTPS1/PDGFA/SREBF1/SLC29A1/CYP2S1/GUK1/TRAF3IP2/GSTM2/XRCC1/HMOX1/ABCC1/AHR/RPS6KB1/EFTUD2/VAV2/GSTO1/NFE2L2/ABCC3/PPM1F/TPMT/APEX1/LTA/TSPO/VAV1/SRC/SOD2/NPC1/FBP1/ENG/STAT1/GNA12/ABCB1/SNCA/PLIN2/GSTM4/CTNNB1/BAK1/OXSR1/PRNP/ADAM17/ACSL1/USP47/RORA/CCNT1/TOP1/SMOX/MTHFR/HSP90AA1/FOS/HSPA5/DUSP6…
GO:2000147	positive regulation of cell motility	358	-0.422969	-1.76985	3.47233e-08	2.92894e-06	2.38286e-06	2672	tags=32%, list=21%, signal=26%	ARHGEF7/RAC2/DNM1L/CCL5/ITGAX/DIAPH1/LGALS3/STX4/EMC10/SPHK1/CALR/PIK3C2A/CD74/STAT3/RHOA/PDGFC/GATA3/CORO1A/DMTN/AKT2/DAPK3/TNFRSF14/NCKAP1L/JAM3/CX3CR1/PDGFA/PRKD2/SEMA4A/MALAT1/SPI1/TNFSF14/GPI/NSMF/SPAG9/CD40/MYO1C/C5AR1/PLAA/ACVR1B/RTN4/SPARC/HMOX1/PIK3CG/RPS6KB1/APP/CBLL1/NFE2L2/PPM1F/MIEN1/RHOB/FGR/SPOCK2/ELP5/GRN/MAPRE2/RDX/ARHGEF2/SRC/SOD2/ADAM8/FERMT3/RHOC/CMKLR1/CIB1/P2RX4/LGR6/FUT4/CD…
GO:0002931	response to ischemia	41	-0.552961	-1.76802	0.00173091	0.0202241	0.0164534	1082	tags=24%, list=8%, signal=22%	CPEB4/CIB1/P2RX4/CASP9/SQSTM1/MAP2K3/CSF1/PER2/PPIF/EGR1
GO:0040017	positive regulation of locomotion	366	-0.421834	-1.76743	4.63547e-08	3.62396e-06	2.94829e-06	2672	tags=32%, list=21%, signal=26%	ARHGEF7/RAC2/DNM1L/CCL5/ITGAX/DIAPH1/LGALS3/STX4/EMC10/SPHK1/CALR/PIK3C2A/CD74/STAT3/RHOA/PDGFC/GATA3/CORO1A/DMTN/AKT2/DAPK3/TNFRSF14/NCKAP1L/JAM3/CX3CR1/PDGFA/PRKD2/SEMA4A/MALAT1/SPI1/TNFSF14/GPI/NSMF/SPAG9/CD40/MYO1C/C5AR1/PLAA/ACVR1B/RTN4/SPARC/HMOX1/PIK3CG/RPS6KB1/APP/CBLL1/NFE2L2/PPM1F/MIEN1/RHOB/FGR/SPOCK2/ELP5/GRN/MAPRE2/RDX/ARHGEF2/SRC/SOD2/CCR4/ADAM8/FERMT3/RHOC/CMKLR1/CIB1/P2RX4/LGR6/FU…
GO:0032768	regulation of monooxygenase activity	34	-0.570458	-1.76673	0.00350483	0.0344959	0.0280643	1063	tags=24%, list=8%, signal=22%	GFI1/SNCA/GLA/GCH1/NFKB1/HIF1A/TNF/IL1B
GO:0062197	cellular response to chemical stress	262	-0.433289	-1.76552	1.2729e-06	5.66675e-05	4.61022e-05	1758	tags=26%, list=14%, signal=23%	FOXO3/ROMO1/SIGMAR1/AKR1B1/NONO/SUMO4/HMOX1/ABCC1/MGST1/LONP1/NFE2L2/YBX3/RHOB/SMPD3/ABCD1/APEX1/SLC2A1/TSPO/PIK3CA/ARHGEF2/FBXO7/SRC/SOD2/PRKCD/PRKRA/NCF1/FBP1/PDE8A/SFPQ/SNCA/P4HB/SIRT2/CTNNB1/PYROXD1/PML/OXSR1/DIABLO/RELA/MMP9/DNAJA1/SIN3A/TRIM21/TP53INP1/FAS/HSPB1/ZFP36L1/GCH1/ATP2A2/KDM6B/FOS/DDX3X/EIF2AK3/EZH2/PNPLA8/SESN2/PTGS2/RELB/HIF1A/DDIT3/ADNP2/NLRP3/TNF/NR4A3/PPIF/ZC3H12A/TNFAIP3/NR…
GO:0080135	regulation of cellular response to stress	525	-0.412714	-1.76548	6.72077e-10	1.05946e-07	8.61928e-08	3414	tags=38%, list=27%, signal=29%	PTPN2/TAF9B/THOC1/LANCL1/SIRT1/TMEM259/WNT7A/TLR9/HELB/GSTP1/FMR1/UBXN1/TMEM33/ACTB/LYN/SIRT7/XIAP/TP53/LETM1/DPF2/SLC38A2/TAF5L/PTK2B/HIC1/MAP3K3/NFRKB/TAF6/LTBR/TADA1/MAPK7/RASSF2/BFAR/HNRNPK/MBIP/FEM1B/UBQLN1/FLNA/YEATS4/GPS2/XBP1/CRK/COPS5/SMARCE1/PPP4C/TAF2/DNAJB6/MAP2K7/SIRT6/TAF7/MDM2/BARD1/TERF2/SMARCA5/DNAJC2/SPHK1/MORF4L1/CD74/TAF10/ATXN7L3/PTPRS/ARID2/MAD2L2/KAT5/EIF4G1/PHLPP1/ENY2/HSF…
GO:0045088	regulation of innate immune response	293	-0.42878	-1.765	5.38746e-07	2.78526e-05	2.26597e-05	2893	tags=39%, list=23%, signal=31%	MED1/UBQLN1/GPS2/NPLOC4/CRK/OAS1/NR1D1/WDFY1/MICA/KIR2DL4/CCL5/RAB11FIP2/CDC37/BIRC2/ADAR/POLR3F/HAVCR2/PTPRS/YTHDF2/HSPD1/LTF/HEXIM1/DHX9/RNF185/USP18/NOD2/IRAK1/PHB2/TLR7/PTPN1/LSM14A/ZDHHC5/IRF4/SPI1/PARP14/PLSCR1/MYD88/PQBP1/CD40/BCL10/OAS3/NONO/RTN4/LY96/TNIP2/PARP9/IFI35/NCR3/NFE2L2/HLA-F/FGR/GRN/PELI1/PJA2/VAV1/OTULIN/CASP8/SRC/CD226/TICAM1/NCF1/ADAM8/OASL/GFI1/SFPQ/EP300/GPR108/CD1D/OTUD4…
GO:1904948	midbrain dopaminergic neuron differentiation	10	-0.762103	-1.76203	0.00483738	0.0441749	0.0359388	2352	tags=60%, list=18%, signal=49%	WNT3/CSNK1D/RYK/CTNNB1/CSNK1E/NR4A2
GO:0042416	dopamine biosynthetic process	8	-0.806048	-1.76004	0.00463718	0.0427118	0.0347485	950	tags=38%, list=7%, signal=35%	SNCA/GCH1/NR4A2
GO:0043066	negative regulation of apoptotic process	600	-0.407534	-1.7599	1e-10	1.96245e-08	1.59656e-08	2663	tags=30%, list=21%, signal=25%	DNAJB6/TAX1BP1/MDM2/CCL5/BARD1/RPL10/BIRC2/CITED2/LGALS3/TMEM14A/PRKAA1/SPHK1/ADAR/TCF7L2/MECP2/LIG4/CD74/TSC22D3/DDAH2/RHOA/JAK3/HSPD1/GATA3/LTF/CORO1A/DNAJC5/POR/HSF1/CTTN/AKT2/GATA1/PSEN1/NCKAP1L/NOD2/API5/BCL6/AATF/ARAF/DDB1/CX3CR1/PHB2/HTT/BAG3/HIGD2A/TRIAP1/TIMP1/PTPN1/MCL1/SYVN1/RIPK1/PLXND1/TNFSF14/TMBIM1/GPI/CNTF/THOC6/MNT/SGK3/NEFL/BCL10/CEBPB/AKR1B1/SFN/NONO/CLCF1/CBX4/HDAC3/MDM4/HIGD1…
GO:0042594	response to starvation	157	-0.454017	-1.75873	3.00627e-05	0.000833092	0.000677767	1788	tags=24%, list=14%, signal=21%	EIF2AK1/FOXO3/DSC2/SESN1/NFE2L2/RRAGD/UPP1/SLC2A1/ATG14/CPEB4/PLIN2/DNAJC15/PPM1D/CDKN1A/PLIN3/WDR45B/SREBF2/ULK1/GABARAPL1/FAS/SESN3/JMY/NUAK2/MAP1LC3B/FOS/EIF2AK3/MFSD2A/EIF2AK2/HSPA5/SESN2/KLF10/DDIT3/ADM/ZFP36/SLC7A5/ZC3H12A/PMAIP1
GO:0090331	negative regulation of platelet aggregation	8	-0.804685	-1.75706	0.0049484	0.0449154	0.0365412	1141	tags=62%, list=9%, signal=57%	PRKCD/CD9/SH2B3/CEACAM1/ALOX12
GO:0030097	hemopoiesis	715	-0.404239	-1.75662	1e-10	1.96245e-08	1.59656e-08	2514	tags=29%, list=20%, signal=24%	HLA-DRA/ADAR/CD101/LIG4/RARG/CD74/STAT3/TNFSF9/YTHDF2/RHOA/BRPF1/ARID2/JAK3/FAM20C/KAT5/KLF1/GATA3/LTF/DMTN/PBX1/HSF1/BPGM/EPOR/KAT6A/GATA1/SMARCD2/PSEN1/NCKAP1L/IL2RA/BCL6/TUSC2/CEBPG/JAM3/SEMA4A/ARL11/ABI1/EOMES/SYVN1/KDELR1/RIPK1/IRF4/ZBTB7A/SPI1/BRPF3/NCAPH2/KMT2E/TNFSF13B/EPAS1/L3MBTL3/EIF2AK1/MR1/FOXO3/ZMIZ1/CEBPB/NRROS/CLPTM1/SLC7A6OS/TRAF3IP2/FECH/CLCF1/VPS33B/HLX/ATP6AP1/ACVR1B/CDKN1C/BR…
GO:0006959	humoral immune response	109	-0.470481	-1.75521	0.000302341	0.00550627	0.00447966	1871	tags=26%, list=15%, signal=22%	GPI/C1QB/ROMO1/TRAF3IP2/ELANE/HLA-DQB1/SPON2/HLA-DRB1/FAU/LTA/PPBP/SLPI/CXCL5/CD59/GPR183/SERPING1/PF4/CLU/SH2D1A/TREM1/BCL3/CXCL8/DEFA4/CCL2/TNF/RNASE3/CD83/IL1B
GO:0071316	cellular response to nicotine	8	-0.803273	-1.75398	0.00532186	0.0473404	0.0385141	723	tags=38%, list=6%, signal=35%	RELA/NFKB1/TNF
GO:0046683	response to organophosphorus	83	-0.486492	-1.75161	0.000448326	0.00744578	0.00605756	2572	tags=37%, list=20%, signal=30%	CARM1/BIRC2/SRD5A1/THBD/AQP9/DMTN/GATA1/FOSL1/SREBF1/TLR7/P2RX1/AHR/PIK3CG/APP/RAP1B/APEX1/INPP5K/FBP1/P2RX4/STAT1/P2RY2/SSH1/EZR/RAPGEF1/ZFP36L1/FOS/HSPA5/PTGS2/PER1/FOSB/IL1B
GO:0072594	establishment of protein localization to organelle	358	-0.418507	-1.75118	6.4022e-08	4.78404e-06	3.89209e-06	2693	tags=34%, list=21%, signal=27%	TNPO2/SORT1/RAC2/SIRT6/IPO4/NMT1/TIMM22/PRKAA1/LAPTM5/STAT3/VPS4A/HSPD1/RBM22/TRAM1/SEC61A2/TIMM10B/NUP54/SEC61B/PSEN1/OXA1L/ABLIM3/SGTA/PHB2/NUP93/SREBF1/BAG3/NUP133/PEX13/MON1B/CCT2/AGK/VPS11/PPP3R1/SAMM50/GGA3/FAM53C/UBR5/UBE2D3/POM121C/ROMO1/PMPCB/CHMP4B/SEC13/MOAP1/SEC63/TRAF3IP2/KPNA4/HDAC3/TOMM22/LMNA/SSR3/SRP54/KPNA3/TOMM34/SNX16/TSG101/RNF31/PMPCA/CRY2/TSPO/KPNA6/NUP153/HPS4/TOMM20/FBXO7…
GO:0016264	gap junction assembly	5	-0.928351	-1.74913	0.000465209	0.00764692	0.0062212	2	tags=40%, list=0%, signal=40%	GJD3/IL1B
GO:0020027	hemoglobin metabolic process	16	-0.679584	-1.74852	0.00525258	0.0468108	0.0380832	1788	tags=44%, list=14%, signal=38%	EIF2AK1/FECH/EPB42/ALAS1/KLF4/ALAS2/HIF1A
GO:1902533	positive regulation of intracellular signal transduction	672	-0.403709	-1.74707	1e-10	1.96245e-08	1.59656e-08	2517	tags=28%, list=20%, signal=24%	SPHK1/SIK3/NELFE/CALR/LAPTM5/TCF7L2/PPM1A/CD74/GEN1/HAVCR2/RHOA/TNFRSF10B/PDGFC/GATA3/LTF/HEXIM1/CD24/LIMS1/TRIM8/PSEN1/MID2/MIER1/NCKAP1L/DHX15/NDST1/MINK1/DOK3/LAMTOR3/NOD2/DDX5/IRAK1/CXXC5/CX3CR1/PHB2/NUP93/PDGFA/PIAS4/PRKD2/TMEM9B/DOK2/TLR7/PTPN1/SLC35B2/PPP3CC/RHEB/MCL1/PPP3R1/RIPK1/SPI1/TNFSF14/LITAF/MYD88/SPAG9/CD40/MIR15A/FASLG/C5AR1/BCL10/SHISA5/SEC13/CANT1/TRAF3IP2/DNAJC27/HDAC3/RTN4/HM…
GO:0051050	positive regulation of transport	599	-0.404201	-1.7453	2.19003e-10	3.89988e-08	3.17278e-08	2908	tags=31%, list=23%, signal=25%	HNRNPK/ERGIC3/FLNA/HSPA1L/ARL6IP1/PIK3R2/GPS2/KHDRBS1/CAMK2A/XBP1/OXT/TM9SF4/GALR2/CD2AP/RHOQ/RAC2/DNM1L/SIRT6/CCL5/NMT1/ABCG1/TMED10/TBC1D20/NLGN3/LGALS3/ICE1/FHL1/STX4/PRKAA1/CALR/TCF7L2/PPM1A/MPC2/VPS4A/YWHAE/MIEF1/LRP1/DOC2B/SRI/JAK3/RBM22/VAMP8/PTGES/RIOK2/DHX9/RAB2B/MTMR2/AKT2/GATA1/PSEN1/NCKAP1L/KCNMB1/CTDSPL2/ORAI1/NOD2/ABLIM3/HTT/BAG3/TRIAP1/RAB5A/SAR1A/PPP3CC/VPS11/PPP3R1/ACSL3/UBR5/CHM…
GO:0006970	response to osmotic stress	67	-0.502243	-1.74511	0.000866727	0.012114	0.00985544	1704	tags=28%, list=13%, signal=25%	AKR1B1/PKN1/YBX3/SLC2A1/TSPO/ARHGEF2/FBP1/ABCB1/OXSR1/ZFP36L1/TSC22D2/HSP90AA1/DDX3X/ICOSLG/PTGS2/RELB/NLRP3/TNF/PLK3
GO:0048261	negative regulation of receptor-mediated endocytosis	26	-0.603774	-1.74372	0.00436548	0.0409945	0.0333514	2231	tags=35%, list=17%, signal=29%	MTMR2/DLG4/ANKRD13A/LRPAP1/UNC119/ARF6/MIR27A/ITGB3/RABGEF1
GO:0051851	modulation by host of symbiont process	65	-0.505174	-1.73947	0.000979047	0.0132226	0.0107574	1214	tags=34%, list=9%, signal=31%	LTF/CTDP1/CX3CR1/RAB5A/RAB9A/TMEM41B/INPP5K/FASN/CFL1/EP300/CDC42/STOM/CCNT1/TAF11/SNW1/SAP30BP/CCNK/CCL4/CHD1/CCL3/ZC3H12A/JUN
GO:1903706	regulation of hemopoiesis	318	-0.421201	-1.73943	6.08774e-07	3.11382e-05	2.53326e-05	2514	tags=28%, list=20%, signal=23%	HLA-DRA/CD101/RARG/CD74/STAT3/TNFSF9/RHOA/BRPF1/ARID2/JAK3/KAT5/GATA3/LTF/HSF1/KAT6A/GATA1/SMARCD2/NCKAP1L/IL2RA/BCL6/RIPK1/IRF4/SPI1/BRPF3/FOXO3/ZMIZ1/CEBPB/CLPTM1/HLX/ACVR1B/BRD1/TNFSF4/TAL1/HLA-DRB1/GFI1B/FBXO7/BATF/CASP8/ADAM8/PITHD1/MEIS1/PIAS3/CIB1/STAT1/MTURN/CTNNB1/JUNB/MAPK14/CEACAM1/ZBTB1/BTN2A2/PF4/PIK3R1/GPR137B/TGFB1/FAXDC2/NRARP/PAF1/RUNX3/IL4R/TRAF6/ZFP36L1/CD4/HSPA9/SART1/FOS/SMAD…
GO:0072330	monocarboxylic acid biosynthetic process	122	-0.458566	-1.7359	0.000217174	0.00422742	0.00343924	2835	tags=32%, list=22%, signal=25%	XBP1/HSD3B7/PRKAB2/NR1D1/GPX4/CYP27A1/DSE/PRKAA1/DCAF5/CD74/PTGES/PRKAB1/OSBPL2/TECR/GSTM2/DEGS1/ABHD2/PTGDS/PTGES3/ABCD1/OSBP/FASN/GSTM4/CEACAM1/NR1H2/MID1IP1/PTGS1/IDO1/MGLL/ELOVL1/ALOX12/INSIG1/PNPLA8/PER2/ELOVL7/PTGS2/STARD4/GSTM1/IL1B
GO:0001932	regulation of protein phosphorylation	702	-0.399838	-1.73569	1e-10	1.96245e-08	1.59656e-08	2349	tags=27%, list=18%, signal=23%	TNFRSF10B/MAD2L2/CAMKK2/PDGFC/EIF4G1/LTF/DMTN/HEXIM1/CDK5RAP1/CD24/HSF1/GSKIP/AKT2/YWHAG/GATA1/CNPPD1/PSEN1/TESK1/TNFRSF14/NOD2/SH3BP5L/IRAK1/TWF1/ARAF/CX3CR1/PHB2/PDGFA/PRKD2/HTT/ABI1/HMGCR/TLR7/PTPN1/RIPK1/GTPBP4/DLG4/PARP14/PLXNB2/CNTF/EIF2AK1/SPAG9/CD40/MIR15A/C5AR1/PARD6A/PPP2R5B/CSNK1D/SFN/FECH/CLCF1/DUSP7/HDAC3/CDKN1C/ELANE/PIK3CG/CDKN2D/PARP9/PKN1/APP/HLA-DRB1/LONP1/LCP2/KRAS/TWSG1/PPM1F/…
GO:0009611	response to wounding	369	-0.413951	-1.73311	1.02766e-07	6.87306e-06	5.59162e-06	2510	tags=29%, list=20%, signal=24%	TXN2/PEAR1/THBD/TREML1/VPS4A/PTPRS/SIGLEC10/RHOA/PRCP/TLN1/ST3GAL4/DMTN/VKORC1/GATA1/CX3CR1/PHB2/SYT11/PDGFA/HBB/GP6/TIMP1/CHMP2A/PLSCR1/CNTF/CD40/BLOC1S6/ARL8B/NEFL/P2RX1/CHMP4B/VPS33B/GP1BB/GNA13/HMOX1/PIK3CG/RPS6KB1/ABHD2/VAV2/NFE2L2/S100A10/CSRP1/CHMP1B/GRN/MAPK8IP3/TSPO/PIK3CA/HPS4/VAV1/LRG1/SDC4/SRC/SOD2/PRKCD/MYL9/CD59/FCER1G/CD9/FERMT3/RHOC/P2RX4/CHMP4BP1/GNA12/KREMEN1/VEGFA/CD151/SERPING…
GO:0043065	positive regulation of apoptotic process	385	-0.412039	-1.73244	1.66989e-07	1.0427e-05	8.48298e-06	2237	tags=28%, list=17%, signal=24%	DCUN1D3/QRICH1/IRF5/DAPK3/PSEN1/FOSL1/BCL6/TEX261/PIAS4/FAM162A/HTT/RNPS1/MCL1/RIPK1/MTCH2/VDR/CD40/MIR15A/FOXO3/FASLG/PHLDA2/BCL10/MOAP1/ERCC3/TOMM22/HMOX1/C3orf38/CTSD/SLC9A1/UBE2M/DDX20/RHOB/SIAH1/CALHM2/MAP3K11/GRN/LTA/TSPO/CASP8/DDX19A/SRC/SOD2/PRKCD/PRKRA/ADAM8/SFPQ/NCK1/BCLAF1/SNCA/SIRT2/CTNNB1/STK17A/PML/BAK1/CYLD/GSK3A/BCL2L11/PRNP/DIABLO/CLU/CASP9/PEA15/CCAR2/MMP9/DNAJA1/PHLDA1/DEDD2/TP…
GO:0071407	cellular response to organic cyclic compound	355	-0.414428	-1.73063	1.64538e-07	1.03411e-05	8.4131e-06	2572	tags=32%, list=20%, signal=26%	CARM1/DIAPH1/SRD5A1/AOC1/CNOT2/CALR/AQP9/RHOA/SMAD1/KAT5/DMTN/HNRNPU/HSF1/DHX9/LCOR/GATA1/KCNMB1/PDE4B/NOD2/DDX5/ADCY3/PHB2/PDE12/OR10H5/VPS11/SAFB/ZBTB7A/USP8/UBR5/VDR/PQBP1/HRH2/ZMIZ1/CEBPB/KDM3A/KMT2D/GSTM2/AHR/PIK3CG/RPS6KB1/SLC9A1/PKN1/ABHD2/APP/RAP1B/PTGES3/YWHAH/CRY2/APEX1/PIM1/KLF9/INPP5K/CASP8/SRC/NCF1/JUP/NPC1/FBP1/UFM1/P2RX4/STAT1/EP300/SNCA/SIRT2/CTNNB1/SMAD5/RAE1/WBP2/GSK3A/BCL2L11/I…
GO:1901698	response to nitrogen compound	748	-0.397121	-1.72758	1e-10	1.96245e-08	1.59656e-08	2582	tags=28%, list=20%, signal=24%	PDK2/CARM1/BIRC2/DNAJB12/DIAPH1/SRD5A1/PRKAA1/AOC1/PKM/CALR/PIK3C2A/THBD/STAT3/TMUB1/AQP9/LRP1/DERL2/RHOA/GRB2/JAK3/PDGFC/KLF1/CANX/DMTN/POR/VKORC1/HSF1/DHX9/SEC61B/AKT2/IRF5/YWHAG/GATA1/PSEN1/RNF185/FOSL1/PDE4B/DHX15/TUBA1A/LAMTOR3/NOD2/SGTA/LPIN1/SREBF1/CDA/AUP1/PDE12/TIMP1/TLR7/PTPN1/OR10H5/UBXN4/SYVN1/GPI/SDF2L1/NSMF/MYD88/PQBP1/FAF2/HRH2/MYO1C/CYC1/NEFL/P2RX1/C5AR1/CEBPB/USP14/KBTBD2/RNF40/G…
GO:0055117	regulation of cardiac muscle contraction	42	-0.538362	-1.72711	0.00278318	0.0291219	0.0236923	1740	tags=38%, list=14%, signal=33%	DSC2/GSTM2/PIK3CG/SLC9A1/GSTO1/PDE5A/ATP1B1/JUP/P2RX4/SUMO1/EHD3/HSP90AA1/ATP2A2/SMAD7/KCNJ2/ZC3H12A
GO:0031622	positive regulation of fever generation	4	-0.976491	-1.72537	3.49414e-05	0.000933324	0.000759311	176	tags=75%, list=1%, signal=74%	PTGS2/TNF/IL1B
GO:0042325	regulation of phosphorylation	788	-0.395765	-1.72287	1e-10	1.96245e-08	1.59656e-08	2644	tags=29%, list=21%, signal=25%	SIRT6/TAF7/SPRY1/CCL5/SLCO3A1/CTDSPL/CDC37/BARD1/PPP1R14B/LATS2/DAZAP2/PRKAA1/SPHK1/ADAR/CACUL1/CD74/STAT3/KCTD20/CCNT2/LRP1/RHOA/TNFRSF10B/MAD2L2/CAMKK2/PDGFC/EIF4G1/LTF/DMTN/HEXIM1/CDK5RAP1/CD24/PPP1R14A/HNRNPU/HSF1/GSKIP/AKT2/YWHAG/GATA1/CNPPD1/PSEN1/TESK1/TNFRSF14/NCKAP1L/WDR91/NOD2/SH3BP5L/IRAK1/TWF1/ARAF/CX3CR1/PHB2/PDGFA/PRKD2/HTT/ABI1/HMGCR/TLR7/PTPN1/RIPK1/ZBTB7A/GTPBP4/DLG4/PARP14/PLXNB…
GO:0001944	vasculature development	453	-0.405441	-1.72284	1.46067e-08	1.43325e-06	1.16603e-06	2560	tags=27%, list=20%, signal=23%	CITED2/PTPRM/RNH1/EMC10/PKM/SPHK1/SH2D2A/PIK3C2A/TCF7L2/MECP2/STAT3/LRP1/RHOA/SMAD1/ARID2/PRCP/PSEN1/CXCR3/FOSL1/NDST1/JAM3/CX3CR1/PDGFA/PRKD2/SEMA4A/SAT1/PPP3R1/PLXND1/AGO1/SPI1/EPAS1/CD40/MIR15A/FASLG/C5AR1/ZMIZ1/SPARC/TAL1/GNA13/HMOX1/AHR/PIK3CG/HECTD1/VAV2/NFE2L2/RHOB/PGK1/KLF5/GRN/PIK3CA/LRG1/OTULIN/CASP8/E2F2/SOD2/EPN2/LUZP1/ADAM8/JUP/ENG/MEIS1/DCTN5/CIB1/STAT1/GGNBP2/CTNNB1/VEGFA/PML/BAK1/…
GO:1902075	cellular response to salt	134	-0.448974	-1.72262	0.000273522	0.00507758	0.0041309	848	tags=13%, list=7%, signal=13%	P2RX4/JUNB/ALOX5AP/GSK3A/P2RY2/SSH1/FOS/CLIC4/HSPA5/GNA15/PTGS2/HRH4/JUND/PPIF/ZC3H12A/EGR1/FOSB/JUN
GO:0006942	regulation of striated muscle contraction	52	-0.515117	-1.72081	0.00124053	0.0158011	0.0128551	1740	tags=33%, list=14%, signal=28%	DSC2/GSTM2/PIK3CG/SLC9A1/GSTO1/PDE5A/ATP1B1/JUP/P2RX4/SUMO1/EHD3/HSP90AA1/ATP2A2/SMAD7/NR4A1/KCNJ2/ZC3H12A
GO:0034155	regulation of toll-like receptor 7 signaling pathway	6	-0.860446	-1.71794	0.00297462	0.0307239	0.0249956	883	tags=50%, list=7%, signal=47%	RSAD2/SLC15A4/DDX3X
GO:0007032	endosome organization	83	-0.476871	-1.71697	0.000816416	0.0117349	0.00954701	2267	tags=43%, list=18%, signal=36%	PLEKHF2/ATP6V1F/RILP/RAB22A/RNF26/ARFGEF2/VPS11/USP8/CHMP2A/FASLG/CHMP4B/SNX3/VPS33B/ATP6AP1/RNASEK/PI4K2B/TSG101/EXOC8/CHMP1B/DNM1/ATP6V0B/PLEKHA3/VPS37B/VAMP4/STAM/ATP6V0C/ATP6V0A1/TMEM127/TOM1/UBAP1/ATP6V1D/SQSTM1/IST1/CHMP2B/VPS18/PI4K2A
GO:0044828	negative regulation by host of viral genome replication	5	-0.909859	-1.71429	0.00123289	0.0157443	0.0128088	385	tags=40%, list=3%, signal=39%	CCNK/ZC3H12A
GO:1903578	regulation of ATP metabolic process	51	-0.513704	-1.71396	0.00341327	0.033907	0.0275853	2707	tags=51%, list=21%, signal=40%	ENO1/PRKAG1/ARNT/JMJD8/PPARA/INSR/PGAM1/GIT1/SLC2A6/DNM1L/SIRT6/PRKAA1/STAT3/PSEN1/ZBTB7A/NDUFC2/AK4/APP/TSPO/VCP/FBP1/EP300/DDIT4/HIF1A/SLC4A1/IER3
GO:0050776	regulation of immune response	634	-0.396022	-1.71303	7.62923e-10	1.16449e-07	9.47376e-08	2855	tags=35%, list=22%, signal=29%	INPPL1/GPS2/KHDRBS1/IFNL2/NPLOC4/XBP1/CRK/MALT1/OAS1/TAP2/STOML2/NR1D1/WDFY1/HLA-C/MICA/STXBP2/KIR2DL4/MAP2K7/RAC2/CCL5/RAB11FIP2/CDC37/BIRC2/LGALS3/STX4/HLA-DRA/PSMB4/ADAR/LAPTM5/CD74/CD1E/POLR3F/HAVCR2/PTPRS/YTHDF2/GRB2/MAD2L2/JAK3/HSPD1/VAMP8/GATA3/LTF/HEXIM1/CD24/HLA-DRB3/DHX9/GATA1/PSEN1/RNF185/TNFRSF14/NCKAP1L/ELF1/PDE4B/USP18/NOD2/BCL6/IRAK1/CD1C/PHB2/PLD2/PRKD2/TLR7/PTPN1/LSM14A/ZDHHC5/IR…
GO:0006909	phagocytosis	174	-0.436276	-1.71291	0.000140973	0.00297934	0.00242386	2517	tags=28%, list=20%, signal=23%	SPHK1/CALR/PEAR1/LRP1/CORO1A/NCKAP1L/NOD2/TUSC2/SYT11/PLD2/RAB5A/MYO1G/PLSCR1/MYD88/EIF2AK1/ARL8B/SNX3/VPS33B/RAB14/ELANE/SPON2/VAV2/FGR/PIK3CA/VAV1/SRC/PRKCD/C1orf43/FCER1G/CDC42SE2/LMAN2/CDC42/ANXA3/SIRPB1/PIP5K1A/RAB20/YES1/FCGR1A/ELMO2/IRF8/IL2RB/JMJD6/CCL2/TNF/ITGB3/LDLR/THBS1/ADORA2A/IL1B
GO:0070848	response to growth factor	467	-0.401349	-1.7114	2.24586e-08	2.05678e-06	1.6733e-06	2157	tags=24%, list=17%, signal=21%	CTDSPL2/NDST1/LEMD3/DDX5/ZEB2/CX3CR1/PDGFA/PRKD2/EIF4A3/ZFYVE27/PTPN1/RIPK1/ZBTB7A/SPI1/FBN2/USP8/UBE2D3/MIR15A/MYO1C/FASLG/ZMIZ1/NRROS/ZNF451/PPP2R5B/CSNK1D/ITGB5/RAB14/ACVR1B/CDKN1C/PCSK6/RPS6KB1/APP/FSTL1/TWSG1/HSP90AB1/ZYX/SMPD3/EMD/RDX/PIK3CA/INPP5K/LRG1/ARID4A/SRC/EPN2/TBC1D7/ENG/PDE8A/CIB1/EP300/SYAP1/DYNC1LI2/USP9X/SIRT2/CTNNB1/SMAD5/VEGFA/PML/HES1/CSNK1E/EHD4/MAPK14/FURIN/SMAD3/ZPR1/ANXA…
GO:0048144	fibroblast proliferation	70	-0.491055	-1.71021	0.00164615	0.0195514	0.0159062	3374	tags=47%, list=26%, signal=35%	PEX2/GSTP1/TP53/MED31/C1QL4/RRN3/MORC3/SIRT6/BRK1/SKI/SPHK1/MORF4L1/LIG4/CD74/PDGFC/DHX9/PDGFA/ZMIZ1/PTGES3/ECD/EMD/LTA/SOD2/CKS2/IFI30/CTNNB1/PML/CDKN1A/FOSL2/TP53INP1/GNG2/ITGB3/JUN
GO:0048871	multicellular organismal-level homeostasis	508	-0.399056	-1.70529	3.77388e-08	3.04955e-06	2.48098e-06	2347	tags=28%, list=18%, signal=24%	PRCP/JAK3/PDGFC/EIF4G1/KLF1/SLC25A44/GATA3/UBAP2L/LTF/CORO1A/DMTN/PTGES/HSF1/BPGM/RRP8/GATA1/NCKAP1L/IL2RA/PDE4B/TUBA1A/PRKAB1/NOD2/IP6K1/BCL6/CEBPG/JAM3/CX3CR1/LPIN1/PEMT/RHEB/IRF4/ZBTB7A/SPI1/TNFSF14/KMT2E/TNFSF13B/GPI/EPAS1/TJP2/L3MBTL3/FOXO3/BCL10/CHMP4B/CEBPB/AKR1B1/KDM3A/SLC39A8/TRAF3IP2/FECH/HDAC3/ACVR1B/BRD1/SH2B2/TAL1/HMOX1/MAK/PKN1/MEX3C/FSTL1/LPCAT3/KRAS/ACP5/DYNC1H1/TMEM14C/SLC2A1/PIK…
GO:0050769	positive regulation of neurogenesis	145	-0.442448	-1.70514	0.000182526	0.00366423	0.00298106	2478	tags=27%, list=19%, signal=22%	MECP2/LIG4/CUX1/GOLGA4/WNT3/CX3CR1/ZFYVE27/RHEB/PLXND1/SPEN/DLG4/PLXNB2/NEFL/CLCF1/KRAS/NAP1L1/ZNF335/DHX36/PARP6/LTA/GDI1/TSPO/CTNNB1/VEGFA/HES1/SRF/TGFB1/SRRT/SNW1/IST1/SEMA7A/RAB21/HIF1A/EGR2/TNF/SKIL/SMURF1/SLC7A5/IL1B
GO:0031394	positive regulation of prostaglandin biosynthetic process	5	-0.903592	-1.70248	0.00177948	0.020691	0.0168333	176	tags=60%, list=1%, signal=59%	CD74/PTGS2/IL1B
GO:0048145	regulation of fibroblast proliferation	58	-0.501575	-1.7014	0.00221703	0.024309	0.0197767	3374	tags=47%, list=26%, signal=34%	PEX2/GSTP1/TP53/MED31/C1QL4/MORC3/SIRT6/BRK1/SKI/SPHK1/LIG4/CD74/PDGFC/DHX9/PDGFA/ZMIZ1/EMD/LTA/SOD2/IFI30/CTNNB1/PML/CDKN1A/FOSL2/TP53INP1/ITGB3/JUN
GO:0007033	vacuole organization	179	-0.428746	-1.69582	8.04606e-05	0.00188709	0.00153526	2613	tags=37%, list=20%, signal=30%	PIK3C2B/HEXA/PI4KB/LAPTM4B/LAPTM5/ARSB/VPS4A/SNX30/CORO1A/SPNS1/PSEN1/ATP6V1F/GABARAPL2/BAG3/RAB5A/VPS11/CHMP2A/ARL8B/CHMP4B/TMEM41B/MOAP1/ATG16L1/ATG4D/VPS33B/RAB14/ATP6AP1/RNASEK/CTSD/PIP4K2C/CCDC115/CHMP1B/GRN/HPS4/RAB1B/ATP6V0B/ATG14/TP53INP2/SNX18/ATG13/TMEM39A/ATG9A/RAB1C/ATP6V0C/ATP6V0A1/UBXN2A/SMCR8/TP53INP1/RAB20/RAB43/WDR45B/TPP1/ULK1/TOM1/RB1CC1/GABARAPL1/TMEM199/ATP6V1D/ATP2A2/MAP1LC3…
GO:0008285	negative regulation of cell population proliferation	467	-0.397584	-1.69534	4.34774e-08	3.48399e-06	2.83442e-06	1852	tags=23%, list=14%, signal=20%	GTPBP4/MTSS1/VDR/EIF2AK1/MIR15A/CEBPB/SFN/CLMN/MDM4/CDKN1C/SPARC/GNA13/LMNA/HMOX1/CDKN2D/PKN1/APP/HLA-DRB1/PTGDS/IFI35/DDX20/IFT57/TWSG1/TSG101/VHL/PDE5A/EMD/TP53I11/LTA/PELI1/TSPO/KLF9/CSNK2B/SDC4/IFIT3/ATF5/SOD2/PRKRA/BAP1/CELF1/CD9/ATG13/TMEM115/CIB1/IFI30/STAT1/GNA12/GGNBP2/RASSF5/SIRT2/CTNNB1/PML/BAK1/HES1/PPM1D/SRF/RNF139/SH2B3/CEACAM1/SMAD3/RNF10/BTN2A2/PRNP/CDKN1A/AKIRIN1/DAB2/TGFB1/COPS8…
GO:0009914	hormone transport	181	-0.428558	-1.69201	6.93648e-05	0.00168013	0.00136688	1582	tags=18%, list=12%, signal=16%	RAB11FIP1/CCDC186/SIDT2/HLA-DRB1/SMPD3/CRY2/TSPO/OSBP/UBE2Q1/MIDN/DAB2/STX1A/PFKFB2/KDM5B/RAB8B/ENSA/TUBB1/TMF1/SLC3A2/PIM3/CDK16/PER2/CRY1/RAB1A/HIF1A/ADM/TNF/FFAR2/HCAR2/OSM/SLC7A5/IL1RN/IL1B
GO:0010876	lipid localization	285	-0.411224	-1.6899	8.18584e-06	0.000287281	0.000233719	2045	tags=25%, list=16%, signal=21%	SREBF1/PDZD8/AUP1/TRIAP1/ZDHHC5/ACSL3/SLC22A6/OSBPL2/PLSCR1/ARL8B/FASLG/PITPNA/TMEM41B/SIGMAR1/ABCC1/RPS6KB1/LPCAT3/ABCC3/ABCD1/CRY2/SLC2A1/TSPO/OSBP/APOL6/PRKCD/NPC1/PLEKHA3/P2RX4/ABCB1/SAR1B/PLIN2/GLTP/ATG9A/CEACAM1/FURIN/GM2A/NR1H2/CLU/APOL3/ATP11B/DAB2/ACSL1/PLIN3/SURF4/SEC24A/SREBF2/KDM5B/UGCG/NRIP1/MFSD2A/TMF1/SLC43A3/SQLE/NFKB1/MIR27A/PNPLA8/EHD1/CRY1/PTGS2/ATG2A/SLC4A1/CHKA/TNF/ITGB3/STAR…
GO:0042330	taxis	358	-0.403748	-1.68942	7.63306e-07	3.76408e-05	3.06229e-05	2652	tags=29%, list=21%, signal=24%	RAC2/DNM1L/LTB4R2/CCL5/CSF3R/ARX/NCAM1/LGALS3/PTPRM/STX4/CALR/CD74/RHOA/WNT3/YTHDF1/GATA3/CORO1A/RHOG/NCKAP1L/CXCR3/FOSL1/PDE4B/LSP1/NOD2/JAM3/CX3CR1/PDGFA/PRKD2/SEMA4A/PGRMC1/PLXND1/SPI1/TNFSF14/PLXNB2/MIR15A/C5AR1/USP14/EFNA4/ELANE/NEO1/ABCC1/PIK3CG/APP/SRP54/PPM1F/SIAH1/CMTM3/VAV1/PPBP/PRKCD/CCR4/CXCL5/FCER1G/ADAM8/GPR183/RYK/NEXN/MPP1/CMKLR1/FPR3/P2RX4/LGR6/CMTM5/SWAP70/VEGFA/CXCR5/OXSR1/MAPK…
GO:0042446	hormone biosynthetic process	38	-0.538823	-1.68932	0.00495463	0.0449154	0.0365412	2893	tags=37%, list=23%, signal=29%	MED1/ASMT/LHB/SRD5A1/POR/H6PD/AKR1B1/TSPO/GFI1/DAB2/NFKB1/HIF1A/ADM/EGR1
GO:0045453	bone resorption	47	-0.516006	-1.68653	0.00349442	0.0344286	0.0280096	1437	tags=21%, list=11%, signal=19%	ACP5/SRC/ADAM8/CTNNB1/GPR137B/TPP1/TRAF6/TFRC/ITGB3/TNFAIP3
GO:0051881	regulation of mitochondrial membrane potential	53	-0.502118	-1.68191	0.00375142	0.0362549	0.0294954	2223	tags=32%, list=17%, signal=27%	AKT2/TUSC2/NDUFC2/MFN1/ABCD1/TSPO/SRC/SOD2/VCP/BAK1/BID/SLC25A36/MUL1/BCL2L1/IFI6/ADORA2A/PMAIP1
GO:0071363	cellular response to growth factor stimulus	447	-0.39572	-1.68102	1.1621e-07	7.55051e-06	6.14277e-06	2157	tags=24%, list=17%, signal=21%	CTDSPL2/NDST1/LEMD3/DDX5/ZEB2/CX3CR1/PDGFA/PRKD2/EIF4A3/ZFYVE27/PTPN1/RIPK1/ZBTB7A/SPI1/FBN2/USP8/UBE2D3/MIR15A/MYO1C/ZMIZ1/NRROS/ZNF451/PPP2R5B/CSNK1D/ITGB5/RAB14/ACVR1B/CDKN1C/PCSK6/RPS6KB1/APP/FSTL1/TWSG1/HSP90AB1/ZYX/SMPD3/EMD/RDX/PIK3CA/INPP5K/LRG1/ARID4A/SRC/EPN2/ENG/PDE8A/CIB1/EP300/SYAP1/DYNC1LI2/USP9X/SIRT2/CTNNB1/SMAD5/VEGFA/PML/HES1/CSNK1E/EHD4/MAPK14/FURIN/SMAD3/ZPR1/DAB2/RELA/ADAM17/…
GO:0043300	regulation of leukocyte degranulation	40	-0.526878	-1.67784	0.00370353	0.0359729	0.0292659	3492	tags=57%, list=27%, signal=42%	VAMP7/PTAFR/C12orf4/LYN/LAMP1/SNX4/LGALS9/STXBP2/RAC2/STX4/VAMP8/GATA1/NCKAP1L/SPI1/HMOX1/HLA-F/FGR/GAB2/CEACAM1/IL4R/CD177/AP1G1/RABGEF1
GO:0006979	response to oxidative stress	310	-0.405015	-1.67167	2.30949e-06	9.45025e-05	7.68831e-05	1760	tags=23%, list=14%, signal=20%	HBA2/FOXO3/ROMO1/SIGMAR1/NONO/ERCC3/SUMO4/XRCC1/HMOX1/ABCC1/SESN1/MGST1/APP/LONP1/NFE2L2/RHOB/SMPD3/ABCD1/APEX1/FBXO7/SRC/SOD2/PRKCD/PRKRA/NCF1/SLC23A2/PDE8A/SFPQ/STAT1/SNCA/P4HB/SIRT2/CTNNB1/PYROXD1/PML/BAK1/OXSR1/PRNP/DIABLO/PDLIM1/MICB/RELA/MMP9/SIN3A/TP53INP1/PTGS1/SESN3/HSPB1/GCH1/ND6/ATP2A2/KDM6B/FOS/MTF1/ADAM9/EZH2/PNPLA8/SESN2/PTGS2/HIF1A/ADNP2/TNF/PPP1R15B/NR4A3/PLK3/PPIF/ZC3H12A/TNFAIP3…
GO:2000348	regulation of CD40 signaling pathway	5	-0.884887	-1.66724	0.00384393	0.0369263	0.0300416	8	tags=60%, list=0%, signal=60%	SHARPIN/FANCA/TNFAIP3
GO:0070647	protein modification by small protein conjugation or removal	782	-0.381795	-1.66197	1.19692e-10	2.21338e-08	1.80071e-08	3191	tags=35%, list=25%, signal=28%	LIMK1/XIAP/SUMO3/GABARAP/NEDD8/MGRN1/FBXL14/TRIM22/UHRF2/TAF5L/MED31/RPS15/FBXW11/HECTD3/FBXO33/TAF6/FBXO11/RNF115/KLHL20/TADA1/GPS1/ARRB1/NEURL1/PEF1/BFAR/OTUD1/PRR7/PEX12/FEM1B/UBQLN1/GPS2/KCTD13/UBE2Z/WSB1/COPS5/MALT1/ARRDC3/RNF208/RNF38/TRIM23/TRIM68/CAMLG/TAF2/TAF7/MDM2/CDC14B/BARD1/KCTD9/DCAF8/BIRC2/SPOPL/CCNB1IP1/PSMD14/TRIM3/SPHK1/LAPTM5/USP46/DCAF5/PJA1/FBXO28/TAF10/ATXN7L3/MED30/TRPC4AP…
GO:0032418	lysosome localization	63	-0.485237	-1.66182	0.00185054	0.0212135	0.0172584	3406	tags=44%, list=27%, signal=33%	KIF5B/C12orf4/PLEKHM1/LYN/KXD1/RAB34/SNX4/LGALS9/BLOC1S1/RAB44/STXBP2/RAC2/KLC2/VAMP8/GATA1/SPAG9/ARL8B/VPS33B/HMOX1/PIK3CG/FAM98A/PTGDS/FGR/GAB2/IL4R/PLEKHM2/RABGEF1/NR4A3
GO:1990849	vacuolar localization	63	-0.485237	-1.66182	0.00185054	0.0212135	0.0172584	3406	tags=44%, list=27%, signal=33%	KIF5B/C12orf4/PLEKHM1/LYN/KXD1/RAB34/SNX4/LGALS9/BLOC1S1/RAB44/STXBP2/RAC2/KLC2/VAMP8/GATA1/SPAG9/ARL8B/VPS33B/HMOX1/PIK3CG/FAM98A/PTGDS/FGR/GAB2/IL4R/PLEKHM2/RABGEF1/NR4A3
GO:0043467	regulation of generation of precursor metabolites and energy	93	-0.455479	-1.65959	0.00106479	0.014026	0.011411	2707	tags=32%, list=21%, signal=26%	SLC2A6/SIRT6/PRKAA1/STAT3/RHOA/AKT2/PSEN1/PHB2/PDE12/ZBTB7A/SHMT2/PHLDA2/AK4/APP/ABCD1/PIK3CA/INPP5K/VCP/FBP1/EP300/SNCA/DNAJC15/GSK3A/COX17/DDIT4/HIF1A/SLC4A1/TNF/IER3/PPIF
GO:0003158	endothelium development	90	-0.456736	-1.65918	0.00161021	0.0191631	0.0155903	1467	tags=32%, list=11%, signal=29%	VCL/CXCR4/HEG1/FOXJ2/VEZF1/ITGAX/PTPRS/RHOA/PRKD2/TJP2/MYD88/FSTL1/RAP1B/RHOB/RDX/CSNK2B/FASN/CTNNB1/VEGFA/CEACAM1/MYADM/EZR/RAPGEF1/KDM6B/CLIC4/PPP1R16B/TNF/ICAM1/IL1B
GO:0009743	response to carbohydrate	136	-0.4318	-1.65858	0.000408787	0.00695733	0.00566018	2835	tags=30%, list=22%, signal=24%	XBP1/OXT/NR1D1/MAP2K7/RAB11FIP2/STX4/PRKAA1/TXN2/TCF7L2/MPC2/RHOA/SRI/KAT5/SREBF1/SLC29A1/MIR15A/CCDC186/RPS6KB1/SIDT2/HLA-DRB1/PIK3CA/OSBP/SOD2/NCF1/FBP1/SRF/SIN3A/PFKFB2/TRA2B/VAMP2/ZFP36L1/PIM3/CDK16/MAP2K3/SESN2/PTGS2/HIF1A/TNF/THBS1/EGR1/IL1B
GO:0051402	neuron apoptotic process	179	-0.417873	-1.65281	0.000205945	0.00403333	0.00328134	2528	tags=34%, list=20%, signal=28%	EGLN3/MECP2/LIG4/RHOA/MYBL2/PIGT/GATA3/CORO1A/DNAJC5/AKT2/PSEN1/TUBA1A/CX3CR1/NAE1/FAM162A/MCL1/PLXND1/GPI/CNTF/NSMF/FOXO3/FASLG/NEFL/CEBPB/SIGMAR1/NONO/CLCF1/HMOX1/APP/KRAS/UBE2M/SIAH1/MAP3K11/GRN/PIK3CA/SOD2/ADAM8/CPEB4/SNCA/CTNNB1/GSK3A/ZPR1/BCL2L11/PRNP/DIABLO/CASP9/POLB/CASP7/BID/FAS/BTG2/BCL2L1/HSPA5/CCL2/HIF1A/DDIT3/TNF/CCL3/ADORA2A/NR4A2/JUN
GO:0071453	cellular response to oxygen levels	123	-0.436803	-1.6527	0.000491013	0.00801627	0.00652169	3289	tags=43%, list=26%, signal=32%	MPL/PDK3/RBPJ/CARD16/TP53/RGCC/EGLN2/UBQLN1/TBL2/MDM2/SUV39H1/CITED2/PRKAA1/EGLN3/ATP6V0A2/MIEF1/KCNMB1/IRAK1/ADO/PHB2/FAM162A/MALAT1/NDRG1/SLC29A1/EPAS1/ATP6AP1/MDM4/LMNA/HMOX1/AK4/SLC9A1/CCDC115/NFE2L2/PGK1/VHL/ATP6V0D1/SRC/ADAM8/CPEB4/P4HB/SIRT2/VEGFA/RORA/FAS/TMEM199/ZFP36L1/FOS/PTGS2/JUND/HIF1A/PLK3/EGR1/PMAIP1
GO:0060759	regulation of response to cytokine stimulus	118	-0.437473	-1.65189	0.000888916	0.0123702	0.0100639	2893	tags=40%, list=23%, signal=31%	MED1/CXCR4/GPS2/OAS1/CCL5/CDC37/SPHK1/ADAR/LAPTM5/CD74/YTHDF2/CD24/DHX9/RNF185/USP18/IRAK1/PIAS4/PTPN1/LSM14A/RIPK1/PARP14/OAS3/PARP9/OTULIN/CASP8/GFI1/OTUD4/SH2B3/CYLD/NR1H2/ADAM17/SPPL2A/NKIRAS2/YTHDF3/TBK1/HIPK1/MUL1/KLF4/MIR27A/CSF1/HIF1A/IFIH1/RIPK2/IRAK2/RABGEF1/IL1RN/TNFAIP3
GO:0010565	regulation of cellular ketone metabolic process	81	-0.460545	-1.65144	0.00327071	0.03283	0.0267091	950	tags=16%, list=7%, signal=15%	SNCA/CEACAM1/NR1H2/DAB2/MID1IP1/MFSD2A/INSIG1/PTGS2/ADM/STARD4/NR4A3/EGR1/IL1B
GO:0006839	mitochondrial transport	152	-0.425809	-1.64736	0.000349791	0.00613795	0.00499357	2652	tags=35%, list=21%, signal=28%	HSPA1L/TIMM23B/CAMK2A/RAC2/NMT1/TIMM22/TMEM14A/PRKAA1/HSPD1/TIMM10B/PSEN1/OXA1L/ABLIM3/SREBF1/BAG3/AGK/VPS11/SAMM50/UBE2D3/ROMO1/PMPCB/MOAP1/TOMM22/SLC9A1/TOMM34/TMEM14C/RNF31/PMPCA/TSPO/HPS4/TOMM20/SLC25A32/FBXO7/BAP1/ATG13/DNAJC15/BAK1/GSK3A/RHOU/BCL2L11/BID/USP36/SREBF2/GRPEL1/MIR29C/HSP90AA1/MUL1/BCL2L1/MFN2/TOMM40L/IER3/PPIF/PMAIP1
GO:0006165	nucleoside diphosphate phosphorylation	72	-0.465778	-1.64232	0.00336006	0.0334129	0.0271833	4181	tags=51%, list=33%, signal=35%	GAPDH/ENO1/PRKAG1/PGAM4/HK2/ARNT/ALDOC/JMJD8/HK1/PPARA/INSR/PGAM1/GIT1/ENO2/TPI1/ADPGK/SLC2A6/SIRT6/PRKAA1/PKM/STAT3/BPGM/PSEN1/ZBTB7A/GPI/AK4/APP/PGK1/CMPK2/FBP1/EP300/LDHA/PFKFB2/DDIT4/HIF1A/SLC4A1/IER3
GO:0043523	regulation of neuron apoptotic process	149	-0.425022	-1.64176	0.000580188	0.00904228	0.0073564	2528	tags=33%, list=20%, signal=27%	EGLN3/MECP2/LIG4/RHOA/MYBL2/GATA3/CORO1A/DNAJC5/PSEN1/CX3CR1/NAE1/MCL1/PLXND1/GPI/CNTF/NSMF/FOXO3/FASLG/NEFL/CEBPB/SIGMAR1/NONO/CLCF1/HMOX1/KRAS/UBE2M/MAP3K11/GRN/PIK3CA/SOD2/ADAM8/CPEB4/SNCA/CTNNB1/GSK3A/ZPR1/BCL2L11/PRNP/CASP9/BTG2/BCL2L1/CCL2/HIF1A/DDIT3/TNF/CCL3/ADORA2A/NR4A2/JUN
GO:0022411	cellular component disassembly	356	-0.392644	-1.64018	4.24833e-06	0.000160204	0.000130335	2600	tags=32%, list=20%, signal=26%	EXOG/GSN/SMARCE1/FUNDC2/FKBP8/SCAF4/DNM1L/CDC37/TBC1D25/CTDNEP1/PRKAA1/CST3/VPS4A/CISD2/LRP1/ARID2/CAMKK2/SNX30/KAT5/TMOD1/VAMP8/DMTN/HSF1/CTTN/SMARCD2/TWF1/CX3CR1/PHB2/LPIN1/SREBF1/GABARAPL2/HTT/DSTN/UFC1/MTRF1L/SPTB/CHMP2A/NAPB/C1QB/GOLGA2/CHMP4B/ATG4D/ASCC2/ELANE/WDR47/GSPT1/OPTN/TSG101/EXOC8/CHMP1B/MAPRE2/RDX/TSPO/PIK3CA/ARHGEF2/FBXO7/USP30/ATG14/ADAM8/VCP/DHX8/UFM1/CFL1/ATG13/CIB1/CHMP4BP1/U…
GO:0071466	cellular response to xenobiotic stimulus	96	-0.446531	-1.6384	0.00305818	0.0313847	0.0255332	2575	tags=36%, list=20%, signal=29%	CES2/PRKAA1/APOBEC3A/RBM22/POR/VKORC1/HSF1/PDE4B/SLC29A1/CYP2S1/GUK1/GSTM2/ABCC1/AHR/EFTUD2/VAV2/GSTO1/NFE2L2/ABCC3/PPM1F/TPMT/VAV1/FBP1/ABCB1/GSTM4/PRNP/ACSL1/RORA/SMOX/HSPA5/TFRC/ITGB3/CD69/GSTM1/IL1B
GO:0022614	membrane to membrane docking	4	-0.927121	-1.63814	0.00193346	0.0218218	0.0177532	533	tags=50%, list=4%, signal=48%	EZR/ICAM1
GO:0050920	regulation of chemotaxis	147	-0.424124	-1.63725	0.000545208	0.00853863	0.00694666	2652	tags=33%, list=21%, signal=26%	RAC2/DNM1L/CCL5/STX4/CALR/CD74/WNT3/YTHDF1/NCKAP1L/NOD2/JAM3/CX3CR1/PRKD2/SEMA4A/SPI1/TNFSF14/MIR15A/C5AR1/USP14/ELANE/PPM1F/CCR4/GPR183/RYK/MPP1/CMKLR1/P2RX4/SWAP70/VEGFA/OXSR1/SMAD3/AKIRIN1/ADAM17/TGFB1/DUSP1/HSPB1/CREB3/SEMA7A/CCL4/CSF1/CXCL8/MIR223/CCL2/CCL3/C3AR1/CCR1/THBS1/TNFAIP6
GO:0006096	glycolytic process	63	-0.476668	-1.63247	0.00250675	0.0270234	0.0219851	4181	tags=56%, list=33%, signal=38%	GAPDH/ENO1/PRKAG1/PGAM4/HK2/ARNT/ALDOC/JMJD8/HK1/PPARA/INSR/PGAM1/GIT1/ENO2/TPI1/ADPGK/SLC2A6/SIRT6/PRKAA1/PKM/STAT3/BPGM/PSEN1/ZBTB7A/GPI/APP/PGK1/FBP1/EP300/LDHA/PFKFB2/DDIT4/HIF1A/SLC4A1/IER3
GO:0006757	ATP generation from ADP	63	-0.476668	-1.63247	0.00250675	0.0270234	0.0219851	4181	tags=56%, list=33%, signal=38%	GAPDH/ENO1/PRKAG1/PGAM4/HK2/ARNT/ALDOC/JMJD8/HK1/PPARA/INSR/PGAM1/GIT1/ENO2/TPI1/ADPGK/SLC2A6/SIRT6/PRKAA1/PKM/STAT3/BPGM/PSEN1/ZBTB7A/GPI/APP/PGK1/FBP1/EP300/LDHA/PFKFB2/DDIT4/HIF1A/SLC4A1/IER3
GO:0015821	methionine transport	4	-0.923847	-1.63236	0.0025387	0.0272001	0.0221288	958	tags=75%, list=7%, signal=69%	SLC43A2/SLC3A2/SLC7A5
GO:0030163	protein catabolic process	792	-0.374866	-1.6321	5.55503e-10	9.05376e-08	7.36574e-08	3733	tags=41%, list=29%, signal=31%	RNF125/BCAP31/BTK/OTUD7A/GCLC/UFL1/USP37/PDLIM2/LATS1/LPCAT1/USP1/HM13/PSMD9/ABHD17A/ARMC8/USP20/BAG6/MTM1/CAPN2/FBXW7/PSMC3/UBL4A/CASP3/CDC23/CTRL/DNAJB2/GRIN2C/ZNF598/TLK2/NTAN1/UBE2B/DESI1/KCTD6/USP11/FEM1A/SIRT1/PSMF1/TMEM259/PCYOX1L/CDC34/FMR1/UBC/RNF4/WAC/UBXN1/F8A2/MKRN2/UBB/EXT1/TRIP4/GUSB/GABARAP/CHMP1A/ABCA2/NEDD8/FBXL14/PTK2B/FBXW11/HSP90B1/HECTD3/CD81/PSMB7/FBXO33/SGSH/FBXO11/FBXL18/R…
GO:0050673	epithelial cell proliferation	264	-0.398248	-1.62354	3.92499e-05	0.00103405	0.000841254	1829	tags=20%, list=14%, signal=18%	MTSS1/VDR/MIR15A/C5AR1/CEBPB/SFN/HLX/CDKN1C/RTN4/SPARC/HMOX1/SIDT2/IFT57/GRN/KLF9/LRG1/STAT1/CDC42/CTNNB1/VEGFA/BAK1/HES1/CEACAM1/SMAD3/DAB2/ADAM17/TGFB1/STAT5A/NRARP/RUNX3/BID/KDM5B/MIR29C/ZFP36L1/MIR23A/RREB1/BCL2L1/B4GALT1/NR4A1/MIR27A/PPP1R16B/CCL2/HIF1A/EGR3/TNF/ITGB3/WDR48/THBS1/ZFP36/DUSP10/NFKBIZ/NR4A3/TNFAIP3/JUN
GO:0044092	negative regulation of molecular function	653	-0.374988	-1.62245	2.6683e-08	2.33258e-06	1.89768e-06	2663	tags=28%, list=21%, signal=23%	DNAJB6/TAX1BP1/LTB4R2/TAF7/SPRY1/SYMPK/TMED10/TERF2/BIRC2/LATS2/LGALS3/ADAR/PI3/TCF7L2/CST3/YWHAE/HAVCR2/LRP1/SRI/MTRR/MAD2L2/LTF/POR/HEXIM1/CDK5RAP1/HNRNPU/CST7/GSKIP/KEAP1/YWHAG/GATA1/PSEN1/TIMP2/TESK1/NCKAP1L/NOD2/OXA1L/SH3BP5L/IRAK1/CEBPG/PHB2/LPIN1/PIAS4/EIF4A3/HMGCR/TRIAP1/TIMP1/PTPN1/EOMES/PPP3CC/APLP2/PPP3R1/SPI1/TNFSF14/TMBIM1/GPI/GTPBP4/GOLGA2/MIR15A/SFN/G3BP2/SUMO4/DUSP7/HDAC3/CDKN1C/G…
GO:0042098	T cell proliferation	162	-0.416063	-1.61927	0.000428882	0.00721002	0.00586576	3095	tags=34%, list=24%, signal=26%	LGALS9/CD81/NCSTN/LMBR1L/TNFRSF1B/MALT1/TNFRSF9/RAC2/CCL5/LGALS3/SH2D2A/TNFSF9/HAVCR2/JAK3/CORO1A/CD24/TNFRSF14/NCKAP1L/IL2RA/CTPS1/BCL6/TNFSF14/TNFSF13B/SLC7A1/CEBPB/TNFSF4/PIK3CG/HLA-DRB1/TWSG1/PDE5A/PELI1/CD6/HLA-DPA1/SDC4/NCK1/CD1D/CTNNB1/CD151/HES1/BTN2A2/PRNP/BID/ELF4/TRAF6/SASH3/IDO1/CLC/HLA-DPB1/ICOSLG/TFRC/PNP/RIPK2/IRF1/CD274/IL1B
GO:0032940	secretion by cell	505	-0.379254	-1.61914	1.02309e-06	4.79902e-05	3.90427e-05	2719	tags=28%, list=21%, signal=23%	NR1D1/TVP23C/CD2AP/MYOF/STXBP2/RAC2/DNM1L/SIRT6/CCL5/ABCG1/RAB11FIP2/TMED10/STX4/PIK3C2A/TCF7L2/MECP2/MPC2/VPS4A/NRXN2/DOC2B/RAB12/SRI/VAMP8/GATA3/CANX/CORO1A/DMTN/DNAJC5/PTGES/RAB2B/GATA1/PSEN1/NCKAP1L/ORAI1/USE1/ARHGAP17/SYT11/SREBF1/HMGCR/RAB5A/ARFGEF2/VPS11/SPI1/MYO1G/CHMP2A/NAPB/BLOC1S6/ARL8B/P2RX1/RAB9A/PARD6A/SYNGR2/PORCN/SCRN1/RAB11FIP1/HMOX1/CCDC186/PCSK6/PIK3CG/SIDT2/HLA-DRB1/PTGDS/RAP1…
GO:0070997	neuron death	263	-0.395916	-1.61528	0.000120058	0.00260334	0.00211797	2373	tags=29%, list=19%, signal=24%	RHOA/MYBL2/PIGT/EIF4G1/GATA3/CORO1A/DNAJC5/HSF1/AKT2/PSEN1/TUBA1A/CX3CR1/NAE1/FAM162A/MCL1/PLXND1/GPI/CNTF/NSMF/FOXO3/FASLG/NEFL/CHMP4B/CEBPB/SIGMAR1/NONO/CLCF1/HMOX1/SLC9A1/APP/KRAS/UBE2M/HLA-F/SIAH1/MAP3K11/GRN/PIK3CA/FBXO7/CASP8/SOD2/ADAM8/SLC23A2/CPEB4/INPP5A/CHP1/SNCA/CTNNB1/GSK3A/ZPR1/BCL2L11/PRNP/DIABLO/CLU/CASP9/POLB/CASP7/KIR3DL2/BID/TBK1/FAS/BTG2/FOS/BCL2L1/HSPA5/DDIT4/CSF1/CCL2/HIF1A/D…
GO:0000122	negative regulation of transcription by RNA polymerase II	672	-0.372929	-1.61387	1.53882e-08	1.49467e-06	1.216e-06	2678	tags=27%, list=21%, signal=22%	MLX/ZNF3/SCAF4/SIRT6/TAF7/MDM2/DLX4/ZNF281/TLE4/SUV39H1/ARX/BATF3/RPL10/CITED2/ZBTB4/CBX7/SKI/NELFE/CNOT2/CALR/TCF7L2/PPM1A/MECP2/RARG/STAT3/PER3/CUX1/ZBTB18/HCFC2/MAD2L2/KAT5/NFX1/GATA3/HEXIM1/HNRNPU/HSF1/LCOR/GATA1/PSEN1/MIER1/MTF2/DDX5/BCL6/CXXC5/ZEB2/MAFK/SREBF1/PIAS4/BAG3/HIC2/EOMES/JARID2/CNBP/ZBTB7A/SPI1/NACC1/SPEN/UBE2D3/VDR/MNT/ZNF436/LRRFIP1/FOXO3/FASLG/CEBPB/ZNF451/TGIF2/MIER2/ZBTB2/CI…
GO:0046939	nucleotide phosphorylation	74	-0.458728	-1.61308	0.00402226	0.0383711	0.0312171	4181	tags=50%, list=33%, signal=34%	GAPDH/ENO1/PRKAG1/PGAM4/HK2/ARNT/ALDOC/JMJD8/HK1/PPARA/INSR/PGAM1/GIT1/ENO2/TPI1/ADPGK/SLC2A6/SIRT6/PRKAA1/PKM/STAT3/BPGM/PSEN1/ZBTB7A/GPI/AK4/APP/PGK1/CMPK2/FBP1/EP300/LDHA/PFKFB2/DDIT4/HIF1A/SLC4A1/IER3
GO:2000182	regulation of progesterone biosynthetic process	3	-0.989894	-1.60907	0.000190325	0.00379702	0.00308909	118	tags=67%, list=1%, signal=66%	ADM/EGR1
GO:0002683	negative regulation of immune system process	352	-0.384884	-1.60876	1.34961e-05	0.00042973	0.000349609	2508	tags=28%, list=20%, signal=23%	PSMB4/ADAR/LAPTM5/CD74/TSC22D3/HAVCR2/PTPRS/YTHDF2/JAK3/LTF/CST7/TNFRSF14/NCKAP1L/ELF1/IL2RA/USP18/NOD2/BCL6/CX3CR1/SYT11/IRF4/SPI1/PARP14/CEBPB/OAS3/HLA-DOB/HLX/SLA2/TNFSF4/HMOX1/AHR/PKN1/HLA-DRB1/ACP5/TWSG1/HLA-F/FGR/PDE5A/GRN/PELI1/SDC4/FBXO7/SRC/CD59/PTGER4/PIAS3/GPR108/OTUD4/RASSF5/CTNNB1/SERPING1/MAPK14/CEACAM1/FURIN/BTN2A2/PRNP/PIK3R1/NR1H2/GPR137B/SERPINB9/RHBDF2/TGFB1/NRARP/SMCR8/RUNX3/T…
GO:0016571	histone methylation	104	-0.433219	-1.6082	0.00220214	0.0241958	0.0196846	2891	tags=38%, list=23%, signal=29%	TRMT112/KMT2B/NELFA/CLNS1A/SUV39H1/SMARCA5/CARM1/NELFE/MECP2/HCFC2/GATA3/SETD1B/PRDM4/RRP8/MTF2/KANSL2/MYD88/WDR82/PHF20/KMT2D/LMNA/ZNF335/KDM6A/ARID4A/PRDM2/KANSL3/BCOR/CTNNB1/SETD7/PAF1/MTHFR/BAZ2A/SNW1/ARID4B/EZH2/DOT1L/RLF/PHF1/NFKBIZ
GO:0006869	lipid transport	254	-0.395994	-1.60737	0.00012245	0.00263419	0.00214306	2029	tags=24%, list=16%, signal=21%	PDZD8/TRIAP1/ZDHHC5/ACSL3/SLC22A6/OSBPL2/PLSCR1/ARL8B/FASLG/PITPNA/TMEM41B/SIGMAR1/ABCC1/RPS6KB1/LPCAT3/ABCC3/ABCD1/CRY2/SLC2A1/TSPO/OSBP/APOL6/PRKCD/NPC1/PLEKHA3/P2RX4/ABCB1/SAR1B/PLIN2/GLTP/ATG9A/CEACAM1/FURIN/GM2A/NR1H2/CLU/APOL3/ATP11B/DAB2/ACSL1/SURF4/SEC24A/SREBF2/KDM5B/UGCG/MFSD2A/TMF1/SLC43A3/NFKB1/MIR27A/PNPLA8/CRY1/PTGS2/ATG2A/SLC4A1/CHKA/ITGB3/STARD4/LDLR/THBS1/NFKBIA/IL1B
GO:0051241	negative regulation of multicellular organismal process	725	-0.368925	-1.6041	2.61985e-08	2.33258e-06	1.89768e-06	2494	tags=27%, list=19%, signal=23%	CALR/LAPTM5/CST3/MECP2/RARG/THBD/CD74/HAVCR2/PTPRS/RHOA/SRGN/SRI/WNT3/MAD2L2/JAK3/KAT5/GATA3/CLEC4A/LTF/PPM1B/CD24/CST7/TRIM11/MTMR2/GATA1/PSEN1/TNFRSF14/NCKAP1L/CTDP1/IL2RA/PDE4B/NOD2/IP6K1/BCL6/TUSC2/SFMBT1/CX3CR1/PHB2/SYT11/LPIN1/PDGFA/SEMA4A/HMGCR/TIMP1/SDHAF2/RHEB/GORASP1/JARID2/LUC7L/AGO1/SPI1/CNTF/DACT3/MIR15A/FASLG/CEBPB/OAS3/HLX/HDAC3/RTN4/SPARC/TNFSF4/RAB11FIP1/LMNA/HMOX1/ELANE/PIK3CG/P…
GO:0046903	secretion	574	-0.370684	-1.59637	3.54105e-07	1.94576e-05	1.58298e-05	2719	tags=27%, list=21%, signal=23%	NR1D1/TVP23C/CD2AP/MYOF/STXBP2/RAC2/DNM1L/SIRT6/CCL5/ABCG1/RAB11FIP2/TMED10/STX4/PRKAA1/PIK3C2A/TCF7L2/MECP2/CD74/MPC2/VPS4A/AQP9/NRXN2/DOC2B/RAB12/SRI/VAMP8/GATA3/CANX/CORO1A/DMTN/DNAJC5/PTGES/RAB2B/GATA1/PSEN1/NCKAP1L/ORAI1/USE1/ARHGAP17/SYT11/SREBF1/HMGCR/RAB5A/ARFGEF2/VPS11/SPI1/ACSL3/SLC29A1/MYO1G/CHMP2A/NAPB/VDR/BLOC1S6/HRH2/ARL8B/P2RX1/RAB9A/PARD6A/SYNGR2/TRAF3IP2/PORCN/SCRN1/RAB11FIP1/HMO…
GO:0002465	peripheral tolerance induction	4	-0.902351	-1.59438	0.00523764	0.0467209	0.0380101	17	tags=50%, list=0%, signal=50%	HLA-G/CD274
GO:1902074	response to salt	239	-0.39114	-1.58152	0.000191133	0.00380244	0.0030935	848	tags=17%, list=7%, signal=16%	GPI/ITPKC/DLG4/NEFL/P2RX1/ALG2/PPP2R2A/EFTUD2/NFE2L2/GDI1/TSPO/PIK3CA/SOD2/P2RX4/JUNB/ALOX5AP/GSK3A/DAB2/PEA15/P2RY2/SSH1/MTHFR/HSP90AA1/ND6/FOS/CLIC4/HSPA5/ADAM9/GNA15/PTGS2/HRH4/JUND/TNF/THBS1/PPIF/ZC3H12A/EGR1/FOSB/JUN/IL1B
GO:0033387	putrescine biosynthetic process from ornithine	3	-0.969994	-1.57672	0.00244647	0.0265223	0.0215774	235	tags=67%, list=2%, signal=65%	ODC1/AZIN1
GO:2000275	regulation of oxidative phosphorylation uncoupler activity	3	-0.968483	-1.57427	0.00268938	0.0283876	0.0230949	18	tags=67%, list=0%, signal=67%	TWIST1/PPIF
GO:0015931	nucleobase-containing compound transport	179	-0.397563	-1.57248	0.00122321	0.0157041	0.0127762	2526	tags=32%, list=20%, signal=26%	DDX19B/SLC35A3/SMG5/AHCTF1/IGF2BP2/ZC3H11A/NUP54/ENY2/HSF1/DHX9/SRSF7/SLC35C1/SLC25A25/CASC3/NUP93/EIF4A3/NUP133/SLC35B2/RIPK1/SLC29A1/THOC6/UPF3B/POM121C/SLC35A4/SEC13/G3BP2/SIDT2/ABCD1/NUP153/HNRNPA3/SLC35D1/TOMM20/SLC25A32/MAGOH/DDX19A/SLC35B1/NUP88/SLC35A2/NUP98/RAE1/ALYREF/FYTTD1/SUPT6H/SARNP/NXF1/FLOT1/SLC25A36/POLDIP3/SENP2/ZFP36L1/YTHDC1/SRSF3/EPG5/DDX39A/RANBP2/EIF5AL1/ZFP36
GO:0008202	steroid metabolic process	175	-0.39955	-1.5684	0.00136367	0.0168541	0.0137118	2955	tags=34%, list=23%, signal=26%	ASAH1/HSD17B10/ACAA1/MED1/DHCR24/HSD3B7/LGMN/NR1D1/LHB/MVD/ABCG1/CYP27A1/SRD5A1/MVK/PRKAA1/MECP2/POR/PBX1/SF1/SREBF1/PIAS4/HMGCR/H6PD/OSBPL2/AKR1B1/FECH/APP/LPCAT3/DDX20/YWHAH/FDFT1/ACBD3/TSPO/OSBP/CYP51A1/NPC1/GFI1/EBP/DAB2/FAXDC2/RORA/CYB5R3/IGFBP7/HMGCS1/DHCR7/IDI1/NFE2L1/SREBF2/SC5D/SQLE/INSIG1/NFKB1/ADM/TIPARP/TNF/MSMO1/STARD4/LDLR/EGR1
GO:0051338	regulation of transferase activity	572	-0.364377	-1.56811	1.60981e-06	7.00246e-05	5.6969e-05	3484	tags=35%, list=27%, signal=27%	DCUN1D1/STRADA/MCPH1/DSTYK/NF2/LAX1/PHPT1/PTPN2/FZD10/EPM2AIP1/FEM1A/SIRT1/AMBRA1/AZU1/TLR9/P2RY12/GSTP1/CAMK2N2/ACTB/PRKAR2A/LYN/WNK4/CCNG2/LIMK1/TP53/XRCC6/PIF1/TTBK1/ADORA1/NAB2/RPS15/PTK2B/CD81/RGCC/RASSF2/CCNJL/CCNG1/PSRC1/CALM3/NEURL1/PEX12/FEM1B/PIK3R2/HNRNPA2B1/MALT1/HEG1/ARRDC3/TEN1/MAP2K7/DNM1L/TAF7/SPRY1/CCL5/CDC14B/CDC37/LATS2/DAZAP2/ADAR/CACUL1/CD74/CCNT2/RHOA/TNFRSF10B/MAD2L2/CAMKK2…
GO:0034248	regulation of amide metabolic process	399	-0.371611	-1.5669	1.43481e-05	0.000453854	0.000369236	2635	tags=30%, list=21%, signal=24%	CCL5/ABCG1/PATL2/TMED10/RPL10/DHX29/PDK2/PRKAA1/PKM/TRIM3/SPHK1/CNOT2/EIF1/CALR/PRG3/SYNCRIP/IGF2BP2/CSDE1/YTHDF2/RHOA/EIF4B/YTHDF1/EIF4G1/CDK5RAP1/HNRNPU/DHX9/AKT2/DAPK3/NGRN/NOD2/PCIF1/CASC3/EIF4A3/PDE12/EIF4H/LSM14A/DDX6/CNBP/AGO1/GGA3/SHMT2/PLXNB2/METTL16/HBS1L/EIF2AK1/UPF3B/MIR15A/FOXO3/CNOT8/FECH/CIRBP/METTL18/RTN4/SECISBP2L/MKNK2/ILF3/RTN2/RPS6KB1/APP/GSPT1/NFE2L2/YBX3/DHX36/MLH1/ELP5/HABP…
GO:0009725	response to hormone	573	-0.363886	-1.56651	2.66349e-06	0.000106275	8.64603e-05	2868	tags=29%, list=22%, signal=24%	PIK3R2/INPPL1/CAMK2A/GPR173/XBP1/OXT/CRK/DHCR24/ZNF106/NR1D1/TRIM68/LHB/RHOQ/SORT1/TAF7/AKAP8/PDK2/CARM1/LATS2/SRD5A1/CITED2/PRKAA1/PKM/TXN2/CNOT2/CALR/PIK3C2A/RARG/ARSB/STAT3/RHOA/GRB2/PRCP/JAK3/GATA3/POR/CD24/HNRNPU/HSF1/AKT2/YWHAG/GATA1/TIMP2/FOSL1/DDX5/PHB2/LPIN1/SREBF1/TIMP1/PTPN1/LANCL2/VPS11/SAFB/ZBTB7A/GPI/USP8/UBR5/NSMF/MYO1C/CYC1/NEFL/ZMIZ1/KBTBD2/RNF40/PTGER2/SRA1/KDM3A/KMT2D/SH2B2/TNF…
GO:0000302	response to reactive oxygen species	149	-0.404683	-1.56319	0.002159	0.0239734	0.0195037	1760	tags=22%, list=14%, signal=19%	HBA2/ROMO1/SIGMAR1/HMOX1/SESN1/NFE2L2/RHOB/SMPD3/APEX1/SRC/SOD2/PRKCD/NCF1/PDE8A/STAT1/BAK1/RELA/MMP9/SESN3/GCH1/ND6/KDM6B/FOS/ADAM9/EZH2/SESN2/HIF1A/PPP1R15B/NR4A3/PLK3/PPIF/TNFAIP3/JUN
GO:0006417	regulation of translation	350	-0.374276	-1.56235	0.000116149	0.00255581	0.00207929	2635	tags=29%, list=21%, signal=23%	CCL5/PATL2/RPL10/DHX29/PKM/TRIM3/CNOT2/EIF1/CALR/PRG3/SYNCRIP/IGF2BP2/CSDE1/YTHDF2/RHOA/EIF4B/YTHDF1/EIF4G1/CDK5RAP1/HNRNPU/DHX9/AKT2/DAPK3/NGRN/PCIF1/CASC3/EIF4A3/PDE12/EIF4H/LSM14A/DDX6/CNBP/AGO1/SHMT2/PLXNB2/METTL16/HBS1L/EIF2AK1/UPF3B/MIR15A/FOXO3/CNOT8/FECH/CIRBP/METTL18/SECISBP2L/MKNK2/ILF3/RPS6KB1/APP/GSPT1/YBX3/DHX36/MLH1/ELP5/HABP4/DNAJC3/DIS3/MAGOH/NGDN/CELF1/FXR1/CPEB4/NCK1/SAMD4B/EIF1…
GO:0031099	regeneration	111	-0.416135	-1.56084	0.00466491	0.0429261	0.0349228	1346	tags=24%, list=11%, signal=22%	CNTF/NEFL/CEBPB/HMOX1/KLF5/GRN/MAPK8IP3/TSPO/CD9/LGR6/KREMEN1/BAK1/ANXA3/CDKN1A/AKIRIN1/BIN3/SRSF5/ULK1/NINJ1/KLF4/EZH2/ADM/TNF/SLC7A5/DUSP10/NR4A3/JUN
GO:0016051	carbohydrate biosynthetic process	142	-0.405406	-1.55907	0.00136537	0.0168541	0.0137118	3492	tags=44%, list=27%, signal=32%	PTAFR/PPP1R3B/ISYNA1/PTPN2/GYS1/EPM2AIP1/SIRT1/GOT1/DGAT2/EXT1/SIRT7/SLC37A4/ENO2/PTK2B/TPI1/SLC25A1/CLTC/AP2A1/NR1D1/PGD/SIRT6/FUT5/MPDU1/DSE/PDK2/ST3GAL4/AKT2/NDST1/CHST13/DDB1/GPI/ST3GAL2/AKR1B1/NDST2/PTGES3/PGK1/SMPD3/IMPA1/INPP5K/B3GNT8/NANS/CSGALNACT2/FBP1/B4GALT5/EP300/FUT4/SNCA/G6PC3/USP7/GSK3A/ARPP19/TGFB1/CRTC2/B4GALT1/SIK1/NFKB1/PER2/SESN2/CRY1/B3GNT2/RANBP2/PLEK
GO:0050821	protein stabilization	164	-0.3988	-1.55576	0.000943095	0.0128845	0.0104823	3582	tags=40%, list=28%, signal=29%	BAG6/FBXW7/BAG4/TESC/UBE2B/TAF9B/GOLGA7/HCFC1/TP53/LAMP1/PPIB/RASSF2/CRTAP/MORC3/FLNA/SAV1/MFSD1/CAMLG/CDC37/AHSP/CTNND1/CALR/PER3/HSPD1/PHB2/BAG3/CCT2/SYVN1/PDRG1/GTPBP4/MDM4/RTN4/PFDN1/TNIP2/PTGES3/HSP90AB1/SEC16A/VHL/GRN/PIM1/MAPK8IP3/HPS4/ATP1B1/PRKCD/PRKRA/CHP1/IFI30/EP300/USP9X/USP7/SMAD3/PIK3R1/CLU/NAPG/CCNH/SUMO1/FLOT1/USP36/HSP90AA1/MUL1/SMAD7/TMEM88/RAB21/CDK7/PIM2
GO:0015817	histidine transport	3	-0.957011	-1.55562	0.00512635	0.0459841	0.0374106	554	tags=100%, list=4%, signal=96%	SLC3A2/SLC7A5
GO:1902024	L-histidine transport	3	-0.957011	-1.55562	0.00512635	0.0459841	0.0374106	554	tags=100%, list=4%, signal=96%	SLC3A2/SLC7A5
GO:0044283	small molecule biosynthetic process	368	-0.370144	-1.54859	8.58489e-05	0.0020037	0.00163012	2835	tags=29%, list=22%, signal=23%	XBP1/DHCR24/HSD3B7/PRKAB2/IP6K2/NR1D1/LHB/PGD/MVD/GPX4/SIRT6/ABCG1/CYP27A1/DSE/PDK2/MVK/PRKAA1/SPHK1/DCAF5/CD74/UCKL1/PRG3/MTRR/POR/PTGES/PRKAB1/IP6K1/DDB1/SREBF1/HMGCR/PTS/H6PD/PPTC7/GPI/ITPKC/SHMT2/OSBPL2/PNPO/DHDDS/TECR/AKR1B1/KDM3A/GSTM2/PRPS1/DEGS1/ABHD2/LPCAT3/OAT/PTGDS/PTGES3/FDFT1/PGK1/ABCD1/IMPA1/OSBP/FASN/CYP51A1/ASNSD1/FBP1/GFI1/EP300/EBP/SNCA/G6PC3/GSTM4/IPPK/USP7/ALOX5AP/CEACAM1/ARPP…
GO:2000112	regulation of cellular macromolecule biosynthetic process	411	-0.36549	-1.54525	3.253e-05	0.000883639	0.00071889	2635	tags=28%, list=21%, signal=23%	CCL5/PATL2/RPL10/DHX29/PKM/TRIM3/CNOT2/EIF1/CALR/TCF7L2/PRG3/SYNCRIP/IGF2BP2/CSDE1/YTHDF2/RHOA/JAK3/EIF4B/YTHDF1/EIF4G1/CDK5RAP1/HNRNPU/DHX9/AKT2/DAPK3/GATA1/NGRN/AATF/PCIF1/CASC3/EIF4A3/PDE12/EIF4H/LSM14A/DDX6/CNBP/AGO1/SHMT2/PLXNB2/GOLGA2/METTL16/HBS1L/EIF2AK1/UPF3B/MIR15A/FOXO3/CNOT8/FECH/CIRBP/METTL18/SECISBP2L/MKNK2/ILF3/RPS6KB1/SVIP/APP/GSPT1/YBX3/DHX36/MLH1/ELP5/HABP4/DNAJC3/INPP5K/DIS3/MA…
GO:0010256	endomembrane system organization	419	-0.364127	-1.5422	2.80731e-05	0.000791645	0.000644048	2910	tags=36%, list=23%, signal=29%	TJAP1/EPB41L3/ARL6IP1/CXCR4/PDE4DIP/NPLOC4/GSN/ARHGAP21/CLPTM1L/MAFB/CAMLG/MYOF/ARHGEF7/SPACA5B/TMED10/TBC1D20/LAPTM4B/CTDNEP1/STX4/EMC10/YIPF5/VPS4A/DOC2B/SRGN/TRAM1/PLEKHF2/RAB2B/AKT2/ATP6V1F/RILP/TOR1AIP2/SGTA/SYT11/ATL2/LPIN1/NUP93/HTT/NDRG1/RAB22A/ZFYVE27/RNF26/ARFGEF2/GORASP1/CSNK1A1/VPS11/USP8/OSBPL2/CHMP2A/EMC3/STX18/MTSS1/PLSCR1/BLZF1/GOLGA2/TBPL1/TOR1AIP1/ARL8B/FASLG/CHMP4B/TMEM41B/SNX3…
GO:0044706	multi-multicellular organism process	120	-0.407023	-1.53854	0.00450555	0.0421043	0.0342542	1303	tags=18%, list=10%, signal=16%	SLC2A1/DEDD/KPNA6/UBE2Q1/PITHD1/VEGFA/JUNB/MMP9/IGFBP7/YTHDF3/FOS/IDO1/TPPP3/MAFF/PRDM1/B4GALT1/PTGS2/ADM/ITGB3/FOSB/IL1B
GO:0048646	anatomical structure formation involved in morphogenesis	703	-0.354464	-1.53813	1.16595e-06	5.33894e-05	4.34353e-05	2569	tags=25%, list=20%, signal=21%	SBNO2/LATS2/CITED2/PTPRM/RNH1/SKI/CCNB1IP1/EMC10/PKM/SPHK1/CNOT2/SH2D2A/PIK3C2A/MECP2/RARG/STAT3/TAF10/RHOA/SMAD1/GRB2/WNT3/PRCP/FAM20C/TMOD1/GATA3/MTMR2/GATA1/PSEN1/CXCR3/BCL6/JAM3/CX3CR1/PDGFA/PRKD2/SEMA4A/SAT1/ABI1/EOMES/TULP3/PPP3R1/PLXND1/AGO1/PTPN18/TNFSF14/FBN2/TNFSF13B/GPI/EPAS1/PLXNB2/TBPL1/CD40/MIR15A/FASLG/C5AR1/BCL10/ITGB5/RTN4/SPARC/TAL1/GNA13/HMOX1/LFNG/PIK3CG/HECTD1/PKN1/VAV2/MED12…
GO:0043632	modification-dependent macromolecule catabolic process	564	-0.357404	-1.53688	6.58852e-06	0.000238177	0.000193771	3733	tags=41%, list=29%, signal=30%	RNF125/BCAP31/OTUD7A/GCLC/UFL1/USP37/LATS1/USP1/PSMD9/ARMC8/USP20/BAG6/MTM1/FBXW7/PSMC3/UBL4A/CDC23/DNAJB2/ZNF598/TLK2/NTAN1/UBE2B/DESI1/KCTD6/USP11/FEM1A/SIRT1/PSMF1/PCYOX1L/CDC34/UBC/RNF4/WAC/UBXN1/MKRN2/UBB/TRIP4/GABARAP/CHMP1A/NEDD8/FBXL14/PTK2B/FBXW11/HSP90B1/HECTD3/PSMB7/FBXO33/FBXO11/FBXL18/RNF115/KLHL20/ARRB1/BFAR/FEM1B/UBQLN1/PSMB2/NPLOC4/KCTD13/UBE2Z/XBP1/PSMD2/PSMD3/PSMD8/CD2AP/CAMLG/A…
GO:0051726	regulation of cell cycle	776	-0.353143	-1.53625	4.29717e-07	2.27863e-05	1.85379e-05	2605	tags=27%, list=20%, signal=23%	SUV39H1/CTDSPL/CDC37/BARD1/TERF2/PPM1G/SMARCA5/BIRC2/LATS2/CITED2/FHL1/SLFN11/SPHK1/MORF4L1/CALR/PPM1A/MECP2/STAT3/VPS4A/CCNT2/TPRA1/YWHAE/AHCTF1/GEN1/PLRG1/YTHDF2/TMEM14B/RHOA/ARID2/MAD2L2/KAT5/EIF4G1/GATA3/IK/CDC5L/PBX1/RIOK2/HEXIM1/CDK5RAP1/HNRNPU/HSF1/RRP8/DCUN1D3/AKT2/DAPK3/RAD23A/CNPPD1/SMARCD2/NUBP1/FOSL1/PRCC/BCL6/USP22/AATF/DDB1/PHB2/MARK4/NAE1/ING3/TRIAP1/RINT1/RHEB/DONSON/NCAPH2/KMT2E/…
GO:1901699	cellular response to nitrogen compound	452	-0.361095	-1.53357	3.22162e-05	0.000877595	0.000713973	2582	tags=26%, list=20%, signal=21%	PDK2/DIAPH1/SRD5A1/PRKAA1/AOC1/PKM/PIK3C2A/STAT3/AQP9/LRP1/GRB2/JAK3/PDGFC/KLF1/DMTN/POR/HSF1/DHX9/AKT2/YWHAG/GATA1/PSEN1/PDE4B/LAMTOR3/NOD2/LPIN1/SREBF1/PDE12/PTPN1/OR10H5/NSMF/PQBP1/HRH2/MYO1C/CEBPB/GSTM2/SH2B2/CTSD/ABCC1/AHR/PIK3CG/RPS6KB1/SESN1/SLC9A1/APP/LONP1/PIP4K2C/RAP1B/NFE2L2/RRAGD/SMPD3/APEX1/PIK3CA/PTPRE/INPP5K/ARHGEF2/SRC/PRKCD/JUP/CPEB4/FBP1/ADIPOR1/P2RX4/STAT1/NCK1/SYAP1/SNCA/SIRT2…
GO:0016311	dephosphorylation	241	-0.377614	-1.5274	0.00085748	0.0120421	0.0097969	2634	tags=31%, list=21%, signal=25%	CDC14B/SYMPK/PPM1G/CTDNEP1/LGALS3/PTPRM/PPM1A/YWHAE/SMG5/PPM1L/PTPRS/DUSP11/PPM1B/PTP4A1/MTMR2/NCKAP1L/CTDP1/CTDSPL2/PPM1N/LPIN1/HTT/SDHAF2/PTPN1/PPP3CC/PPP3R1/PPTC7/PTPN18/NSMF/PPP2R5B/ILKAP/DUSP7/PPP2R2A/PDP2/ACP5/MASTL/PPM1F/HSP90AB1/CRY2/IMPA1/PTPRE/INPP5K/CSNK2B/DUSP8/SRC/PRKCD/FBP1/INPP5A/CHP1/NCK1/GNA12/INPP1/PPP1CB/MTMR6/DUSP2/SWAP70/PPM1D/ARPP19/SMAD3/TGFB1/SSH1/PPP2CA/DUSP1/PTPN7/RPRD1B…
GO:0006457	protein folding	164	-0.391497	-1.52727	0.00150492	0.0182258	0.0148277	3138	tags=36%, list=25%, signal=28%	TOR2A/GRPEL2/HSP90B1/PPIB/CRTAP/HSPA1L/POFUT2/FKBP8/QSOX2/HSPH1/DNAJB6/ERP44/RP2/CDC37/MPDU1/DNAJB12/AHSP/DNAJC2/CALR/CD74/HSPA14/HSPD1/CANX/DNAJC5/DNAJC21/NKTR/BAG3/CCT2/PPIG/PDRG1/SDF2L1/TOR1B/PFDN1/PPIH/CCDC47/PTGES3/HSP90AB1/GRN/DNAJC3/PDIA6/QSOX1/P4HB/DNAJA2/CLU/DNAJA1/DNAJC7/DNAJB11/GRPEL1/HSPB1/HSP90AA1/FKBP11/HSPA9/DNAJB1/CHORDC1/HSPA5/PDIA3/HSPA13/RANBP2/PPIF
GO:0007005	mitochondrion organization	417	-0.359523	-1.52237	8.20459e-05	0.0019196	0.0015617	2873	tags=29%, list=22%, signal=23%	HSPA1L/TIMM23B/CAMK2A/FUNDC2/ZDHHC6/FKBP8/STOML2/SCO2/NDUFA5/RAC2/DNM1L/NMT1/TIMM22/CDC37/TMEM14A/PRKAA1/TRAK1/CISD2/MIEF1/CAMKK2/SNX30/HSPD1/TIMM10B/VAT1/CTTN/OXA1L/ABLIM3/PHB2/SREBF1/GABARAPL2/FAM162A/HTT/BAG3/HIGD2A/TRIAP1/SDHAF2/AGK/MCL1/VPS11/SAMM50/MTCH2/EPAS1/NDUFC2/UBE2D3/ROMO1/PMPCB/MOAP1/SFN/ATG4D/TOMM22/MFN1/HIGD1A/LMNA/SLC9A1/LONP1/TOMM34/OPTN/RNF31/PMPCA/NDUFA2/TSPO/OPA1/ACAD9/HPS4/P…
GO:0032870	cellular response to hormone stimulus	405	-0.360442	-1.52133	6.15065e-05	0.00152043	0.00123695	2893	tags=31%, list=23%, signal=25%	MED1/PIK3R2/CAMK2A/GPR173/XBP1/CRK/ZNF106/NR1D1/TRIM68/LHB/RHOQ/TAF7/AKAP8/PDK2/CARM1/LATS2/SRD5A1/PRKAA1/PKM/CNOT2/CALR/PIK3C2A/RARG/STAT3/RHOA/GRB2/PRCP/JAK3/POR/HNRNPU/HSF1/AKT2/YWHAG/GATA1/DDX5/PHB2/LPIN1/SREBF1/PTPN1/LANCL2/VPS11/SAFB/ZBTB7A/USP8/UBR5/NSMF/MYO1C/ZMIZ1/PTGER2/SRA1/KDM3A/KMT2D/SH2B2/TNFSF4/CTSD/RPS6KB1/SLC9A1/PKN1/ABHD2/LONP1/PIP4K2C/PTGES3/NFE2L2/YWHAH/CRY2/APEX1/RDX/PIK3CA/K…
GO:0006401	RNA catabolic process	237	-0.376961	-1.52095	0.00110255	0.0144247	0.0117353	2535	tags=28%, list=20%, signal=23%	RNH1/EDC4/CNOT2/SMG5/SYNCRIP/IGF2BP2/CSDE1/YTHDF2/EXOSC4/YTHDF1/HNRNPU/DHX9/DDX5/CASC3/EIF4A3/RNPS1/PDE12/DXO/AGO1/MYD88/METTL16/UPF3B/CNOT8/WDR82/TRAF3IP2/CIRBP/ZCCHC17/SIDT2/GSPT1/YBX3/DHX36/MLH1/APEX1/HNRNPA0/DIS3/MAGOH/PRKCD/CELF1/FXR1/THRAP3/SAMD4B/PNRC1/CNOT6L/MAPK14/RBM38/ZPR1/EXOSC9/ZCCHC8/PNRC2/DEDD2/YTHDF3/ZFP36L1/MIR23A/BTG2/MAPKAPK2/RBM7/PATL1/SUPV3L1/DCP1A/ETF1/MIR27A/GTPBP1/MIR223/Z…
GO:0060627	regulation of vesicle-mediated transport	371	-0.362938	-1.52007	0.000133724	0.00285119	0.00231961	2559	tags=27%, list=20%, signal=22%	LGALS3/STX4/PRKAA1/SPHK1/SNX12/CALR/YIPF5/VPS4A/LRP1/DOC2B/RAB12/VAMP8/CORO1A/DNAJC5/RAB2B/MTMR2/AKT2/GATA1/PSEN1/NCKAP1L/NOD2/SYT11/PLD2/RAB5A/RINT1/PTPN1/PPP3CC/VPS11/PPP3R1/SPI1/ACSL3/DLG4/CHMP2A/STX18/PLSCR1/P2RX1/RAB9A/SNX3/ANKRD13A/SCRN1/HMOX1/RAP1B/CBLL1/S100A10/HLA-F/TSG101/FGR/SMPD3/RDX/LRPAP1/SDC4/SRC/FCER1G/ARF1/LMAN2/CDC42/GAB2/SNCA/BTBD9/VAMP4/VEGFA/CD151/USP7/EHD4/RNF139/CEACAM1/STA…
GO:1903530	regulation of secretion by cell	347	-0.364776	-1.51989	0.000163898	0.00334616	0.00272229	2719	tags=27%, list=21%, signal=22%	NR1D1/CD2AP/MYOF/STXBP2/RAC2/DNM1L/SIRT6/CCL5/ABCG1/TMED10/STX4/TCF7L2/MPC2/VPS4A/DOC2B/RAB12/SRI/VAMP8/PTGES/RAB2B/GATA1/NCKAP1L/ORAI1/SYT11/SREBF1/HMGCR/RAB5A/SPI1/CHMP2A/P2RX1/RAB9A/PARD6A/RAB11FIP1/HMOX1/SIDT2/HLA-DRB1/RAP1B/S100A10/HLA-F/TSG101/FGR/SMPD3/CRY2/TSPO/OSBP/SDC4/CYP51A1/ADAM8/P2RX4/GAB2/SNCA/RSAD2/CEACAM1/STAM/SLC30A1/NR1H2/MIDN/DAB2/RAB8A/RHBDF2/TGFB1/RAB27B/SMCR8/FBXO45/STX1A/I…
GO:0070661	leukocyte proliferation	252	-0.373959	-1.51842	0.000822221	0.0117683	0.00957417	2496	tags=28%, list=20%, signal=23%	SH2D2A/CD74/TNFSF9/HAVCR2/JAK3/HSPD1/CORO1A/CD24/TNFRSF14/NCKAP1L/IL2RA/CTPS1/BCL6/IL5RA/TNFSF14/TNFSF13B/MYD88/CD40/SLC7A1/CEBPB/CLCF1/TNFSF4/AHR/PIK3CG/PKN1/HLA-DRB1/ZNF335/TWSG1/PDE5A/PELI1/CD180/CD6/HLA-DPA1/SDC4/TICAM1/PRKCD/BAP1/GPR183/NCK1/CD1D/RASSF5/CTNNB1/CD151/HES1/JUNB/BTN2A2/PRNP/CDKN1A/CLU/BID/GAPT/ELF4/TBK1/CD79A/TRAF6/SASH3/IDO1/CLC/HLA-DPB1/BCL2L1/ICOSLG/CSF1/TFRC/PNP/RIPK2/IRF1/…
GO:0044262	cellular carbohydrate metabolic process	203	-0.378459	-1.50926	0.00167414	0.019777	0.0160897	1305	tags=18%, list=10%, signal=17%	IMPA1/INPP5K/B3GNT8/GLB1/SRC/CSGALNACT2/FBP1/ADIPOR1/INPP5A/B4GALT5/EP300/INPP1/PPP1CB/SNCA/IPPK/USP7/GSK3A/ARPP19/MIDN/RORA/GNE/PFKFB2/RB1CC1/GABARAPL1/B4GALT1/SIK1/DDIT4/PER2/SESN2/CRY1/B3GNT2/SLC4A1/RANBP2/PFKFB3/IER3/PLEK/PMAIP1
GO:0071692	protein localization to extracellular region	226	-0.37356	-1.49956	0.000676063	0.0102057	0.00830289	2719	tags=27%, list=21%, signal=22%	NR1D1/TVP23C/CD2AP/DNM1L/SIRT6/CCL5/ABCG1/RAB11FIP2/TMED10/STX4/TCF7L2/MPC2/DOC2B/RAB12/SRI/CANX/DMTN/ORAI1/SREBF1/HMGCR/FBN2/BLOC1S6/NRROS/PARD6A/PORCN/RAB11FIP1/CCDC186/SIDT2/HLA-DRB1/OSBP/CYP51A1/UBE2Q1/ADAM8/TANGO2/RSAD2/NR1H2/MIDN/RAB8A/RHBDF2/TGFB1/STX1A/SEC24A/EZR/PFKFB2/ARF6/RAB8B/ENSA/PIM3/LTBP1/CDK16/AP1G1/ADAM9/PER2/HIF1A/TNF/FFAR2/HCAR2/PLEK/ADORA2A/IL1RN/IL1B
GO:0010608	post-transcriptional regulation of gene expression	460	-0.352262	-1.49936	9.47026e-05	0.00216309	0.00175979	2635	tags=27%, list=21%, signal=22%	CCL5/PATL2/CDC37/RPL10/DHX29/MIR323B/PKM/TRIM3/CNOT2/EIF1/ADAR/CALR/STAT3/PRG3/SYNCRIP/IGF2BP2/CSDE1/YTHDF2/RHOA/EIF4B/YTHDF1/EIF4G1/CDK5RAP1/HNRNPU/DHX9/AKT2/DAPK3/NGRN/PCIF1/CASC3/HELZ2/EIF4A3/PDE12/EIF4H/LSM14A/DDX6/DXO/CNBP/AGO1/SHMT2/PLXNB2/MYD88/METTL16/HBS1L/EIF2AK1/UPF3B/MIR15A/FOXO3/CNOT8/TRAF3IP2/FECH/CIRBP/METTL18/SECISBP2L/MKNK2/ZCCHC17/ILF3/RPS6KB1/PARP9/APP/GSPT1/YBX3/DHX36/MLH1/ELP…
GO:0198738	cell-cell signaling by wnt	305	-0.361955	-1.49503	0.000223883	0.00429712	0.00349595	2606	tags=28%, list=20%, signal=23%	TLE4/CTDNEP1/LATS2/SKI/PRKAA1/CTNND1/TCF7L2/PPM1A/RARG/LRP1/RHOA/WNT3/NID1/MAD2L2/GATA3/PPM1B/CD24/GSKIP/DAPK3/PSEN1/PPM1N/ZEB2/DDB1/PIAS4/RAB5A/SDHAF2/CSNK1A1/USP8/UBR5/DACT3/SNX3/CSNK1D/PORCN/MED12/APP/RNF220/GRK6/ZRANB1/SIAH1/EMD/CSNK1G2/SPIN1/CSNK2B/OTULIN/SRC/VCP/JUP/RYK/SIAH2/OTUD5/LGR6/FAM53B/CDC42/KREMEN1/CTNNB1/CSNK1E/MAPK14/CYLD/GSK3A/SMAD3/AMFR/ATP6V0C/TLE3/DAB2/CCAR2/TGFB1/USP47/NRARP…
GO:0001558	regulation of cell growth	269	-0.365558	-1.49424	0.000957618	0.0129879	0.0105664	2418	tags=28%, list=19%, signal=23%	GOLGA4/PTPRS/DERL2/EXOSC4/RHOA/WNT3/MAD2L2/EIF4G1/DCUN1D3/CTTN/CISH/CTDP1/NUBP1/BCL6/SEMA4A/CDA/ZFYVE27/DNPH1/SERTAD3/SPAG9/DACT3/SGK3/CDK11A/SFN/PLAA/ACVR1B/RTN4/CDKN2D/SLC9A1/CLSTN3/TSG101/GDI1/BAP1/SLC23A2/FBP1/ADIPOR1/RYK/CIB1/CDC42/RICTOR/DCUN1D5/VEGFA/PML/SRF/GSK3A/CEACAM1/SMAD3/EXOSC9/CDKN1A/DAB2/ADAM17/CCAR2/TGFB1/NDUFS3/USP47/SIN3A/IGFBP7/ULK1/PPP2CA/MUL1/SMAD7/DDX3X/MFSD2A/IST1/CXCL16/S…
GO:0051668	localization within membrane	491	-0.347912	-1.48337	6.90733e-05	0.00168013	0.00136688	2962	tags=29%, list=23%, signal=23%	ARHGEF16/CALM3/ZDHHC23/EPB41L3/FLNA/ARL6IP1/PIK3R2/CRK/GSN/CLTC/ZDHHC6/TM9SF4/CAMLG/RHOQ/VPS26A/NMT1/TIMM22/LGALS3/STX4/EMC10/SNX12/VPS4A/GOLGA4/MIEF1/NRXN2/LRP1/RAB12/RAB40C/SNX30/VAMP8/TRAM1/SEC61A2/TIMM10B/DMTN/NUP54/CD24/SEC61B/AKT2/RHOG/ARL4C/OXA1L/ZDHHC12/SGTA/ZFYVE27/TSPAN14/ARFGEF2/GORASP1/AGK/ZDHHC5/SAMM50/PGRMC1/ACSL3/GGA3/SSR2/TMBIM1/DLG4/EMC3/BLZF1/MYO1C/ROMO1/CHMP4B/SNX3/VAMP5/MOAP1/…
GO:0071417	cellular response to organonitrogen compound	431	-0.349305	-1.48326	0.000230119	0.00440801	0.00358617	2582	tags=25%, list=20%, signal=21%	PDK2/DIAPH1/SRD5A1/PRKAA1/AOC1/PKM/PIK3C2A/STAT3/AQP9/LRP1/GRB2/JAK3/PDGFC/KLF1/DMTN/POR/HSF1/AKT2/YWHAG/GATA1/PSEN1/PDE4B/LAMTOR3/NOD2/LPIN1/SREBF1/PTPN1/OR10H5/NSMF/HRH2/MYO1C/CEBPB/GSTM2/SH2B2/CTSD/ABCC1/AHR/PIK3CG/RPS6KB1/SESN1/SLC9A1/APP/LONP1/PIP4K2C/RAP1B/NFE2L2/RRAGD/SMPD3/APEX1/PIK3CA/PTPRE/INPP5K/ARHGEF2/SRC/PRKCD/JUP/CPEB4/FBP1/ADIPOR1/P2RX4/STAT1/NCK1/SYAP1/SNCA/SIRT2/CTNNB1/GSK3A/CEA…
GO:0001701	in utero embryonic development	277	-0.360459	-1.47816	0.00185524	0.021238	0.0172783	2794	tags=32%, list=22%, signal=26%	HEG1/SLC39A1/MED21/TTLL1/SCO2/DNAJB6/NMT1/TERF2/BRK1/LATS2/CITED2/CCNB1IP1/CNOT2/LIG4/TAF10/GRB2/CMIP/GATA3/RUNDC1/KEAP1/HS3ST6/GATA1/FOSL1/RTCB/PEMT/EOMES/PTPN18/GPI/EPAS1/PHLDA2/ZMIZ1/CEBPB/CIR1/HDAC3/ACVR1B/CDKN1C/RTN4/GNA13/HECTD1/ASF1B/ZNF335/DHX35/YBX3/SYF2/NDUFA2/COPS2/CMTM3/INPP5K/CASP8/C1orf43/BAP1/RBBP8/BCOR/GNA12/GGNBP2/XAB2/WDR74/CTNNB1/VEGFA/HES1/JUNB/SRF/FURIN/SMAD3/ZPR1/BCL2L11/SLC…
GO:0015711	organic anion transport	245	-0.364736	-1.47415	0.00167018	0.0197546	0.0160715	2474	tags=25%, list=19%, signal=20%	SLC35A3/MPC2/AQP9/SLC5A6/SLC25A44/PTGES/AKT2/SLC7A7/PSEN1/SLC16A3/SLC25A25/SLC36A4/MFSD10/SLC35B2/ACSL3/SLC22A6/SLC26A8/SLC17A5/SFXN3/SLC2A3/SLC7A1/SLC39A8/XK/ABCC1/RPS6KB1/MGST1/ABCC3/ABCD1/SLC2A1/SLC35D1/SLC25A32/SLC25A39/SLC35B1/SLC23A2/PRAF2/SLC35A2/PLEKHA3/P2RX4/ABCB1/SLC43A2/SNCA/PLIN2/GLTP/CEACAM1/SLC25A29/ACSL1/SLC15A4/SFXN1/MFSD2A/SLC3A2/SLC43A3/PNPLA8/PER2/PTGS2/SLC16A6/SLC4A1/TNF/THBS1…
GO:0044057	regulation of system process	312	-0.356293	-1.47167	0.000657079	0.00995035	0.00809517	2249	tags=22%, list=18%, signal=19%	CST7/MTMR2/CTTN/DAPK3/CTDP1/PDE4B/TWF1/LPIN1/SREBF1/EIF4A3/JARID2/EPAS1/DLG4/HRH2/FOXO3/P2RX1/DSC2/GSTM2/LMNA/PIK3CG/RPS6KB1/SLC9A1/GSTO1/APP/LPCAT3/CNIH2/PDE5A/CRY2/TSPO/ATP1B1/INPP5K/THRA/SRC/MYL9/JUP/P2RX4/SRF/GSK3A/SMAD3/RNF10/GPR35/NR1H2/DAB2/STX1A/SUMO1/EHD3/KDM5B/RAB8B/GCH1/HSP90AA1/ATP2A2/SMAD7/MGLL/EIF2AK3/SGK1/NR4A1/PER2/ECE1/CRY1/PTGS2/EGR2/ADM/TNF/CCL3/HBEGF/KCNJ2/NR4A3/ADORA2A/ZC3H12A
GO:0015849	organic acid transport	190	-0.370995	-1.47102	0.00455092	0.0422003	0.0343323	2453	tags=25%, list=19%, signal=21%	MPC2/AQP9/SLC5A6/SLC25A44/PTGES/AKT2/SLC7A7/PSEN1/SLC16A3/SLC36A4/ACSL3/SLC22A6/SLC26A8/SLC17A5/SFXN3/SLC7A1/XK/ABCC1/RPS6KB1/ABCC3/ABCD1/SLC2A1/SLC35D1/SLC25A32/SLC23A2/PRAF2/P2RX4/ABCB1/SLC43A2/SNCA/PLIN2/CEACAM1/SLC25A29/ACSL1/SLC15A4/SFXN1/MFSD2A/SLC3A2/SLC43A3/PNPLA8/PER2/PTGS2/SLC16A6/TNF/THBS1/SLC7A5/ADORA2A/IL1B
GO:0061024	membrane organization	586	-0.340384	-1.46633	5.86933e-05	0.00145838	0.00118648	2645	tags=29%, list=21%, signal=24%	DNM1L/NMT1/ABCG1/TIMM22/SPACA5B/TMED10/TBC1D20/NLGN3/LAPTM4B/CTDNEP1/STX4/TMEM14A/EMC10/SPHK1/LAPTM5/PIK3C2A/YIPF5/VPS4A/NRXN2/DOC2B/TRAPPC4/RHOA/RAB12/VAMP8/TRAM1/TIMM10B/CORO1A/CD24/AKT2/GOSR1/NCKAP1L/RILP/OXA1L/USE1/TOR1AIP2/SGTA/SYT11/ATL2/LPIN1/NUP93/NDRG1/TRIAP1/SAR1A/AGK/VPS11/SAMM50/OSBPL2/DLG4/CHMP2A/EMC3/STX18/MTSS1/PLSCR1/BLOC1S6/TOR1AIP1/ARL8B/FASLG/ROMO1/PITPNA/CHMP4B/TMEM41B/SNX3/SE…
GO:0051093	negative regulation of developmental process	570	-0.340799	-1.46587	7.22639e-05	0.00173722	0.00141333	2572	tags=24%, list=20%, signal=20%	CARM1/CITED2/PTPRM/SKI/CALR/CST3/MECP2/RARG/CD74/STAT3/PTPRS/YTHDF2/RHOA/MED28/SMAD1/SRGN/WNT3/MAD2L2/JAK3/GATA3/LTF/VAT1/PBX1/HNRNPU/TRIM11/GATA1/PSEN1/CTDP1/BCL6/SFMBT1/DDB1/SEMA4A/SDHAF2/GORASP1/DDX6/JARID2/LUC7L/AGO1/SPI1/CNTF/SPAG9/DACT3/MIR15A/FASLG/SRA1/HLX/HDAC3/RTN4/SPARC/TNFSF4/APP/KRAS/NFE2L2/TWSG1/YWHAH/YBX3/PGK1/CDK12/GDI1/TSPO/ARID4A/FBXO7/E2F2/SOD2/EPN2/ADIPOR1/RYK/MEIS1/BCOR/PIAS3…
GO:0035592	establishment of protein localization to extracellular region	222	-0.364509	-1.46314	0.00271152	0.0285585	0.023234	2719	tags=26%, list=21%, signal=21%	NR1D1/TVP23C/CD2AP/DNM1L/SIRT6/CCL5/ABCG1/RAB11FIP2/TMED10/STX4/TCF7L2/MPC2/DOC2B/RAB12/SRI/CANX/DMTN/ORAI1/SREBF1/HMGCR/BLOC1S6/PARD6A/PORCN/RAB11FIP1/CCDC186/SIDT2/HLA-DRB1/OSBP/CYP51A1/UBE2Q1/ADAM8/TANGO2/RSAD2/NR1H2/MIDN/RAB8A/RHBDF2/TGFB1/STX1A/SEC24A/EZR/PFKFB2/ARF6/RAB8B/ENSA/PIM3/CDK16/AP1G1/ADAM9/PER2/HIF1A/TNF/FFAR2/HCAR2/PLEK/ADORA2A/IL1RN/IL1B
GO:1901990	regulation of mitotic cell cycle phase transition	246	-0.360937	-1.45957	0.00318134	0.032168	0.0261705	2640	tags=29%, list=21%, signal=24%	MDM2/CDC14B/CTDSPL/BARD1/FHL1/SLFN11/MECP2/VPS4A/TPRA1/GEN1/PLRG1/TMEM14B/ARID2/MAD2L2/EIF4G1/IK/PBX1/RIOK2/DCUN1D3/SMARCD2/DDB1/PHB2/NAE1/TRIAP1/RINT1/DONSON/KMT2E/PSME1/MIR15A/ERCC3/FZR1/CDKN1C/KLHL18/CDKN2D/APP/ECD/GFI1B/SYF2/APEX1/RDX/FBXO7/RBBP8/WEE1/MAD2L1BP/SIRT2/CDK2AP2/PML/BTN2A2/RRM1/CDKN1A/ADAM17/RFWD3/USP47/SIN3A/CCNH/BID/PPP2CA/DUSP1/SENP2/MIR29C/ZFP36L1/DDX3X/SDE2/KLF4/EZH2/BCL7B/NB…
GO:0042886	amide transport	203	-0.364704	-1.45441	0.00470268	0.0432323	0.0351719	1549	tags=16%, list=12%, signal=14%	CCDC186/SIDT2/HLA-DRB1/SMPD3/ABCD1/OSBP/SLC25A32/UBE2Q1/PRAF2/PLEKHA3/ABCB1/SNCA/GLTP/TAP1/MIDN/STX1A/SLC15A4/PFKFB2/TAPBP/RAB8B/ENSA/PIM3/CDK16/SLC15A3/PER2/RAB1A/HIF1A/TNF/FFAR2/ADORA2A/IL1RN/IL1B
GO:0010035	response to inorganic substance	365	-0.344357	-1.44163	0.000783376	0.0114072	0.00928042	2167	tags=22%, list=17%, signal=19%	KCNMB1/FOSL1/TUBA1A/SYT11/PDGFA/HBB/EIF4A3/NDRG1/RIPK1/GPI/ITPKC/DLG4/PLSCR1/HBA2/NEFL/SIGMAR1/ALG2/SLC39A8/TNFSF4/HMOX1/APP/LONP1/MT1F/NFE2L2/RHOB/DHX36/SMPD3/APEX1/GDI1/TSPO/PIK3CA/CASP8/DDX19A/SRC/SOD2/PRKCD/BAP1/NCF1/VCP/NPC1/FBP1/PDE8A/P2RX4/STAT1/SNCA/BAK1/JUNB/ALOX5AP/GSK3A/PRNP/SLC30A1/CASP9/RELA/MMP9/SUMO1/SLC11A2/PPP2CA/GCH1/ND6/KDM6B/FOS/EIF2AK3/CLIC4/MTF1/HSPA5/ADAM9/EZH2/TFRC/PTGS2/J…
GO:0010817	regulation of hormone levels	291	-0.347725	-1.42909	0.00281468	0.0294195	0.0239345	1582	tags=16%, list=12%, signal=14%	RAB11FIP1/CCDC186/PCSK6/NDST2/SIDT2/HLA-DRB1/SMPD3/CRY2/RDH11/TSPO/OSBP/UBE2Q1/GFI1/DHRS3/P4HB/FURIN/MIDN/DAB2/SIN3A/STX1A/DHCR7/PFKFB2/KDM5B/RAB8B/ENSA/TUBB1/TMF1/SLC3A2/PIM3/CDK16/NFKB1/PER2/ECE1/CRY1/RAB1A/HIF1A/ADM/TIPARP/TNF/FFAR2/HCAR2/OSM/SLC7A5/IL1RN/EGR1/IL1B
GO:0000278	mitotic cell cycle	664	-0.327194	-1.41687	0.000101442	0.00229941	0.0018707	3307	tags=34%, list=26%, signal=26%	NUP214/WAC/NABP1/PHF13/ACTB/WDR62/PTCH1/SIRT7/CCNG2/TP53/CHMP1A/DPF2/NABP2/E2F4/RCC2/FBXW11/KLF11/HECA/ZFP36L2/RGCC/SON/CCNJL/CCNG1/NEDD1/MEPCE/MAU2/BRD4/PSRC1/CALM3/EML3/TUBB6/PHF8/FLNA/YEATS4/KHDRBS1/CAMK2A/SMARCE1/CLTC/TUBA1C/LGMN/TAF2/TUBG1/MDM2/SPRY1/CDC14B/CTDSPL/BARD1/AKAP8/SMARCA5/CTDNEP1/LATS2/FHL1/TUBGCP2/SLFN11/SPHK1/CHAMP1/MECP2/CACUL1/VPS4A/TAF10/TPRA1/YWHAE/TUBA8/GEN1/PLRG1/TMEM14B/…
GO:0016049	cell growth	318	-0.340586	-1.40652	0.00352021	0.0346118	0.0281587	2418	tags=27%, list=19%, signal=22%	GOLGA4/PTPRS/DERL2/EXOSC4/RHOA/WNT3/MAD2L2/EIF4G1/DCUN1D3/CTTN/CISH/CTDP1/NUBP1/BCL6/SEMA4A/CDA/ZFYVE27/DNPH1/SERTAD3/SPAG9/DACT3/SGK3/CDK11A/KMT2D/SFN/PLAA/ACVR1B/RTN4/CDKN2D/SLC9A1/CLSTN3/MEX3C/APP/TSG101/HSP90AB1/GDI1/BAP1/SLC23A2/FBP1/ADIPOR1/RYK/CIB1/CDC42/RICTOR/USP9X/CTNNB1/DCUN1D5/VEGFA/PML/SRF/GSK3A/CEACAM1/SMAD3/EXOSC9/CDKN1A/DAB2/ADAM17/CCAR2/SLC9A6/TGFB1/NDUFS3/USP47/SIN3A/BIN3/IGFBP7…
GO:0003013	circulatory system process	333	-0.336226	-1.39655	0.00301784	0.0310038	0.0252233	1893	tags=20%, list=15%, signal=17%	SLC29A1/EPAS1/TJP2/SLC2A3/SLC24A3/HRH2/P2RX1/DSC2/SLC7A1/GSTM2/GNA13/HMOX1/ABCC1/PIK3CG/NDST2/SLC9A1/GSTO1/ABCC3/PDE5A/SLC2A1/PIK3CA/ATP1B1/THRA/SRC/SOD2/JUP/P2RX4/STAT1/GNA12/ABCB1/CDC42/SMAD5/VEGFA/SERPING1/GSK3A/CEACAM1/SMAD3/TGFB1/P2RY2/CYB5R3/SUMO1/EHD3/PTGS1/GCH1/HSP90AA1/YES1/MIR23A/ATP2A2/SMAD7/MFSD2A/SGK1/MAP2K3/PER2/ECE1/TFRC/PTGS2/ADM/TNF/C3AR1/IER3/HBEGF/KCNJ2/SLC7A5/ADORA2A/ZC3H12A
GO:0043085	positive regulation of catalytic activity	747	-0.316176	-1.37492	0.000278655	0.0051629	0.00420031	2373	tags=23%, list=19%, signal=20%	RHOA/RALGDS/TNFRSF10B/CAMKK2/PDGFC/HSPD1/LTF/POR/CD24/LIMS1/HNRNPU/HSF1/DHX9/DCUN1D3/AKT2/RHOG/PSEN1/ORAI1/ARHGAP6/NOD2/APH1A/IRAK1/NMUR1/PHB2/SENP1/PDGFA/PRKD2/FAM162A/ABI1/PTPN1/CCT2/TBC1D13/DLG4/PLSCR1/RGS16/VDR/PSME1/CD40/MIR15A/FASLG/P2RX1/C5AR1/BCL10/RAP1GAP2/PLAA/FZR1/XRCC1/GNA13/CTSD/ELANE/PDP2/PIK3CG/VAV2/RGP1/DENND1B/HLA-DRB1/LCP2/MASTL/PTGES3/S100A10/IFT57/PPM1F/ARF4/HSP90AB1/UBE2S/FGR…
GO:0061061	muscle structure development	412	-0.324809	-1.37415	0.00313959	0.0318463	0.0259088	2560	tags=24%, list=20%, signal=20%	CITED2/FHL1/SKI/PRKAA1/CALR/TCF7L2/MECP2/CCNT2/ZBTB18/RHOA/MED28/SMAD1/ARID2/SRI/NID1/KAT5/TMOD1/HNRNPU/SMARCD2/CTDP1/DDX5/SFMBT1/EOMES/LUC7L/TNFSF14/EPAS1/CNTF/GPCPD1/SPAG9/VAMP5/SRA1/XK/HLX/HDAC3/HIRA/LMNA/RPS6KB1/SLC9A1/KRAS/CSRP1/YBX3/KLF5/EMD/COPS2/MSC/SOD2/MYL9/CD9/FXR1/ENG/EP300/CMTM5/SIRT2/CTNNB1/VEGFA/HES1/SRF/PLEKHO1/MAPK14/GSK3A/SMAD3/RBM38/AKIRIN1/PDLIM1/SUPT6H/PDLIM7/TGFB1/BIN3/RORA/…
GO:0022603	regulation of anatomical structure morphogenesis	542	-0.320074	-1.37227	0.000972364	0.0131694	0.010714	2645	tags=25%, list=21%, signal=21%	DNM1L/SIRT6/SPRY1/ITGAX/DIAPH1/CITED2/PTPRM/RNH1/FMNL1/EMC10/PKM/SPHK1/CST3/MECP2/STAT3/CUX1/GOLGA4/MIEF1/PTPRS/RHOA/SMAD1/WNT3/GATA3/CORO1A/DMTN/VAT1/RHOG/DAPK3/PSEN1/BCL6/CX3CR1/PHB2/PDGFA/PRKD2/SEMA4A/PDZD8/ZFYVE27/KIF13B/GORASP1/PLXND1/AGO1/MTCH2/TNFSF13B/TMBIM1/DLG4/PLXNB2/NSMF/PQBP1/SPAG9/CD40/MIR15A/FASLG/NEFL/C5AR1/TGIF2/XK/PLAA/RTN4/SPARC/GNA13/HMOX1/LFNG/PKN1/MED12/NFE2L2/ZRANB1/YWHAH/P…
GO:0051130	positive regulation of cellular component organization	727	-0.312284	-1.35798	0.0007554	0.0111774	0.00909341	2672	tags=24%, list=21%, signal=20%	ARHGEF7/MAP2K7/RAC2/DNM1L/SIRT6/NMT1/NLGN3/TERF2/BRK1/LGALS3/ICE1/SPHK1/CNOT2/MECP2/LIG4/ARSB/CUX1/GOLGA4/MIEF1/LRP1/DOC2B/RHOA/GRB2/WNT3/MAD2L2/CAMKK2/SNX30/KAT5/EIF4G1/LIMS1/HSF1/CTTN/AKT2/PSEN1/TESK1/NCKAP1L/TWF1/MARK4/SEMA4A/FAM162A/HTT/DSTN/ZFYVE27/CCT2/PPP3CC/PLXND1/TNFSF14/NCAPH2/USP8/DLG4/STX18/MTSS1/PLXNB2/CNTF/MYD88/FASLG/NEFL/SNX3/PPP2R5B/MOAP1/DRG1/G3BP2/TAL1/FAM98A/CLSTN3/APP/PIP4K2C…
GO:0051129	negative regulation of cellular component organization	471	-0.316651	-1.34919	0.003999	0.0381871	0.0310674	2672	tags=25%, list=21%, signal=21%	ARHGEF7/SCAF4/DNAJB6/PATL2/TERF2/SMARCA5/CARM1/BIRC2/LGALS3/TMEM14A/PPM1A/CST3/GEN1/PTPRS/RHOA/WNT3/MAD2L2/TMOD1/IK/CORO1A/DMTN/VAT1/HNRNPU/HSF1/MTMR2/PSEN1/TESK1/NUBP1/ARHGAP6/TWF1/JAM3/SYT11/SEMA4A/TRIAP1/GORASP1/CSNK1A1/PGRMC1/SPTB/DLG4/CHMP4B/RTN4/ANKRD13A/XRCC1/LMNA/PFDN1/MAK/SVIP/WDR47/YWHAH/TUBB4A/GDI1/RDX/TSPO/PIK3CA/OPA1/LRPAP1/INPP5K/ARHGEF2/THRA/USP30/SRC/PRKCD/SUB1/TBC1D7/RYK/GFI1/PTG…
GO:0044255	cellular lipid metabolic process	626	-0.309596	-1.33711	0.0014974	0.0181806	0.0147909	2655	tags=26%, list=21%, signal=22%	MVD/GPX4/FUT5/PIK3C2B/MPDU1/PDK2/HEXA/PI4KB/CES2/CTDNEP1/SRD5A1/MVK/PRKAA1/SPHK1/GBGT1/PIK3C2A/CRAT/MECP2/DCAF5/CD74/ALDH3B1/PPM1L/LRP1/GALC/PIGT/ABHD12/PCYT1B/KAT5/ST3GAL4/POR/PTGES/MTMR2/AKT2/CISH/AIG1/SLC35C1/PRKAB1/IP6K1/PHB2/PIGO/PLD2/LPIN1/PDGFA/SREBF1/PRKD2/PEMT/PCYT1A/HMGCR/PEX13/PGS1/FAR1/CERK/AGK/ECH1/ACSL3/CYP2S1/ITPKC/ALG8/PLSCR1/GPCPD1/ST3GAL2/PLA2G15/DHDDS/TECR/P2RX1/ALG2/AKR1B1/PLA…
GO:0040007	growth	568	-0.307865	-1.32444	0.00259863	0.0275983	0.0224528	2604	tags=26%, list=20%, signal=21%	ARX/NLGN3/LATS2/CITED2/FHL1/SKI/SPHK1/RARG/STAT3/TAF10/GOLGA4/PTPRS/DERL2/EXOSC4/RHOA/SMAD1/ARID2/WNT3/MAD2L2/EIF4G1/GATA3/POR/DCUN1D3/CTTN/CISH/CTDP1/NUBP1/BCL6/SLC25A25/SEMA4A/CDA/ZFYVE27/EIF4H/JARID2/DNPH1/SERTAD3/SPAG9/DACT3/SGK3/PHLDA2/ZMIZ1/CDK11A/KMT2D/SFN/HLX/PLAA/HDAC3/ACVR1B/CDKN1C/RTN4/RPS6KB1/CDKN2D/SLC9A1/CLSTN3/MED12/MEX3C/APP/MT1F/PPM1F/TSG101/YBX3/HSP90AB1/SMPD3/KLF5/PIM1/GDI1/COP…
GO:0060161	positive regulation of dopamine receptor signaling pathway	3	0.94992	1.62151	0.0034232	0.0339687	0.0276355	12	tags=33%, list=0%, signal=33%	LRRK2
GO:0003356	regulation of cilium beat frequency	6	0.827396	1.71144	0.00565457	0.0497934	0.0405097	1239	tags=50%, list=10%, signal=45%	BBS4/GAS2L2/BBS2
GO:0060296	regulation of cilium beat frequency involved in ciliary motility	6	0.827396	1.71144	0.00565457	0.0497934	0.0405097	1239	tags=50%, list=10%, signal=45%	BBS4/GAS2L2/BBS2
GO:1903367	positive regulation of fear response	5	0.884272	1.74386	0.00298199	0.0307337	0.0250036	1179	tags=80%, list=9%, signal=73%	UCN/NPAS2/PRKAR1B/MEF2C
GO:0090184	positive regulation of kidney development	6	0.845558	1.74901	0.00328586	0.0328566	0.0267307	687	tags=50%, list=5%, signal=47%	NOG/MYC/PPP3CA
GO:0021756	striatum development	13	0.74113	1.94812	0.00273594	0.0287522	0.0233916	1239	tags=38%, list=10%, signal=35%	LRRK2/BBS4/OGDH/ZSWIM6/BBS2
GO:0090309	positive regulation of DNA methylation-dependent heterochromatin formation	9	0.81793	1.9507	0.00188429	0.021443	0.0174451	1986	tags=78%, list=16%, signal=66%	ATF7IP2/MPHOSPH8/SETDB2/MORC2/ATF7IP/SETDB1/DNMT1
GO:0034035	purine ribonucleoside bisphosphate metabolic process	10	0.810768	1.98037	0.000858834	0.0120421	0.0097969	1323	tags=60%, list=10%, signal=54%	TPST1/SULT1B1/PAPSS1/SULT1A1/BPNT1/SULT1A2
GO:0050427	3'-phosphoadenosine 5'-phosphosulfate metabolic process	10	0.810768	1.98037	0.000858834	0.0120421	0.0097969	1323	tags=60%, list=10%, signal=54%	TPST1/SULT1B1/PAPSS1/SULT1A1/BPNT1/SULT1A2
GO:0050909	sensory perception of taste	18	0.672984	1.98557	0.00216227	0.023982	0.0195107	954	tags=22%, list=7%, signal=21%	TAS2R14/LEF1/CD36/CST4
Ranked by BA in cohort B
GO ID	GO description	Set Size	Enrichment Score	NES	P	FDR	Q	Rank	Leading edge	Core enrichment
GO:0071222	cellular response to lipopolysaccharide	151	-0.530066	-2.62539	1e-10	1.5745e-07	1.37684e-07	1396	tags=33%, list=11%, signal=30%	GFI1/CSF3/CD68/SBNO2/PLAA/CD55/MAPK14/BCL10/TLR2/SPI1/TNIP2/NFKB1/TICAM1/TGFB1/ZFP36/VIM/NFKBIB/CCL2/LILRA2/CXCL5/BPI/CEBPB/ARID5A/SASH1/NLRP3/CAMP/GHSR/CMPK2/MAP2K3/HMGB2/LTF/TNF/CXCL1/MIR21/DEFA4/SPON2/RIPK2/CXCL8/TNIP1/IRAK2/SLC7A5/CCL3/CD274/ADAM9/TRIB1/ZC3H12A/NFKBIZ/IL1B/TNFAIP3/NFKBIA
GO:0038066	p38MAPK cascade	41	-0.655408	-2.62412	1.81317e-08	1.18287e-05	1.03438e-05	1103	tags=44%, list=9%, signal=40%	MAPK14/MAP2K6/SPI1/BMP2/ZFP36/VEGFA/SPHK1/SASH1/NCF1/DUSP1/GADD45A/MAP2K3/DUSP10/MAPKAPK2/PER1/ZC3H12A/GADD45B/IL1B
GO:0071219	cellular response to molecule of bacterial origin	158	-0.507171	-2.54282	1e-10	1.5745e-07	1.37684e-07	1830	tags=37%, list=14%, signal=32%	IRAK1/NFKBIL1/PAF1/DEFB124/SIRT2/RARA/PDE4B/CX3CL1/GFI1/CSF3/CD68/SBNO2/PLAA/CD55/MAPK14/BCL10/TLR2/SPI1/TNIP2/NFKB1/TICAM1/TGFB1/ZFP36/VIM/NFKBIB/CCL2/LILRA2/CXCL5/BPI/CEBPB/ARID5A/SASH1/NLRP3/CAMP/GHSR/CMPK2/MAP2K3/HMGB2/LTF/TNF/CXCL1/MIR21/DEFA4/SPON2/RIPK2/CXCL8/TNIP1/IRAK2/SLC7A5/CCL3/CD274/ADAM9/TRIB1/ZC3H12A/NFKBIZ/IL1B/TNFAIP3/NFKBIA
GO:0032496	response to lipopolysaccharide	228	-0.467961	-2.46913	1e-10	1.5745e-07	1.37684e-07	1396	tags=30%, list=11%, signal=27%	GFI1/AKIRIN2/CSF3/PTGER2/CD68/SBNO2/PLAA/CD55/PTGIR/MAPK14/BCL10/TLR2/SPI1/TNIP2/NFKB1/TICAM1/TGFB1/ZFP36/VIM/NFKBIB/CCL2/SCGB1A1/LILRA2/CXCL5/BPI/CEBPB/ARID5A/SASH1/SOD2/NLRP3/PELI1/CAMP/GHSR/CMPK2/ADAM17/IRAK3/MAP2K3/HMGB2/S100A9/LTF/ADM/TNF/CXCL1/MIR21/DEFA4/SNCA/SPON2/JUND/RIPK2/CXCL8/TNIP1/FOS/GCH1/DUSP10/NR4A1/IRAK2/SLC7A5/MAPKAPK2/SLPI/PTGS2/CCL3/CD274/ADAM9/TRIB1/ZC3H12A/NFKBIZ/IL1B/TNFAI…
GO:1900744	regulation of p38MAPK cascade	31	-0.680796	-2.46767	1.25889e-06	0.000253037	0.000221272	843	tags=42%, list=7%, signal=39%	SPI1/BMP2/VEGFA/SPHK1/SASH1/NCF1/DUSP1/GADD45A/DUSP10/PER1/ZC3H12A/GADD45B/IL1B
GO:0071216	cellular response to biotic stimulus	181	-0.4752	-2.45663	1e-10	1.5745e-07	1.37684e-07	1396	tags=34%, list=11%, signal=31%	IRAK1/NFKBIL1/PAF1/DEFB124/SIRT2/RARA/PDE4B/CX3CL1/GFI1/CSF3/EIF2AK3/HSPA5/CD68/SBNO2/PLAA/CD55/MAPK14/BCL10/TLR2/SPI1/TNIP2/NFKB1/TICAM1/TGFB1/ZFP36/VIM/NFKBIB/CCL2/LILRA2/CXCL5/BPI/CEBPB/ARID5A/SASH1/NLRP3/CAMP/GHSR/CMPK2/MAP2K3/HMGB2/LTF/DDIT3/TNF/CXCL1/MIR21/DEFA4/SPON2/RIPK2/CXCL8/TNIP1/PPP1R15B/IRAK2/SLC7A5/CCL3/CD274/ADAM9/TRIB1/ZC3H12A/NFKBIZ/IL1B/TNFAIP3/NFKBIA
GO:0043331	response to dsRNA	29	-0.661358	-2.36655	4.41224e-06	0.000595463	0.000520711	1112	tags=45%, list=9%, signal=41%	FLOT1/RALB/NFKB1/TICAM1/DDX21/PELI1/IRAK3/IFIH1/RIPK2/IFIT1/RIOK3/PMAIP1/NFKBIA
GO:0035924	cellular response to vascular endothelial growth factor stimulus	39	-0.604252	-2.36566	2.23517e-06	0.000358349	0.000313363	755	tags=36%, list=6%, signal=34%	PDGFRB/VEGFC/MAPK14/DLL1/VEGFA/SPHK1/MAP2K3/MIR27A/MIR21/MIR23A/NR4A1/MAPKAPK2/CD63/EGR3
GO:0002237	response to molecule of bacterial origin	242	-0.447542	-2.3646	1e-10	1.5745e-07	1.37684e-07	1471	tags=30%, list=11%, signal=27%	CX3CL1/B2M/GFI1/AKIRIN2/CSF3/PTGER2/CD68/SBNO2/PLAA/CD55/PTGIR/MAPK14/BCL10/TLR2/IRF5/SPI1/TNIP2/NFKB1/TICAM1/TGFB1/ZFP36/VIM/NFKBIB/CCL2/SCGB1A1/LILRA2/CXCL5/BPI/CEBPB/ARID5A/SASH1/SOD2/NLRP3/PELI1/CAMP/GHSR/CMPK2/ADAM17/IRAK3/MAP2K3/HMGB2/S100A9/LTF/ADM/TNF/CXCL1/MIR21/DEFA4/SNCA/SPON2/JUND/RIPK2/CXCL8/TNIP1/FOS/GCH1/DUSP10/NR4A1/IRAK2/SLC7A5/MAPKAPK2/SLPI/PTGS2/CCL3/CD274/ADAM9/TRIB1/ZC3H12A/N…
GO:0032369	negative regulation of lipid transport	21	-0.700079	-2.34465	2.42689e-05	0.00208946	0.00182716	1935	tags=52%, list=15%, signal=45%	PCSK9/MIR34A/CRY2/SREBF2/NFKB1/APOC2/ITGB3/IRS2/CRY1/MIR27A/THBS1
GO:0071347	cellular response to interleukin-1	71	-0.510141	-2.2842	9.29885e-07	0.000209158	0.000182901	829	tags=28%, list=6%, signal=26%	TNIP2/NFKB1/CCL2/IL1R1/CEBPB/GBP2/IL1R2/CAMP/IRAK3/MIR27A/HIF1A/MIR21/CXCL8/CCL4/IRAK2/CCL3/IL1RN/CCL3L3/ZC3H12A/IL1B
GO:0150076	neuroinflammatory response	54	-0.538531	-2.28398	2.23802e-06	0.000358349	0.000313363	1485	tags=37%, list=12%, signal=33%	AZU1/CX3CL1/CLU/IFNGR2/MT1X/TLR2/CST7/LRP1/SPHK1/IFNGR1/TNF/SNCA/MMP8/LDLR/ADORA2A/MMP9/PTGS2/CCL3/IL1B/JUN
GO:0002544	chronic inflammatory response	13	-0.798465	-2.28257	3.74614e-05	0.00283119	0.00247577	877	tags=46%, list=7%, signal=43%	VNN1/S100A9/TNF/THBS1/NFKBIZ/TNFAIP3
GO:1904407	positive regulation of nitric oxide metabolic process	33	-0.618704	-2.27603	5.77633e-06	0.000747521	0.000653679	1687	tags=36%, list=13%, signal=32%	P2RX4/MIR99B/CLU/ASL/TICAM1/SOD2/DDAH2/TNF/MMP8/PTGS2/KLF4/IL1B
GO:2000630	positive regulation of miRNA metabolic process	41	-0.562266	-2.2512	8.69165e-06	0.00100425	0.000878176	1250	tags=41%, list=10%, signal=38%	HRAS/SREBF2/SREBF1/PDGFB/FOSL1/NGFR/SPI1/NFKB1/TGFB1/BMP2/FOXO3/HIF1A/TNF/FOS/KLF4/ZC3H12A/JUN
GO:0030193	regulation of blood coagulation	40	-0.557238	-2.20329	2.56479e-05	0.0021254	0.00185858	3358	tags=55%, list=26%, signal=41%	SH2B3/ST3GAL4/F12/PDGFA/TBXA2R/HPSE/ALOX12/CD9/EMILIN1/F7/APOE/VTN/PROC/EMILIN2/PDGFB/ANXA2/PRKCD/DMTN/PROS1/PLAUR/THBS1/SERPING1
GO:1900046	regulation of hemostasis	40	-0.557238	-2.20329	2.56479e-05	0.0021254	0.00185858	3358	tags=55%, list=26%, signal=41%	SH2B3/ST3GAL4/F12/PDGFA/TBXA2R/HPSE/ALOX12/CD9/EMILIN1/F7/APOE/VTN/PROC/EMILIN2/PDGFB/ANXA2/PRKCD/DMTN/PROS1/PLAUR/THBS1/SERPING1
GO:0050818	regulation of coagulation	42	-0.543292	-2.18412	4.73822e-05	0.00336556	0.00294306	3358	tags=55%, list=26%, signal=41%	SH2B3/ST3GAL4/F12/PDGFA/TBXA2R/HPSE/ALOX12/ANXA5/CD9/EMILIN1/F7/APOE/VTN/PROC/EMILIN2/PDGFB/ANXA2/PRKCD/DMTN/PROS1/PLAUR/THBS1/SERPING1
GO:0006956	complement activation	21	-0.651917	-2.18335	0.00021731	0.0103683	0.00906673	1327	tags=38%, list=10%, signal=34%	CLU/CD55/FCN3/C1QB/CR1/CR1L/SERPING1/IL1B
GO:0002385	mucosal immune response	12	-0.767528	-2.18172	0.000509417	0.0178569	0.0156152	1772	tags=67%, list=14%, signal=57%	FAU/C17orf99/IFNL2/APOA4/CAMP/FFAR2/LTF/DEFA4
GO:0032890	regulation of organic acid transport	45	-0.534181	-2.17032	5.47136e-05	0.00366581	0.00320562	1695	tags=38%, list=13%, signal=33%	OXT/P2RX4/CES1/AVP/SSTR4/PER2/MAP2K6/ADORA1/TRH/IRS2/ACSL1/TNF/SNCA/ADORA2A/SLC7A5/THBS1/IL1B
GO:0002367	cytokine production involved in immune response	92	-0.462785	-2.15518	6.5969e-07	0.000164375	0.00014374	1170	tags=27%, list=9%, signal=25%	CD55/BCL6/BCL10/KIR2DL4/RAET1G/TICAM1/TGFB1/LILRB4/IL1R1/ARID5A/SMAD7/TREM1/NLRP3/DDX21/FFAR2/IRAK3/TNF/SPON2/RIPK2/RABGEF1/SLC7A5/MAPKAPK2/RSAD2/NR4A3/IL1B
GO:0019915	lipid storage	58	-0.500219	-2.14392	1.30479e-05	0.00129893	0.00113587	1999	tags=40%, list=16%, signal=34%	FITM1/DGAT2/GM2A/MIR34A/APOE/CES1/CRY2/FBXW7/SREBF2/SREBF1/NFKB1/ITGB3/PLIN3/NRIP1/EHD1/CRY1/FFAR2/STARD4/TNF/SQLE/ZC3H12A/IL1B/NFKBIA
GO:0140895	cell surface toll-like receptor signaling pathway	33	-0.578061	-2.12652	5.20736e-05	0.00353913	0.00309484	829	tags=39%, list=6%, signal=37%	RAB11FIP2/PRKCE/IRAK1/MFHAS1/TNIP2/NINJ1/LILRA2/NMI/PELI1/LTF/RIPK2/TNFAIP3/NFKBIA
GO:0051044	positive regulation of membrane protein ectodomain proteolysis	11	-0.773033	-2.12063	0.000337359	0.0143022	0.0125068	2425	tags=82%, list=19%, signal=66%	PACSIN3/ADRA2A/FURIN/APOE/SNX9/ADAM8/TNF/ADAM9/IL1B
GO:0140467	integrated stress response signaling	39	-0.540222	-2.11498	8.70111e-05	0.00510555	0.00446461	470	tags=31%, list=4%, signal=30%	EIF2AK3/HSPA5/FOSL1/CEBPB/JUNB/BATF2/MAFB/DDIT3/FOS/PPP1R15B/PPP1R15A/JUN
GO:0002718	regulation of cytokine production involved in immune response	91	-0.454988	-2.11204	6.42589e-07	0.000164375	0.00014374	1170	tags=26%, list=9%, signal=24%	CD55/BCL6/BCL10/KIR2DL4/RAET1G/TICAM1/TGFB1/LILRB4/IL1R1/ARID5A/SMAD7/NLRP3/DDX21/FFAR2/IRAK3/TNF/SPON2/RIPK2/RABGEF1/SLC7A5/MAPKAPK2/RSAD2/NR4A3/IL1B
GO:0032495	response to muramyl dipeptide	18	-0.666764	-2.11193	0.000347294	0.014415	0.0126054	1103	tags=39%, list=9%, signal=36%	JAG1/MAPK14/IRF5/VIM/RIPK2/TNFAIP3/NFKBIA
GO:0010677	negative regulation of cellular carbohydrate metabolic process	28	-0.590275	-2.11	0.000296776	0.0130402	0.0114032	339	tags=25%, list=3%, signal=24%	CRY1/DDIT4/MIDN/SIK1/IER3/SLC4A1/PLEK
GO:1901186	positive regulation of ERBB signaling pathway	28	-0.589169	-2.10605	0.000320904	0.0137799	0.01205	1606	tags=43%, list=13%, signal=38%	EREG/FBXW7/RBPJ/RALB/AREG/ADORA1/RTN4/NCF1/ADAM17/HBEGF/PLAUR/MMP9
GO:0036490	regulation of translation in response to endoplasmic reticulum stress	11	-0.761075	-2.08783	0.000607786	0.0205111	0.0179362	1312	tags=55%, list=10%, signal=49%	EIF2AK3/DNAJC3/SESN2/DDX3X/PPP1R15B/PPP1R15A
GO:0070555	response to interleukin-1	91	-0.449565	-2.08687	1.07463e-06	0.000236094	0.000206456	829	tags=24%, list=6%, signal=23%	TNIP2/NFKB1/CCL2/IL1R1/CEBPB/GBP2/IL1R2/CAMP/IRAK3/MIR27A/HIF1A/MIR21/SNCA/RIPK2/CXCL8/CCL4/IRAK2/CCL3/IL1RN/CCL3L3/ZC3H12A/IL1B
GO:0050832	defense response to fungus	30	-0.57857	-2.08596	0.000153115	0.00784574	0.00686081	2999	tags=60%, list=23%, signal=46%	IL17RC/CLEC6A/GAPDH/ZBP1/CARD9/FAM3A/IL17A/RARRES2/BCL10/COTL1/SPI1/CLEC4A/S100A9/LTF/DEFA4/SPON2/S100A12/CLEC4D
GO:0030574	collagen catabolic process	20	-0.635578	-2.08591	0.00065483	0.0212584	0.0185897	3431	tags=75%, list=27%, signal=55%	PRTN3/CTSK/ADAM15/MRC2/CTSB/FURIN/MMP23B/ADAMTS2/MMP14/MMP25/CTSS/MMP17/CTSL/MMP8/MMP9
GO:0010634	positive regulation of epithelial cell migration	106	-0.439733	-2.08155	2.34174e-07	7.13628e-05	6.24041e-05	719	tags=21%, list=6%, signal=20%	MIR296/ITGB3/ANXA3/TGFB1/CIB1/VEGFA/RTN4/SASH1/IRS2/ADAM17/MAP2K3/MIR27A/HIF1A/MIR21/HBEGF/MIR23A/THBS1/MMP9/PTGS2/ADAM9/ZC3H12A/JUN
GO:0002221	pattern recognition receptor signaling pathway	148	-0.416245	-2.06306	2.19696e-08	1.18287e-05	1.03438e-05	1221	tags=24%, list=10%, signal=22%	ARRB2/OTULIN/FLOT1/FCN3/CTSS/BCL10/MAP2K6/TLR2/TNIP2/NINJ1/TICAM1/DDX3X/OAS3/LILRA2/RTN4/NMI/NLRP3/PELI1/FFAR2/IRAK3/SLC15A4/LTF/IFIH1/TNF/SLC15A3/RIPK2/TNIP1/IRF1/RIOK3/TIFA/IRAK2/MAPKAPK2/RSAD2/NFKBIZ/TNFAIP3/NFKBIA
GO:1903034	regulation of response to wounding	101	-0.436056	-2.05913	2.03597e-06	0.000349705	0.000305804	2131	tags=32%, list=17%, signal=27%	EMILIN1/PRKCE/FLNA/FOXC2/F7/CXCR4/FKBP1B/MIR34A/APOE/BRAF/VTN/MAP2K2/PROC/EMILIN2/HRAS/PDGFB/TNFRSF12A/MDK/ANXA2/MMRN1/PRKCD/DMTN/TNF/MIR21/PROS1/KREMEN1/HBEGF/PLAUR/THBS1/SERPING1/KLF4/TNFAIP3
GO:0002455	humoral immune response mediated by circulating immunoglobulin	22	-0.605985	-2.05292	0.000719906	0.022495	0.019671	1327	tags=36%, list=10%, signal=33%	CLU/CD55/BCL3/C1QB/CR1/CR1L/TNF/SERPING1
GO:0045662	negative regulation of myoblast differentiation	15	-0.691793	-2.05253	0.0012084	0.0312802	0.0273534	1393	tags=47%, list=11%, signal=42%	MBNL3/CMTM5/DLL1/TGFB1/SRA1/DDIT3/TNF
GO:0140353	lipid export from cell	26	-0.589725	-2.05189	0.000457844	0.0165718	0.0144915	3827	tags=69%, list=30%, signal=49%	WNK4/C1QTNF1/RETN/KCNQ1/NKX3-1/PTGES/GHRL/TNFRSF11A/TMF1/OXT/P2RX4/POMC/KDM5B/CRY2/MAP2K6/CRY1/PTGS2/IL1B
GO:0014002	astrocyte development	34	-0.548272	-2.04779	9.96533e-05	0.00560372	0.00490024	1270	tags=35%, list=10%, signal=32%	LAMB2/MT1X/LRP1/DLL1/VIM/TSPAN2/IFNGR1/S100A9/TNF/LDLR/ADORA2A/IL1B
GO:0071542	dopaminergic neuron differentiation	28	-0.572052	-2.04486	0.00054799	0.0189629	0.0165823	1408	tags=25%, list=11%, signal=22%	LMX1B/LMX1A/WNT9B/WNT3/VEGFA/HIF1A/NR4A2
GO:0022408	negative regulation of cell-cell adhesion	144	-0.412762	-2.03232	4.40079e-08	1.88974e-05	1.65251e-05	1654	tags=29%, list=13%, signal=26%	RUNX3/JAG1/PPM1F/MAPK7/MYADM/IL4R/DUSP3/ERBB2/LGALS9C/GTPBP4/DLG5/BCL6/TWSG1/PRNP/PLA2G2D/SPI1/BTN2A2/MDK/MUC21/TGFB1/ZBTB7B/BMP2/VEGFA/SCGB1A1/LILRB4/CEBPB/SMAD7/SFTPD/CR1/PRKCD/MAD2L2/LRRC32/PELI1/MIR27A/MIR21/LGALS3/IRF1/ADORA2A/KLF4/IL1RN/CD274/ZC3H12A
GO:0050868	negative regulation of T cell activation	96	-0.432111	-2.03038	3.97285e-06	0.000551934	0.000482646	1385	tags=28%, list=11%, signal=25%	IL4R/DUSP3/ERBB2/LGALS9C/DLG5/BCL6/TWSG1/PRNP/PLA2G2D/BTN2A2/MDK/ZBTB7B/SCGB1A1/LILRB4/CEBPB/SMAD7/SFTPD/CR1/LRRC32/PELI1/MIR27A/MIR21/LGALS3/IRF1/ADORA2A/CD274/ZC3H12A
GO:0002274	myeloid leukocyte activation	175	-0.398518	-2.02741	5.86614e-09	6.92718e-06	6.05756e-06	942	tags=22%, list=7%, signal=20%	TLR2/CST7/SPI1/TNIP2/TICAM1/ANXA3/PRG3/LILRB4/LILRA2/BPI/GAB2/SPHK1/PLSCR1/EDN2/NMI/PRKCD/CAMP/BATF2/IFNGR1/TNF/SNCA/JMJD6/JUND/MMP8/CXCL8/S100A12/LDLR/DYSF/RABGEF1/THBS1/RELB/CCL3/ADAM9/ZC3H12A/CLEC4D/NR4A3/CD177/JUN
GO:0031649	heat generation	11	-0.738817	-2.02677	0.00115096	0.0303513	0.0265411	200	tags=27%, list=2%, signal=27%	TNF/PTGS2/IL1B
GO:1903589	positive regulation of blood vessel endothelial cell proliferation involved in sprouting angiogenesis	8	-0.826106	-2.01971	0.00112703	0.0301617	0.0263753	573	tags=62%, list=4%, signal=60%	PPP1R16B/VEGFA/MIR27A/MIR21/MIR23A
GO:0055090	acylglycerol homeostasis	20	-0.614021	-2.01517	0.00131613	0.0327196	0.0286121	1882	tags=50%, list=15%, signal=43%	DGAT2/MIR34A/GPIHBP1/APOE/HNF4A/SESN2/APOC2/APOA4/ADORA1/PNPLA8
GO:0070328	triglyceride homeostasis	20	-0.614021	-2.01517	0.00131613	0.0327196	0.0286121	1882	tags=50%, list=15%, signal=43%	DGAT2/MIR34A/GPIHBP1/APOE/HNF4A/SESN2/APOC2/APOA4/ADORA1/PNPLA8
GO:0050911	detection of chemical stimulus involved in sensory perception of smell	24	-0.582871	-2.0026	0.00092125	0.0265957	0.023257	2765	tags=75%, list=22%, signal=59%	GPR148/OR10H5/CNGB1/OR2H2/OR52M1/OR5C1/OR52N2/SLC24A4/OR51S1/OR1D5/OR1I1/OR2W3/OR10Q1/OR2A42/OR10G7/OR10S1/OR2T12/OR4F29
GO:0006809	nitric oxide biosynthetic process	53	-0.473333	-2.0002	8.20723e-05	0.00489659	0.00428189	844	tags=21%, list=7%, signal=19%	ASL/TICAM1/SOD2/DDAH2/TNF/MMP8/GCH1/PTGS2/KLF4/ZC3H12A/IL1B
GO:0002269	leukocyte activation involved in inflammatory response	38	-0.509533	-1.99038	0.0002823	0.0125797	0.0110005	1485	tags=37%, list=12%, signal=33%	AZU1/CX3CL1/CLU/IFNGR2/TLR2/CST7/SPHK1/IFNGR1/TNF/SNCA/MMP8/LDLR/CCL3/JUN
GO:0051048	negative regulation of secretion	105	-0.417845	-1.98048	2.81896e-06	0.000429528	0.000375606	2520	tags=32%, list=20%, signal=26%	AVPR2/MIR214/FAM3D/IL11/VAMP3/ADRA2A/RAP1B/MIR210/ADRA2B/FKBP1B/APOE/OXT/BRAF/VAMP8/RAB11FIP5/DPH3/CRY2/SREBF1/SPI1/RAB7A/ADORA1/TRH/CRY1/GHSR/FFAR2/SLC30A1/MIDN/TNF/SNCA/PIM3/RABGEF1/RSAD2/OSM/IL1B
GO:0046888	negative regulation of hormone secretion	39	-0.505161	-1.97772	0.00036256	0.0147	0.0128546	506	tags=38%, list=4%, signal=37%	FAM3D/IL11/ADRA2A/FKBP1B/RAB11FIP5/CRY2/SREBF1/ADORA1/CRY1/GHSR/FFAR2/MIDN/PIM3/OSM/IL1B
GO:2001057	reactive nitrogen species metabolic process	57	-0.463491	-1.97439	0.000193921	0.00944314	0.00825768	942	tags=21%, list=7%, signal=20%	TLR2/ASL/TICAM1/SOD2/DDAH2/TNF/MMP8/GCH1/PTGS2/KLF4/ZC3H12A/IL1B
GO:0001660	fever generation	6	-0.878058	-1.97202	0.00111489	0.0300067	0.0262397	200	tags=67%, list=2%, signal=66%	TNFRSF11A/TNF/PTGS2/IL1B
GO:1902106	negative regulation of leukocyte differentiation	81	-0.4271	-1.96267	2.47719e-05	0.00208946	0.00182716	1724	tags=28%, list=13%, signal=25%	LILRB3/RARA/RUNX3/ID2/IL4R/ERBB2/FBXW7/PGLYRP1/FSTL3/BCL6/MDK/ZBTB7B/LILRB4/SMAD7/CR1/MAFB/LTF/MIR21/IRF1/CCL3/TRIB1/ZC3H12A/TNFAIP6
GO:0031652	positive regulation of heat generation	6	-0.873043	-1.96076	0.00137009	0.0336189	0.0293985	200	tags=67%, list=2%, signal=66%	TNFRSF11A/TNF/PTGS2/IL1B
GO:0035634	response to stilbenoid	5	-0.928261	-1.95722	0.0001856	0.00927707	0.00811245	701	tags=60%, list=5%, signal=57%	LY6D/APOA4/MIR21
GO:0009612	response to mechanical stimulus	130	-0.39716	-1.95722	1.30137e-06	0.000256125	0.000223972	1490	tags=22%, list=12%, signal=19%	SLC9A1/BTG2/SHANK3/FAS/NRXN2/MAPK14/FOSL1/KCNC1/BCL10/CASP5/SOST/NFKB1/MDK/ITGB3/TUBA1A/GSN/STAT1/GADD45A/TNF/JUND/IRF1/FOS/THBS1/PTGS2/IL1B/NFKBIA/JUN/FOSB
GO:0006959	humoral immune response	108	-0.407873	-1.95576	6.46394e-06	0.000814198	0.000711986	1377	tags=32%, list=11%, signal=29%	ANG/IL17A/AZU1/TFE3/RARRES2/EBI3/CLU/PGLYRP1/PSMB10/POU2F2/CD55/RBPJ/FCN3/CCL2/BCL3/CXCL5/C1QB/TREM1/SFTPD/CR1/BST1/CR1L/CAMP/S100A9/LTF/TNF/CXCL1/DEFA4/SPON2/CXCL8/S100A12/SLPI/SERPING1/CD83/IL1B
GO:1903707	negative regulation of hemopoiesis	84	-0.427706	-1.95353	2.46135e-05	0.00208946	0.00182716	1724	tags=29%, list=13%, signal=25%	LILRB3/RARA/RUNX3/ID2/IL4R/ERBB2/FBXW7/PGLYRP1/FSTL3/BCL6/MDK/HSPA9/ZBTB7B/LILRB4/SMAD7/CR1/MAFB/LTF/MIR21/IRF1/CCL3/TRIB1/ZC3H12A/TNFAIP6
GO:0010572	positive regulation of platelet activation	9	-0.774738	-1.95297	0.001403	0.0341601	0.0298718	2087	tags=56%, list=16%, signal=47%	FLNA/SELP/GP9/GP1BB/PLEK
GO:0046637	regulation of alpha-beta T cell differentiation	62	-0.451324	-1.94998	6.5367e-05	0.00420083	0.00367347	1714	tags=27%, list=13%, signal=24%	IL27/RARA/RUNX3/IL4R/BCL6/PRDM1/ZBTB7B/LILRB4/SMAD7/NLRP3/JUNB/MIR21/RIPK2/NFKBID/ZC3H12A/CD83/NFKBIZ
GO:0045923	positive regulation of fatty acid metabolic process	24	-0.566632	-1.94681	0.00154733	0.0367902	0.0321717	1779	tags=46%, list=14%, signal=40%	LPGAT1/MID1IP1/TWIST1/AVP/APOC2/APOA4/IRS2/GHSR/PTGS2/NR4A3/IL1B
GO:1903909	regulation of receptor clustering	9	-0.771443	-1.94466	0.00162525	0.0380043	0.0332334	472	tags=22%, list=4%, signal=21%	GSN/TNFAIP6
GO:2000391	positive regulation of neutrophil extravasation	5	-0.920336	-1.94051	0.000304133	0.0132403	0.0115781	996	tags=80%, list=8%, signal=74%	CD99L2/MDK/ADAM8/IL1R1
GO:0010466	negative regulation of peptidase activity	121	-0.398316	-1.9342	2.53434e-06	0.000392491	0.000343219	2900	tags=43%, list=23%, signal=34%	CTSB/RAF1/PRDX5/AMBP/MIR339/SERPINB8/WFDC1/GAPDH/BIRC7/COL7A1/SFN/LAMTOR5/PAPLN/WFIKKN1/SPINT2/CST4/IFI6/PI3/SERPINA11/NOL3/BCL2L12/DNAJB6/VTN/CAST/TRIAP1/APLP2/AVP/ARRB2/SERPINB1/CST7/CRB2/LAMP3/WFIKKN2/LRP1/SIAH2/DDX3X/CSTA/VEGFA/CR1/LTF/TNF/SNCA/PLAUR/CDKN2D/NR4A1/ADORA2A/THBS1/MMP9/SLPI/PTGS2/SERPING1/KLF4
GO:0045598	regulation of fat cell differentiation	89	-0.418976	-1.92931	3.29532e-05	0.00255171	0.00223137	2588	tags=38%, list=20%, signal=31%	ZBTB7C/RREB1/TGFB1I1/SLC7A10/SORT1/LRP3/CCDC85B/AXIN1/KLF5/SIRT2/ZNF385A/JAG1/ID2/TFE3/RARRES2/MAPK14/MEX3C/ADIG/TGFB1/ZBTB7B/BMP2/ZFP36/JDP2/METRNL/CEBPB/SOD2/INSIG1/MIR27A/DDIT3/TNF/MIR21/DUSP10/PTGS2/ZC3H12A
GO:0051384	response to glucocorticoid	82	-0.418041	-1.91854	7.63238e-05	0.00468202	0.00409425	1148	tags=21%, list=9%, signal=19%	SSTR4/FOSL1/KLF9/MDK/ANXA3/ZFP36/AREG/SCGB1A1/GHSR/DDIT4/ADM/TNF/FOS/PTGS2/IL1RN/ADAM9/FOSB
GO:0002758	innate immune response-activating signaling pathway	164	-0.381996	-1.90921	1.23538e-07	4.32246e-05	3.77983e-05	1399	tags=24%, list=11%, signal=22%	EP300/GFI1/LSM14A/ARRB2/OTULIN/FLOT1/FCN3/CTSS/BCL10/MAP2K6/TLR2/TNIP2/NINJ1/TICAM1/DDX3X/OAS3/LILRA2/RTN4/NMI/NLRP3/PELI1/FFAR2/IRAK3/SLC15A4/LTF/IFIH1/TNF/SLC15A3/RIPK2/TNIP1/IRF1/RIOK3/TIFA/IRAK2/MAPKAPK2/KIR2DS2/RSAD2/NFKBIZ/TNFAIP3/NFKBIA
GO:0048659	smooth muscle cell proliferation	107	-0.396333	-1.90473	1.08035e-05	0.00118519	0.00103641	1830	tags=31%, list=14%, signal=27%	IRAK1/MIR34A/APOE/ANG/PDGFRB/EREG/SF1/CX3CL1/ID2/PDGFB/PTGIR/CDKN1A/MFN2/ITGB3/TGFB1/BMP2/GNA13/GNAI3/SOD2/TCF7L2/STAT1/MIR27A/DDIT3/TNF/MIR21/HBEGF/THBS1/MMP9/PTGS2/TRIB1/NR4A3/TNFAIP3/JUN
GO:0048660	regulation of smooth muscle cell proliferation	104	-0.398676	-1.9014	1.52163e-05	0.00149738	0.00130941	1830	tags=31%, list=14%, signal=27%	IRAK1/MIR34A/APOE/ANG/PDGFRB/EREG/SF1/CX3CL1/ID2/PDGFB/PTGIR/CDKN1A/MFN2/ITGB3/TGFB1/BMP2/GNA13/GNAI3/SOD2/TCF7L2/STAT1/MIR27A/TNF/MIR21/HBEGF/THBS1/MMP9/PTGS2/TRIB1/NR4A3/TNFAIP3/JUN
GO:0050679	positive regulation of epithelial cell proliferation	125	-0.390107	-1.89765	6.1431e-06	0.000784242	0.000685791	1667	tags=28%, list=13%, signal=25%	ANG/CCND1/TWIST1/VEGFC/KDM5B/ERBB2/SOX11/HRAS/TGFBR1/RBPJ/PDGFB/MDK/ITGB3/BMP2/GDF2/VEGFA/AREG/WDR48/RTN4/TCF7L2/IRS2/GHSR/ADAM17/MIR27A/HMGB2/HIF1A/TNF/MIR21/B4GALT1/MIR23A/NR4A1/EGR3/NR4A3/TNFAIP3/JUN
GO:0002832	negative regulation of response to biotic stimulus	97	-0.400975	-1.89393	3.19695e-05	0.0025168	0.00220085	963	tags=20%, list=8%, signal=18%	YTHDF3/SLAMF8/KIR2DL4/TGFB1/AHR/ISG15/TARBP2/OAS3/LILRA2/CR1/NMI/IRAK3/LTF/MIR21/RIOK3/DUSP10/SERPING1/TRIB1/TNFAIP3
GO:1902565	positive regulation of neutrophil activation	5	-0.897035	-1.89138	0.00114037	0.0302615	0.0264625	200	tags=60%, list=2%, signal=59%	ITGAM/TNF/CD177
GO:2001233	regulation of apoptotic signaling pathway	280	-0.347373	-1.8911	6.12977e-10	8.27256e-07	7.23404e-07	1327	tags=21%, list=10%, signal=19%	CLU/FBXW7/EIF2AK3/AVP/FAS/BBC3/TGFBR1/ARRB2/UBB/TRAF7/CTSS/ING2/STRADB/BCL10/TNFRSF12A/DNAJA1/COL2A1/NGFR/VNN1/MNT/BCL2L2/TRAF1/SIAH2/DDX3X/PDIA3/GRINA/GNAI3/SOD2/PRKCD/TCF7L2/LMNA/CTSL/PLAGL2/SKIL/HMGB2/HIF1A/IVNS1ABP/S100A9/DDIT3/TNF/MIR21/LGALS3/ITPRIP/BCL2L1/PLAUR/PMAIP1/CDKN2D/IER3/ADORA2A/THBS1/MMP9/PTGS2/PPIF/ICAM1/IL1B/TNFAIP3/NR4A2/G0S2
GO:0010631	epithelial cell migration	205	-0.368878	-1.89091	2.50423e-08	1.18287e-05	1.03438e-05	719	tags=18%, list=6%, signal=17%	MIR296/ITGB3/ANXA3/TGFB1/CIB1/GDF2/VEGFA/RTN4/SASH1/EDN2/IRS2/MIR320A/GADD45A/ADAM17/MAP2K3/MIR27A/HIF1A/S100A9/TNF/MIR21/ZEB2/S100A12/HBEGF/RAB13/MIR23A/DUSP10/NR4A1/THBS1/MMP9/PTGS2/KLF4/ADAM9/S100P/EGR3/ZC3H12A/JUN
GO:1903003	positive regulation of protein deubiquitination	5	-0.89549	-1.88812	0.00115297	0.0303513	0.0265411	148	tags=60%, list=1%, signal=59%	VCP/TNIP1/ZC3H12A
GO:1905952	regulation of lipid localization	103	-0.395724	-1.88664	2.75075e-05	0.00224075	0.00195945	2384	tags=37%, list=19%, signal=30%	SEC24A/SURF4/PNPLA2/TMF1/FURIN/FITM1/PCSK9/MIR34A/APOE/OXT/P2RX4/PRAP1/CES1/POMC/TRIAP1/KDM5B/CRY2/SREBF2/SSTR4/MAP2K6/LRP1/NFKB1/APOC2/ITGB3/APOA4/PLIN3/ANXA2/EHD1/PRKCD/IRS2/CRY1/ACSL1/MIR27A/TNF/THBS1/ZC3H12A/IL1B/NFKBIA
GO:0090132	epithelium migration	206	-0.367924	-1.8859	1.9666e-08	1.18287e-05	1.03438e-05	719	tags=17%, list=6%, signal=17%	MIR296/ITGB3/ANXA3/TGFB1/CIB1/GDF2/VEGFA/RTN4/SASH1/EDN2/IRS2/MIR320A/GADD45A/ADAM17/MAP2K3/MIR27A/HIF1A/S100A9/TNF/MIR21/ZEB2/S100A12/HBEGF/RAB13/MIR23A/DUSP10/NR4A1/THBS1/MMP9/PTGS2/KLF4/ADAM9/S100P/EGR3/ZC3H12A/JUN
GO:0031620	regulation of fever generation	5	-0.891747	-1.88023	0.00132963	0.0329685	0.0288297	200	tags=80%, list=2%, signal=79%	TNFRSF11A/TNF/PTGS2/IL1B
GO:0060558	regulation of calcidiol 1-monooxygenase activity	5	-0.891296	-1.87928	0.00135495	0.033421	0.0292254	1396	tags=100%, list=11%, signal=89%	NFKB1/VDR/TNF/IL1B
GO:0030216	keratinocyte differentiation	90	-0.404183	-1.87577	5.38565e-05	0.00363416	0.00317794	3010	tags=52%, list=24%, signal=40%	KRT16/KRT17/ROCK1/ZFP36L1/ALOX15B/MAP2K1/FOXC1/TSG101/SPRR4/LCE5A/TRIM16/SHARPIN/LCE1D/PLEC/POU3F1/KRT83/LCE1A/SFN/SPRR1A/ZBED2/LCE1F/JAG1/LCE3A/LCE3B/EREG/IL17A/KRTAP6-1/TGM3/RBPJ/LCE1E/CLIC4/KRT84/SPRR2G/KRTAP6-3/LCE2D/LCE1C/ASAH1/VDR/ZFP36/LATS2/CSTA/KRT14/FOSL2/EZH2/MAFB/ADAM9/NFKBIZ
GO:0090130	tissue migration	208	-0.366363	-1.87493	2.30354e-08	1.18287e-05	1.03438e-05	719	tags=17%, list=6%, signal=17%	MIR296/ITGB3/ANXA3/TGFB1/CIB1/GDF2/VEGFA/RTN4/SASH1/EDN2/IRS2/MIR320A/GADD45A/ADAM17/MAP2K3/MIR27A/HIF1A/S100A9/TNF/MIR21/ZEB2/S100A12/HBEGF/RAB13/MIR23A/DUSP10/NR4A1/THBS1/MMP9/PTGS2/KLF4/ADAM9/S100P/EGR3/ZC3H12A/JUN
GO:0042742	defense response to bacterium	149	-0.380803	-1.87292	1.50111e-06	0.000283619	0.000248014	1776	tags=30%, list=14%, signal=26%	RNASE1/FAU/DEFB124/SIRT2/SELP/ANG/LCE3A/LCE3B/IL17A/AZU1/AKIRIN2/RARRES2/PGLYRP1/EMILIN2/RBPJ/TLR2/SLAMF8/ANXA3/ISG15/OAS3/BCL3/BPI/CEBPB/GBP2/TREM1/SFTPD/PRKCD/CAMP/LCN2/ADAM17/HMGB2/S100A9/SLC30A1/LTF/TNF/DEFA4/SPON2/RIPK2/FCGR1A/S100A12/SLPI/RAB1A/CLEC4D/NFKBIZ/IL1B
GO:0061614	miRNA transcription	51	-0.445481	-1.86956	0.000728578	0.022495	0.019671	1227	tags=29%, list=10%, signal=27%	SREBF2/SREBF1/PDGFB/FOSL1/NGFR/SPI1/TGFB1/BMP2/LILRB4/FOXO3/HIF1A/TNF/FOS/KLF4/JUN
GO:0032608	interferon-beta production	49	-0.455076	-1.86593	0.00096808	0.0273816	0.0239442	1112	tags=31%, list=9%, signal=28%	FLOT1/TLR2/IRF5/TICAM1/DDX3X/ISG15/OAS3/NMI/HMGB2/IFIH1/REL/RIPK2/IRF1/RIOK3/RELB
GO:0032648	regulation of interferon-beta production	49	-0.455076	-1.86593	0.00096808	0.0273816	0.0239442	1112	tags=31%, list=9%, signal=28%	FLOT1/TLR2/IRF5/TICAM1/DDX3X/ISG15/OAS3/NMI/HMGB2/IFIH1/REL/RIPK2/IRF1/RIOK3/RELB
GO:0010721	negative regulation of cell development	180	-0.357644	-1.86105	1.78453e-06	0.000318084	0.000278153	1443	tags=23%, list=11%, signal=20%	B2M/ID2/BTG2/DNAJB11/IL4R/ERBB2/SOX11/FBXW7/PGLYRP1/FSTL3/BCL6/DYNLT1/ULK1/DLX1/SEMA3G/MDK/SEMA3F/HSPA9/ZBTB7B/WNT3/VEGFA/TMEM98/LILRB4/SEMA6B/RTN4/TLX2/SMAD7/CR1/MAFB/LTF/TNF/MIR21/RNF10/IRF1/DUSP10/LDLR/CCL3/TRIB1/ZC3H12A/IL1B/TNFAIP6
GO:0097529	myeloid leukocyte migration	156	-0.374039	-1.8606	5.72293e-07	0.00015447	0.000135078	1822	tags=30%, list=14%, signal=26%	PIP5K1C/MMP14/CALCA/DEFB124/PIK3CG/CSF3R/P2RX4/PDE4B/CCR1/IL17A/AZU1/CX3CL1/VEGFC/MCOLN2/AKIRIN1/RARRES2/PDGFB/CD99L2/SLAMF8/SPI1/MDK/ADAM8/VEGFA/CCL2/IL1R1/CXCL5/TREM1/SFTPD/EDN2/BST1/DUSP1/C3AR1/S100A9/CXCL1/LGALS3/FUT4/CXCL8/S100A12/CCL4/B4GALT1/RABGEF1/THBS1/CCL3/CCL3L3/IL1B/CD177/TNFAIP6
GO:0050906	detection of stimulus involved in sensory perception	58	-0.431643	-1.85001	0.000442329	0.0162861	0.0142416	2765	tags=62%, list=22%, signal=49%	TAS1R2/OPN4/TULP1/OR2S2/GPR148/OR10H5/KCNA1/KCNK4/REEP6/CNGB1/CACNA2D4/OR2H2/CST4/TAS1R3/CXCR4/PRDM12/OR52M1/CALCA/RTP5/OR5C1/OR52N2/ARRB2/CACNB4/SLC24A4/OR51S1/OR1D5/OR1I1/OR2W3/ADORA1/OR10Q1/OR2A42/OR10G7/OR10S1/TNF/OR2T12/OR4F29
GO:0050727	regulation of inflammatory response	258	-0.341953	-1.84772	1.73696e-08	1.18287e-05	1.03438e-05	973	tags=20%, list=8%, signal=19%	MGLL/TLR2/CST7/PLA2G2D/SLAMF8/NFKB1/MDK/NINJ1/ZFP36/ADAM8/SCGB1A1/GPSM3/IL1R1/ADORA1/METRNL/CEBPB/LGALS1/SPHK1/ELF4/NMI/PRKCD/BST1/NCF1/NLRP3/YES1/GHSR/FFAR2/S100A9/TNF/MIR21/SNCA/MMP8/FCGR1A/TNIP1/S100A12/SOCS3/DUSP10/IER3/LDLR/ADORA2A/RABGEF1/MMP9/PTGS2/CCL3/KLF4/OSM/NFKBIZ/IL1B/TNFAIP3/NFKBIA/TNFAIP6
GO:0033091	positive regulation of immature T cell proliferation	4	-0.937761	-1.84541	0.00115982	0.0303513	0.0265411	164	tags=50%, list=1%, signal=49%	RIPK2/IL1B
GO:0033092	positive regulation of immature T cell proliferation in thymus	4	-0.937761	-1.84541	0.00115982	0.0303513	0.0265411	164	tags=50%, list=1%, signal=49%	RIPK2/IL1B
GO:0002534	cytokine production involved in inflammatory response	46	-0.451983	-1.83966	0.00138046	0.0336982	0.0294678	696	tags=22%, list=5%, signal=21%	TICAM1/LILRB4/GPSM3/IL1R2/EZH2/HIF1A/TNF/MIR21/PER1/ZC3H12A
GO:1900015	regulation of cytokine production involved in inflammatory response	46	-0.451983	-1.83966	0.00138046	0.0336982	0.0294678	696	tags=22%, list=5%, signal=21%	TICAM1/LILRB4/GPSM3/IL1R2/EZH2/HIF1A/TNF/MIR21/PER1/ZC3H12A
GO:0045446	endothelial cell differentiation	79	-0.403363	-1.8375	0.000349426	0.014415	0.0126054	2535	tags=34%, list=20%, signal=28%	RAPGEF3/FZD1/CLDN5/PPP1R16B/RAP1B/CXCR4/MIR34A/JAG1/MYADM/MIR99B/FASN/SCUBE1/PROC/HAPLN2/RBPJ/MIR150/CLIC4/FSTL1/DLL1/KDM6B/GDF2/VEGFA/RAP2C/TNF/MIR21/ICAM1/IL1B
GO:0000302	response to reactive oxygen species	148	-0.368484	-1.82634	3.69217e-06	0.000526747	0.000460621	661	tags=17%, list=5%, signal=16%	KDM6B/CAMKK2/APOA4/AREG/SCGB1A1/SPHK1/SOD2/PRKCD/NCF1/STAT1/ND6/EZH2/HIF1A/MIR21/TXN/FOS/GCH1/PPP1R15B/MMP9/PLK3/PPIF/ADAM9/NR4A3/TNFAIP3/JUN
GO:0035150	regulation of tube size	81	-0.396534	-1.8222	0.00019658	0.00952356	0.008328	3356	tags=47%, list=26%, signal=35%	P2RY1/OXTR/GPER1/ADRA2C/ECE1/HTR1B/TBXA2R/ROCK1/FAAH/DBH/FOXC1/HBB/AVPR2/ADRA2A/KCNMB1/FOXC2/ADRA1D/ADRA2B/CALCA/APOE/BDKRB2/AVP/SCPEP1/PER2/SOD3/DRD5/ADCY6/WNT9B/DOCK4/ADORA1/EDN2/SOD2/ADM/TNF/MIR21/GCH1/ADORA2A/PTGS2
GO:0046686	response to cadmium ion	44	-0.451787	-1.8196	0.0012777	0.0321023	0.0280723	1207	tags=23%, list=9%, signal=21%	MT1X/MT1A/MTF1/PRNP/SOD2/NCF1/SLC30A1/FOS/MMP9/JUN
GO:0007608	sensory perception of smell	36	-0.474802	-1.81299	0.00191323	0.0429979	0.0376001	1859	tags=67%, list=15%, signal=57%	DRD2/OR2S2/SLC6A3/GPR148/OR10H5/CNGB1/OR2H2/PDE4A/OR52M1/OR5C1/B2M/OR52N2/SLC24A4/OR51S1/OR1D5/OR1I1/OR2W3/OR10Q1/OR2A42/OR10G7/OR10S1/B3GNT2/OR2T12/OR4F29
GO:0046683	response to organophosphorus	83	-0.394832	-1.81091	0.000347008	0.014415	0.0126054	3473	tags=43%, list=27%, signal=32%	KCNQ1/PPARGC1B/P2RY1/INPP5K/INHBB/APP/BIRC2/PDXP/AQP9/SDC1/ZFP36L1/SLC26A6/SLC6A3/COL1A1/HCN2/TLR7/TRIM16/RAPGEF3/RAP1B/VGF/P2RY12/PIK3CG/OXT/P2RX4/HSPA5/SREBF1/FOSL1/AHR/AREG/STAT1/DMTN/FOS/PTGS2/PER1/IL1B/FOSB
GO:0098586	cellular response to virus	47	-0.443491	-1.80342	0.00123848	0.0315908	0.027625	1210	tags=30%, list=9%, signal=27%	IFNGR2/POU2F2/MAPK14/IFNL2/NFKB1/VWCE/DDX3X/NLRP3/IFNGR1/HIF1A/IFIH1/MIR21/RIOK3/ZC3H12A
GO:0097746	blood vessel diameter maintenance	80	-0.390472	-1.80109	0.000483298	0.0172291	0.0150662	3356	tags=46%, list=26%, signal=34%	P2RY1/OXTR/GPER1/ADRA2C/ECE1/HTR1B/TBXA2R/ROCK1/FAAH/DBH/FOXC1/HBB/AVPR2/ADRA2A/KCNMB1/FOXC2/ADRA1D/ADRA2B/CALCA/APOE/BDKRB2/AVP/SCPEP1/PER2/SOD3/DRD5/ADCY6/DOCK4/ADORA1/EDN2/SOD2/ADM/TNF/MIR21/GCH1/ADORA2A/PTGS2
GO:0002532	production of molecular mediator involved in inflammatory response	66	-0.411297	-1.79886	0.000443054	0.0162861	0.0142416	1103	tags=26%, list=9%, signal=24%	VAMP8/IL17A/IL4R/MAPK14/SLAMF8/TICAM1/LILRB4/GPSM3/NCF1/IL1R2/EZH2/HIF1A/TNF/MIR21/DUSP10/PER1/ZC3H12A
GO:0034341	response to type II interferon	91	-0.387391	-1.79826	9.03362e-05	0.0052037	0.00455044	2012	tags=30%, list=16%, signal=25%	CDC42/CD58/GBP1/RAB43/STXBP2/CX3CL1/RAB20/CDC42EP4/DAPK3/IFNGR2/TLR2/VIM/CCL2/PARP9/GSN/GBP2/STAT1/CXCL16/IFNGR1/TNF/SNCA/IRF1/CCL4/GCH1/IFITM3/CCL3/CCL3L3
GO:0140894	endolysosomal toll-like receptor signaling pathway	33	-0.488497	-1.79704	0.00198371	0.0439602	0.0384416	1112	tags=27%, list=9%, signal=25%	FLOT1/TNIP2/DDX3X/RTN4/PELI1/SLC15A4/TNF/RSAD2/TNFAIP3
GO:0007189	adenylate cyclase-activating G protein-coupled receptor signaling pathway	61	-0.415092	-1.79345	0.000724316	0.022495	0.019671	3453	tags=56%, list=27%, signal=41%	ADORA2B/GALR2/PTGER1/GPER1/ADRA2C/DRD2/TBXA2R/GPR62/RAMP2/PRKACA/MC1R/GPR4/ADCY9/ADRA2A/ADRA1D/ADRA2B/ADCY4/PDE4A/CALCA/GLP1R/PDE4B/RAMP3/RAMP1/GPHA2/PTGER2/ADRA1B/SSTR4/DRD5/PTGIR/ADCY6/GNG2/GNA13/ADM/ADORA2A
GO:0034612	response to tumor necrosis factor	179	-0.34574	-1.78519	2.42151e-06	0.000381267	0.000333404	808	tags=16%, list=6%, signal=15%	TRAF1/NFKB1/ASAH1/CIB1/ZFP36/TUBA1A/CCL2/HIPK1/SPHK1/GBP2/STAT1/TRAF4/CAMP/CXCL16/ADAM17/FOXO3/TNF/CXCL8/FOS/CCL4/GCH1/THBS1/PTGS2/CCL3/ADAM9/CCL3L3/ZC3H12A/TNFAIP3/NFKBIA
GO:0046634	regulation of alpha-beta T cell activation	94	-0.382099	-1.78511	5.83236e-05	0.00380968	0.00333143	1714	tags=26%, list=13%, signal=22%	IL27/RARA/RUNX3/IL4R/EBI3/LGALS9C/CD55/BCL6/TWSG1/PRDM1/ZBTB7B/LILRB4/SMAD7/NLRP3/JUNB/MIR21/RIPK2/IRF1/ADORA2A/NFKBID/CD274/ZC3H12A/CD83/NFKBIZ
GO:0030856	regulation of epithelial cell differentiation	91	-0.383124	-1.77845	0.000117632	0.00646085	0.00564977	3205	tags=49%, list=25%, signal=37%	S1PR2/HES5/SPRED3/SIX2/NOTCH4/ROCK1/ZFP36L1/ALOX15B/FOXC1/MYCL/TRIM16/NKX6-3/CLDN5/SFN/CDKN2B/KRAS/ZBED2/PAX8/LHX1/MIR34A/JAG1/CCND1/MIR99B/PROC/SULT2B1/MIR150/WNT9B/CDKN1C/KRT84/SPRY1/DLL1/VDR/BMP2/ZFP36/GDF2/VEGFA/CEBPB/STAT1/EZH2/MAFG/TNF/MIR21/MAFF/MMP9/IL1B
GO:0032963	collagen metabolic process	56	-0.41994	-1.77635	0.000998311	0.0278739	0.0243747	3431	tags=52%, list=27%, signal=38%	PRTN3/CTSK/ADAM15/SCX/COL1A2/MRC2/CTSB/COL1A1/CYGB/TNXB/FURIN/EMILIN1/MMP23B/ADAMTS2/COL5A1/MMP14/PDGFRB/MMP25/ARRB2/CTSS/SUCO/MMP17/TGFB1/VIM/CTSL/HIF1A/MIR21/MMP8/MMP9
GO:0002697	regulation of immune effector process	273	-0.316974	-1.77384	4.6114e-07	0.000128129	0.000112044	1714	tags=23%, list=13%, signal=21%	IL27/PKN1/RARA/VAMP8/C17orf99/IL17A/ZBTB1/TWIST1/STXBP2/HMCES/B2M/NCR1/IL4R/PGLYRP1/ARRB2/CD55/BCL6/FCN3/CLCF1/BCL10/SLAMF8/KIR2DL4/AP1G1/RAET1G/SPI1/RAET1L/TICAM1/TGFB1/ZBTB7B/AHR/LILRB4/IL1R1/GAB2/ARID5A/SMAD7/CR1/NCF1/MAD2L2/NLRP3/CR1L/DDX21/JUNB/FFAR2/IRAK3/SLC15A4/TNF/MIR21/LGALS3/SPON2/RIPK2/FCGR1A/DUSP10/RABGEF1/SLC7A5/MAPKAPK2/SERPING1/NFKBID/RSAD2/ZC3H12A/NR4A3/NFKBIZ/ICAM1/IL1B/CD177
GO:0031102	neuron projection regeneration	35	-0.470356	-1.77225	0.00237613	0.0495526	0.0433319	2296	tags=37%, list=18%, signal=31%	MAPK8IP3/CTNNA1/FLNA/FKBP1B/BRAF/MAP2K2/LAMB2/ULK1/APOA4/ADM/KREMEN1/KLF4/JUN
GO:0045071	negative regulation of viral genome replication	46	-0.435266	-1.77162	0.00226874	0.0481372	0.0420942	610	tags=28%, list=5%, signal=27%	ISG15/OAS3/PLSCR1/MX1/LTF/IFIH1/TNF/EIF2AK2/TNIP1/IFIT1/SLPI/IFITM3/RSAD2
GO:0032102	negative regulation of response to external stimulus	274	-0.326237	-1.77012	1.16982e-07	4.25048e-05	3.71689e-05	963	tags=18%, list=8%, signal=17%	YTHDF3/CST7/SLAMF8/KIR2DL4/SEMA3G/NFKB1/MDK/SEMA3F/TGFB1/ZFP36/ISG15/WNT3/TARBP2/CCL2/OAS3/SEMA6B/LILRA2/ADORA1/METRNL/ANXA2/MMRN1/ELF4/CR1/NMI/PRKCD/DUSP1/NLRP3/YES1/GHSR/IRAK3/LTF/TNF/MIR21/PROS1/KREMEN1/PLAUR/SOCS3/RIOK3/DUSP10/IER3/LDLR/ADORA2A/RABGEF1/THBS1/SERPING1/KLF4/TRIB1/TNFAIP3/TNFAIP6
GO:0043367	CD4-positive, alpha-beta T cell differentiation	76	-0.39077	-1.76915	0.000659488	0.0213362	0.0186577	640	tags=30%, list=5%, signal=29%	IL27/RARA/BRAF/RUNX3/IL4R/BCL6/NKX2-3/PLA2G2D/ZBTB7B/TMEM98/BCL3/SMAD7/NLRP3/CTSL/JUNB/MIR21/RIPK2/RELB/NFKBID/RSAD2/ZC3H12A/CD83/NFKBIZ
GO:0045444	fat cell differentiation	157	-0.354741	-1.76018	1.11522e-05	0.00118519	0.00103641	1442	tags=23%, list=11%, signal=21%	ID2/EP300/TFE3/RARRES2/MB/SH2B2/SREBF1/PER2/MAPK14/MEX3C/ADIG/TGFB1/ZBTB7B/BMP2/ZFP36/JDP2/ATF5/METRNL/CEBPB/SOD2/TCF7L2/INSIG1/FFAR2/MIR27A/MAFB/DDIT3/TNF/MIR21/EGR2/DUSP10/NR4A1/PTGS2/KLF4/ZC3H12A/NR4A3/NR4A2
GO:0043435	response to corticotropin-releasing hormone	3	-0.992963	-1.75804	1.23852e-05	0.0012581	0.00110016	94	tags=100%, list=1%, signal=99%	NR4A3/NR4A2
GO:0071376	cellular response to corticotropin-releasing hormone stimulus	3	-0.992963	-1.75804	1.23852e-05	0.0012581	0.00110016	94	tags=100%, list=1%, signal=99%	NR4A3/NR4A2
GO:0071706	tumor necrosis factor superfamily cytokine production	131	-0.353302	-1.75345	4.82486e-05	0.00337633	0.00295248	696	tags=19%, list=5%, signal=18%	TICAM1/ZFP36/ADAM8/OAS3/BCL3/LILRB4/LILRA2/BPI/ARID5A/ELF4/CLEC4A/GHSR/IFNGR1/IRAK3/LTF/IFIH1/SPON2/RIPK2/MMP8/MAPKAPK2/THBS1/CCL3/CD274/ZC3H12A/TNFAIP3
GO:0043410	positive regulation of MAPK cascade	299	-0.3133	-1.74744	8.02851e-08	3.16022e-05	2.7635e-05	2461	tags=31%, list=19%, signal=26%	GATA4/IL11/BIRC7/TPBG/ADRA2A/CARD9/FGFR1/ZNF622/IGFBP4/NENF/GPR37L1/FZD10/RAP1B/MAPK8IP3/GPBAR1/TRAF3/PROK1/PTPN1/DVL3/PRKCE/RELL1/AXIN1/CDC42/ADRA2B/SPAG9/EPO/RB1CC1/MTURN/PELI2/IRAK1/APOE/PIK3CG/BRAF/PDGFRB/CCR1/MFHAS1/LILRA5/RAMP3/LAMTOR2/MAP2K2/PIK3R5/CX3CL1/PDGFC/MAP3K11/ERBB2/FBXW7/ADRA1B/IGFBP6/HRAS/TGFBR1/ARRB2/SSTR4/PDGFB/TRAF7/MAP2K6/SPI1/TRAF1/ITGB3/TGFB1/CIB1/BMP2/ADAM8/VEGFA/CCL2/LAM…
GO:0014074	response to purine-containing compound	89	-0.378905	-1.74479	0.000393276	0.0153931	0.0134607	628	tags=43%, list=5%, signal=41%	KCNQ1/PPARGC1B/P2RY1/INPP5K/INHBB/APP/BIRC2/PDXP/AQP9/SDC1/ZFP36L1/SLC26A6/SLC6A3/COL1A1/HCN2/TLR7/RAPGEF3/TRPM2/RAP1B/VGF/P2RY12/PIK3CG/OXT/P2RX4/HSPA5/SREBF1/FOSL1/AHR/AREG/ADORA1/STAT1/DMTN/FOS/ADORA2A/PTGS2/PER1/IL1B/FOSB
GO:0008015	blood circulation	281	-0.318103	-1.74431	2.06894e-07	6.98046e-05	6.10415e-05	3128	tags=45%, list=24%, signal=35%	ATP6AP2/P2RY1/OXTR/ATP1B2/GPER1/RASL10B/HOPX/PLVAP/ADRA2C/DRD2/CALM3/ATP2B2/ECE1/COL1A2/MDM2/HTR1B/APLN/TBXA2R/ROCK1/RAMP2/IRX3/PRKACA/FAAH/DBH/HCN2/FOXC1/TCAP/JUP/GJD3/GPR4/GHRL/F5/HBB/PLEC/CTNNBIP1/C2CD4B/AVPR2/TBX2/GATA4/GNA12/ADRA2A/CYP11B2/CTSZ/CLDN5/TH/GPR37L1/RNF207/KCNMB1/KCNJ2/MYBPC3/DES/MYLK3/EMILIN1/FLNA/FOXC2/ADRA1D/CDC42/ADRA2B/KCNJ12/SUMO1/CXCR4/EPO/FKBP1B/SCN1B/CALCA/APOE/PIK3CG/OX…
GO:0060326	cell chemotaxis	196	-0.342089	-1.74101	2.23553e-06	0.000358349	0.000313363	1822	tags=29%, list=14%, signal=25%	PIP5K1C/TMSB4X/CALCA/MIR34A/DEFB124/ELMO2/PIK3CG/CSF3R/P2RX4/PDE4B/PDGFRB/OXSR1/CCR1/AZU1/CX3CL1/VEGFC/AKIRIN1/RARRES2/ARRB2/PDGFB/SLAMF8/SPI1/MDK/NINJ1/DOCK4/ADAM8/VEGFA/CCL2/GPSM3/CXCL5/TREM1/SFTPD/EDN2/PRKCD/BST1/DUSP1/C3AR1/CXCL16/ADAM17/FFAR2/HMGB2/S100A9/CXCL1/LGALS3/CXCL8/S100A12/HBEGF/CCL4/RAB13/NR4A1/THBS1/SBDS/CCL3/EGR3/CCL3L3/IL1B/TNFAIP6
GO:1903522	regulation of blood circulation	135	-0.35228	-1.74074	2.25458e-05	0.00200934	0.00175709	3224	tags=47%, list=25%, signal=35%	HOPX/ADRA2C/DRD2/CALM3/ATP2B2/ECE1/MDM2/APLN/TBXA2R/IRX3/PRKACA/FAAH/DBH/HCN2/JUP/GJD3/GHRL/AVPR2/TBX2/GATA4/ADRA2A/TH/RNF207/KCNJ2/DES/FLNA/ADRA1D/ADRA2B/KCNJ12/SUMO1/FKBP1B/SCN1B/CALCA/PIK3CG/OXT/P2RX4/SLC8A2/GLP1R/PDE4B/BDKRB2/SLC9A1/ADRA1B/AVP/SREBF1/SLC4A3/PER2/EHD3/FXYD1/ATP2A2/SCN4B/DOCK4/ATP1B1/ADORA1/SMAD7/EDN2/GSTO1/ADM/TNF/MIR21/HBEGF/GCH1/PTGS2/ZC3H12A
GO:0001704	formation of primary germ layer	75	-0.388107	-1.73875	0.000906324	0.0263022	0.0230003	2356	tags=40%, list=18%, signal=33%	ITGB5/COL7A1/TRIM15/COL4A2/FOXC2/AXIN1/LHX1/COL5A1/MMP14/PAF1/MSGN1/WNT11/VTN/POFUT2/AHDC1/TWSG1/MIR150/CRB2/ITGB3/KDM6B/WNT3/TXNRD1/TLX2/ETS2/DUSP2/DUSP1/MMP8/MMP9/DUSP5/KLF4
GO:0045766	positive regulation of angiogenesis	106	-0.366438	-1.7346	9.46062e-05	0.00535177	0.00467992	755	tags=20%, list=6%, signal=19%	DLL1/MDK/NINJ1/ITGB3/ANXA3/GDF2/VEGFA/HIPK1/SPHK1/SASH1/C3AR1/CAMP/GHSR/HIF1A/ADM/MIR21/CXCL8/THBS1/KLF4/ZC3H12A/IL1B
GO:1904018	positive regulation of vasculature development	106	-0.366438	-1.7346	9.46062e-05	0.00535177	0.00467992	755	tags=20%, list=6%, signal=19%	DLL1/MDK/NINJ1/ITGB3/ANXA3/GDF2/VEGFA/HIPK1/SPHK1/SASH1/C3AR1/CAMP/GHSR/HIF1A/ADM/MIR21/CXCL8/THBS1/KLF4/ZC3H12A/IL1B
GO:0045667	regulation of osteoblast differentiation	78	-0.379803	-1.7256	0.000987164	0.0277552	0.0242709	2563	tags=42%, list=20%, signal=34%	CTNNBIP1/GDF10/HDAC7/MIR214/CRIM1/TCIRG1/DDX5/LRP3/ATF4/MIR210/TOB1/CLIC1/JAG1/PDLIM7/TWIST1/VEGFC/SOX11/TWSG1/SMOC1/HEMGN/SUCO/FAM20C/ESRRA/BMP2/AREG/CEBPB/FBN2/MIR27A/LTF/TNF/MIR21/JUND/TNFAIP6
GO:0001525	angiogenesis	331	-0.320987	-1.7206	1.27487e-08	1.1138e-05	9.73973e-06	2539	tags=33%, list=20%, signal=27%	EMC10/RAPGEF3/HDAC7/MIR214/COL8A2/STAB1/GATA4/HYAL1/CLDN5/VAV3/PPP1R16B/ARHGAP22/PROK1/PLXND1/NOTCH3/HIF3A/EMILIN1/MIR210/NFATC4/COL4A2/PGK1/FLNA/FOXC2/RNH1/KLF5/MIR185/ADRA2B/CXCR4/FUT1/MMP14/MIR34A/PIK3CG/MEIS1/ANG/JAG1/PDGFRB/EREG/MAPK7/MIR99B/TWIST1/RAMP1/GBX2/CX3CL1/MIR193A/VEGFC/ARHGAP24/ERBB2/FBXW7/EIF2AK3/EMILIN2/TGFBR1/OTULIN/RBPJ/VASH1/MAPK14/MIR150/CLIC4/TNFRSF12A/PROK2/EPN1/NGFR/E2F2/…
GO:0043433	negative regulation of DNA-binding transcription factor activity	136	-0.346599	-1.7191	4.43694e-05	0.00322429	0.00281952	946	tags=28%, list=7%, signal=26%	MTURN/IRAK1/NFKBIL1/TMSB4X/FOXH1/CEBPG/TWIST1/ID2/CHP1/GFI1/ARRB2/OTULIN/PRNP/E2F2/SPI1/FOXS1/HEYL/NFKBIB/BCL3/BHLHE40/SMAD7/MAD2L2/TCF7L2/NLRP3/PELI1/EZH2/IRAK3/MIR27A/DDIT3/MIR21/SIK1/IRAK2/NFKBIE/KLF4/TRIB1/ZC3H12A/TNFAIP3/NFKBIA
GO:0009593	detection of chemical stimulus	52	-0.40826	-1.7183	0.00155091	0.0367902	0.0321717	2284	tags=46%, list=18%, signal=38%	GPR148/OR10H5/CNGB1/KCNMB1/OR2H2/CST4/TAS1R3/OR52M1/RTP5/OR5C1/OR52N2/SLC24A4/TLR2/OR51S1/OR1D5/OR1I1/OR2W3/OR10Q1/SOD2/OR2A42/OR10G7/OR10S1/OR2T12/OR4F29
GO:0010563	negative regulation of phosphorus metabolic process	299	-0.307793	-1.71672	2.30708e-07	7.13628e-05	6.24041e-05	1225	tags=18%, list=10%, signal=17%	DNAJC3/ARRB2/ZBED3/HEXIM2/PDGFB/PPP2CA/CDKN1A/INSM1/MASTL/CDKN1C/DNAJA1/PPP1R9B/PRNP/DBNDD2/LRP1/FKBP8/SPRY1/TGFB1/CIB1/ENSA/BMP2/LATS2/TARBP2/LILRB4/DUSP6/SMAD7/PRKCD/IRS2/DUSP1/GADD45A/PRKAR2B/DMTN/IRAK3/SAMSN1/DDIT4/MIDN/TNF/LGALS3/SNCA/PPP1R15B/SOCS3/CDKN2D/DUSP10/IER3/ADORA2A/RABGEF1/SLC4A1/PLEK/TRIB1/ZC3H12A/GADD45B/IL1B/PPP1R15A/TNFAIP3/JUN
GO:0045936	negative regulation of phosphate metabolic process	298	-0.308608	-1.70657	2.22707e-07	7.13628e-05	6.24041e-05	1225	tags=18%, list=10%, signal=17%	DNAJC3/ARRB2/ZBED3/HEXIM2/PDGFB/PPP2CA/CDKN1A/INSM1/MASTL/CDKN1C/DNAJA1/PPP1R9B/PRNP/DBNDD2/LRP1/FKBP8/SPRY1/TGFB1/CIB1/ENSA/BMP2/LATS2/TARBP2/LILRB4/DUSP6/SMAD7/PRKCD/IRS2/DUSP1/GADD45A/PRKAR2B/DMTN/IRAK3/SAMSN1/DDIT4/MIDN/TNF/LGALS3/SNCA/PPP1R15B/SOCS3/CDKN2D/DUSP10/IER3/ADORA2A/RABGEF1/SLC4A1/PLEK/TRIB1/ZC3H12A/GADD45B/IL1B/PPP1R15A/TNFAIP3/JUN
GO:0044706	multi-multicellular organism process	120	-0.350545	-1.69685	0.00014524	0.00749772	0.00655648	1102	tags=19%, list=9%, signal=18%	FOSL1/DDR1/YTHDF3/EPN1/PRDM1/HMX3/VDR/ITGB3/ACVR1B/VEGFA/SCGB1A1/AGRP/JUNB/GHSR/ADM/MIR21/FOS/MAFF/B4GALT1/MMP9/PTGS2/IL1B/FOSB
GO:0050866	negative regulation of cell activation	164	-0.338485	-1.69175	1.77235e-05	0.00164151	0.00143544	1989	tags=30%, list=16%, signal=26%	MIR185/PLA2G2E/FBXO7/MILR1/APOE/PKN1/RUNX3/MERTK/CX3CL1/ID2/RHBDD3/IL4R/DUSP3/ERBB2/SOX11/PGLYRP1/LGALS9C/DLG5/BCL6/PDGFB/TWSG1/PRNP/CST7/PLA2G2D/SPI1/BTN2A2/MDK/ZBTB7B/SCGB1A1/LILRB4/BPI/CEBPB/SMAD7/SFTPD/CR1/PRKCD/LRRC32/PELI1/SAMSN1/MIR27A/MIR21/LGALS3/IRF1/LDLR/ADORA2A/RABGEF1/CD274/ZC3H12A/TNFAIP3
GO:0045229	external encapsulating structure organization	152	-0.340638	-1.69058	7.40419e-05	0.00457173	0.00399781	3063	tags=45%, list=24%, signal=34%	LCP1/COL16A1/COL1A2/RAMP2/VWA1/COL1A1/FOXC1/COLQ/COL9A3/EFEMP2/CHADL/TNXB/COL8A2/COL7A1/TCF15/COL22A1/ADAMTSL2/FURIN/EMILIN1/MMP23B/COL4A2/FOXC2/SPINT2/COL5A3/ADAMTS2/NOXO1/COL23A1/LOXL4/COL5A1/MMP14/DNAJB6/LOXL1/VTN/ADAMTS17/QSOX1/COL9A2/COL3A1/TPSAB1/MMP25/LAMB2/COL13A1/TGFBR1/HAPLN2/TGM3/FLOT1/ADAMTSL4/SMOC1/CTSS/DDR1/COL2A1/MMP17/ZNF469/LRP1/NID1/KAZALD1/ITGB3/TGFB1/BMP2/ADAM8/BCL3/ANXA2/MAD2…
GO:0034140	negative regulation of toll-like receptor 3 signaling pathway	3	-0.954415	-1.68979	0.00115395	0.0303513	0.0265411	13	tags=67%, list=0%, signal=67%	UBQLN1/TNFAIP3
GO:0006937	regulation of muscle contraction	95	-0.358677	-1.68636	0.000611649	0.0205111	0.0179362	3262	tags=49%, list=26%, signal=37%	GPER1/KBTBD13/ADRA2C/CALM3/TBXA2R/PRKACA/TNNT3/JUP/TNNI2/KCNA1/GHRL/ENO1/GATA4/ADRA2A/RNF207/KCNJ2/MYBPC3/CTTN/ADRA2B/SUMO1/FKBP1B/CALCA/PIK3CG/OXT/P2RX4/PDE4B/SLC9A1/ADRA1B/DAPK3/SCN4A/PROK2/EHD3/ATP2A2/TNNT1/MYL9/DOCK4/ATP1B1/ADORA1/SPHK1/SMAD7/EDN2/GHSR/GSTO1/MIR21/NR4A1/PTGS2/ZC3H12A
GO:0030198	extracellular matrix organization	150	-0.338463	-1.6769	7.39469e-05	0.00457173	0.00399781	3063	tags=45%, list=24%, signal=34%	LCP1/COL16A1/COL1A2/RAMP2/VWA1/COL1A1/FOXC1/COLQ/COL9A3/EFEMP2/CHADL/TNXB/COL8A2/COL7A1/TCF15/COL22A1/ADAMTSL2/FURIN/EMILIN1/MMP23B/COL4A2/FOXC2/SPINT2/COL5A3/ADAMTS2/NOXO1/COL23A1/LOXL4/COL5A1/MMP14/DNAJB6/LOXL1/VTN/ADAMTS17/QSOX1/COL9A2/COL3A1/TPSAB1/MMP25/LAMB2/COL13A1/TGFBR1/HAPLN2/FLOT1/ADAMTSL4/SMOC1/CTSS/DDR1/COL2A1/MMP17/ZNF469/LRP1/NID1/KAZALD1/ITGB3/TGFB1/BMP2/ADAM8/BCL3/ANXA2/MAD2L2/CR…
GO:0043062	extracellular structure organization	150	-0.338463	-1.6769	7.39469e-05	0.00457173	0.00399781	3063	tags=45%, list=24%, signal=34%	LCP1/COL16A1/COL1A2/RAMP2/VWA1/COL1A1/FOXC1/COLQ/COL9A3/EFEMP2/CHADL/TNXB/COL8A2/COL7A1/TCF15/COL22A1/ADAMTSL2/FURIN/EMILIN1/MMP23B/COL4A2/FOXC2/SPINT2/COL5A3/ADAMTS2/NOXO1/COL23A1/LOXL4/COL5A1/MMP14/DNAJB6/LOXL1/VTN/ADAMTS17/QSOX1/COL9A2/COL3A1/TPSAB1/MMP25/LAMB2/COL13A1/TGFBR1/HAPLN2/FLOT1/ADAMTSL4/SMOC1/CTSS/DDR1/COL2A1/MMP17/ZNF469/LRP1/NID1/KAZALD1/ITGB3/TGFB1/BMP2/ADAM8/BCL3/ANXA2/MAD2L2/CR…
GO:0090287	regulation of cellular response to growth factor stimulus	199	-0.323564	-1.67622	9.87007e-06	0.00109697	0.000959261	2640	tags=35%, list=21%, signal=28%	ZBTB7A/GIPC1/HTRA3/TGFB1I1/EID2/TNXB/MIR214/CRIM1/FZD1/GATA4/NBL1/FGFR1/CDKN2B/ZNF703/PTPN1/WFIKKN1/ADAMTSL2/EMILIN1/MIR210/AXIN1/STRAP/TOB1/CYFIP1/ONECUT2/VTN/PCSK6/VEGFC/EP300/SOX11/HSPA5/FSTL3/SNW1/RBPJ/TWSG1/ING2/VASN/FAM20C/CDKN1C/NGFR/SOST/CRB2/FSTL1/DLX1/PPP2R5B/WFIKKN2/FKBP8/SPRY1/DLL1/PPM1A/MIR296/ITGB3/TGFB1/BMP2/LATS2/GDF2/VEGFA/SMAD7/ADAM17/FBN2/SKIL/HIF1A/MIR21/LTBP1/ZEB2/UBE2D1/SMUR…
GO:0008217	regulation of blood pressure	100	-0.355144	-1.67293	0.000510002	0.0178569	0.0156152	3485	tags=47%, list=27%, signal=34%	PTGS1/KCNQ1/TAC4/ATP6AP2/OXTR/RASL10B/DRD2/ECE1/COL1A2/APLN/TBXA2R/RAMP2/HBB/AVPR2/GNA12/CYP11B2/CTSZ/GPR37L1/EMILIN1/ADRA2B/CALCA/OXT/P2RX4/GLP1R/POMC/ID2/VEGFC/ADRA1B/AVP/SCPEP1/EMILIN2/PDGFB/DRD5/QRFP/DLL1/KLK1/SCNN1D/GNA13/ADORA1/PLCB3/EDN2/SOD2/ADM/TNF/GCH1/IER3/PTGS2
GO:0001796	regulation of type IIa hypersensitivity	3	-0.944437	-1.67213	0.00191618	0.0429979	0.0376001	150	tags=67%, list=1%, signal=66%	FCGR2B/FCGR1A
GO:0002892	regulation of type II hypersensitivity	3	-0.944437	-1.67213	0.00191618	0.0429979	0.0376001	150	tags=67%, list=1%, signal=66%	FCGR2B/FCGR1A
GO:1905532	regulation of leucine import across plasma membrane	3	-0.942562	-1.66881	0.00214908	0.0464378	0.0406081	87	tags=67%, list=1%, signal=66%	SLC43A1/SLC7A5
GO:0034614	cellular response to reactive oxygen species	107	-0.344889	-1.65749	0.000609703	0.0205111	0.0179362	661	tags=16%, list=5%, signal=15%	KDM6B/CAMKK2/APOA4/SPHK1/SOD2/PRKCD/NCF1/EZH2/MIR21/TXN/FOS/GCH1/MMP9/PPIF/NR4A3/TNFAIP3/JUN
GO:0071356	cellular response to tumor necrosis factor	159	-0.32846	-1.64653	0.000104517	0.00584245	0.00510901	808	tags=15%, list=6%, signal=14%	TRAF1/NFKB1/ASAH1/CIB1/ZFP36/CCL2/HIPK1/SPHK1/GBP2/STAT1/TRAF4/CAMP/ADAM17/FOXO3/TNF/CXCL8/FOS/CCL4/THBS1/CCL3/CCL3L3/ZC3H12A/TNFAIP3/NFKBIA
GO:1904950	negative regulation of establishment of protein localization	91	-0.353401	-1.64048	0.000923404	0.0265957	0.023257	1954	tags=26%, list=15%, signal=23%	SUMO1/UBE2J1/FKBP1B/APOE/SNX3/RAB11FIP5/PPM1F/YOD1/DPH3/CHP1/PKDCC/SREBF1/DNAJA1/DERL2/DERL3/INSIG1/GHSR/DMTN/FFAR2/MIDN/TXN/PIM3/RSAD2/IL1B
GO:0001933	negative regulation of protein phosphorylation	224	-0.309589	-1.63942	2.32602e-05	0.00203462	0.0017792	1225	tags=19%, list=10%, signal=18%	DNAJC3/ARRB2/ZBED3/HEXIM2/PPP2CA/CDKN1A/INSM1/CDKN1C/DNAJA1/PRNP/DBNDD2/LRP1/FKBP8/SPRY1/TGFB1/CIB1/BMP2/LATS2/TARBP2/LILRB4/DUSP6/SMAD7/PRKCD/DUSP1/GADD45A/PRKAR2B/DMTN/IRAK3/SAMSN1/DDIT4/SNCA/PPP1R15B/SOCS3/CDKN2D/DUSP10/ADORA2A/RABGEF1/TRIB1/ZC3H12A/GADD45B/IL1B/TNFAIP3/JUN
GO:0051224	negative regulation of protein transport	89	-0.355887	-1.63879	0.00135092	0.0334088	0.0292147	1954	tags=26%, list=15%, signal=22%	SUMO1/UBE2J1/FKBP1B/APOE/SNX3/RAB11FIP5/PPM1F/YOD1/DPH3/CHP1/PKDCC/SREBF1/DERL2/DERL3/INSIG1/GHSR/DMTN/FFAR2/MIDN/TXN/PIM3/RSAD2/IL1B
GO:1903510	mucopolysaccharide metabolic process	62	-0.379295	-1.63877	0.00171817	0.039686	0.0347039	789	tags=18%, list=6%, signal=17%	NFKB1/TGFB1/GUSB/ST3GAL2/B3GNT7/CSGALNACT2/B3GNT2/DSE/NDST1/IL1B/TNFAIP6
GO:0035710	CD4-positive, alpha-beta T cell activation	96	-0.348745	-1.63866	0.00155342	0.0367902	0.0321717	1714	tags=28%, list=13%, signal=25%	IL27/RARA/BRAF/RUNX3/IL4R/LGALS9C/CD55/BCL6/TWSG1/NKX2-3/PLA2G2D/ZBTB7B/TMEM98/BCL3/SMAD7/NLRP3/CTSL/JUNB/MIR21/RIPK2/RELB/NFKBID/RSAD2/CD274/ZC3H12A/CD83/NFKBIZ
GO:0043270	positive regulation of monoatomic ion transport	133	-0.329171	-1.63527	0.000572911	0.0196097	0.017148	2397	tags=35%, list=19%, signal=29%	ADRA2A/FXYD2/RNF207/KCNMB1/KCNJ2/CHRM1/MIR210/FLNA/ARC/SUMO1/P2RY12/TMSB4X/SCN1B/MLLT6/P2RX4/PDGFRB/CCR1/LILRA5/FFAR1/RAMP3/SLC9A1/CX3CL1/CHP1/SHANK3/ARRB2/IFNGR2/PDGFB/CACNB4/CAMK2A/CTSS/KCNC1/NLGN3/EHD3/FXYD1/SCN4B/CCL2/ATP1B1/LILRA2/ADORA1/PPP3R1/TESC/GSTO1/MIR21/LGALS3/SNCA/CCL4/CCL3
GO:0044703	multi-organism reproductive process	117	-0.33779	-1.62878	0.00042822	0.0160501	0.0140352	1102	tags=19%, list=9%, signal=17%	FOSL1/DDR1/YTHDF3/EPN1/PRDM1/HMX3/VDR/ITGB3/ACVR1B/VEGFA/SCGB1A1/AGRP/JUNB/GHSR/ADM/MIR21/FOS/MAFF/MMP9/PTGS2/IL1B/FOSB
GO:0051101	regulation of DNA binding	89	-0.353595	-1.62824	0.00156706	0.0370101	0.032364	2021	tags=30%, list=16%, signal=26%	LAMTOR5/WFIKKN1/SUMO3/SUMO4/SUMO1/TMSB4X/SIRT2/CEBPG/TWIST1/EP300/SOX11/FBXW7/PER2/WFIKKN2/TGFB1/BCL3/MAD2L2/HMGB2/DDIT3/TXN/MMP8/DOT1L/PLAUR/MMP9/KLF4/NFKBIA/JUN
GO:0003158	endothelium development	90	-0.348473	-1.61723	0.00153087	0.036613	0.0320167	2535	tags=32%, list=20%, signal=26%	RAPGEF3/FZD1/CLDN5/PPP1R16B/RAP1B/FOXC2/CXCR4/MIR34A/JAG1/MYADM/MIR99B/FASN/SCUBE1/PROC/HAPLN2/RBPJ/MIR150/CLIC4/FSTL1/GJA4/DLL1/KDM6B/GDF2/VEGFA/RAP2C/TNF/MIR21/ICAM1/IL1B
GO:0051592	response to calcium ion	82	-0.352046	-1.61566	0.00231784	0.0488764	0.0427406	335	tags=13%, list=3%, signal=13%	ITPKC/TUBA1A/JUNB/DMTN/JUND/FOS/THBS1/PPIF/ADAM9/JUN/FOSB
GO:0072593	reactive oxygen species metabolic process	156	-0.324355	-1.61346	7.36187e-05	0.00457173	0.00399781	1135	tags=19%, list=9%, signal=18%	PDGFB/SESN2/SOD3/DRD5/MAPK14/CDKN1A/TGFB1/APOA4/PRG3/ZNF205/SFTPD/GNAI3/SOD2/ND2/PRKCD/BST1/NCF1/GADD45A/DDIT4/HIF1A/TNF/MIR21/SNCA/MMP8/GCH1/PMAIP1/IER3/THBS1/ZC3H12A/CD177
GO:0002833	positive regulation of response to biotic stimulus	248	-0.300362	-1.6085	8.71686e-06	0.00100425	0.000878176	1399	tags=21%, list=11%, signal=19%	EP300/GFI1/AKIRIN2/LSM14A/EMILIN2/ARRB2/OTULIN/FLOT1/FCN3/CTSS/BCL10/MAP2K6/TLR2/KIR2DL4/AP1G1/RAET1G/SPI1/TNIP2/NINJ1/TICAM1/DDX3X/ADAM8/OAS3/LILRA2/PARP9/RTN4/SASH1/PLSCR1/NMI/NLRP3/PELI1/FFAR2/IRAK3/HMGB2/SLC15A4/LTF/IFIH1/TNF/SLC15A3/RIPK2/TNIP1/IRF1/RIOK3/TIFA/IRAK2/MAPKAPK2/KIR2DS2/RSAD2/CD274/NFKBIZ/TNFAIP3/NFKBIA
GO:0023061	signal release	279	-0.289351	-1.60127	1.65379e-05	0.00156654	0.00136988	2542	tags=29%, list=20%, signal=24%	TNFRSF11A/MIR214/PORCN/RAB5A/FAM3D/IL11/TRPM2/ADRA2A/TCIRG1/SERP1/RAP1B/FER1L4/VGF/CTBP2/STX1A/TMF1/CHRNB2/VAMP2/DVL1/STX3/MIR210/RAB11FIP2/PRKCE/PAX8/ADRA2B/RPH3A/HNF1A/FKBP1B/PIP5K1C/OXT/BRAF/P2RX4/VAMP8/GLP1R/FFAR1/RAB11FIP5/STXBP2/POMC/KDM5B/SOX11/CRY2/NRXN2/HNF4A/DNAJC5/SREBF1/PER2/STX11/CACNB4/GPR27/CAMK2A/CDK16/MAP2K6/ATP2A2/NLGN2/ENSA/ADORA1/CPLX1/TRH/RAB8B/TCF7L2/IRS2/CRY1/GHSR/NAPA/FFAR…
GO:0002819	regulation of adaptive immune response	157	-0.320319	-1.58939	0.000306297	0.0132733	0.011607	664	tags=17%, list=5%, signal=17%	TGFB1/ZBTB7B/AHR/LILRB4/IL1R1/ARID5A/SMAD7/CR1/MAD2L2/NLRP3/CR1L/JUNB/SAMSN1/SLC15A4/TNF/MIR21/RIPK2/FCGR1A/IRF1/DUSP10/NFKBID/RSAD2/CD274/ZC3H12A/NFKBIZ/IL1B/TNFAIP3
GO:0050673	epithelial cell proliferation	264	-0.291602	-1.58339	4.47448e-05	0.00322675	0.00282167	1667	tags=23%, list=13%, signal=21%	ANG/RUNX3/JAG1/EREG/IL17A/CCND1/TWIST1/MAP2K2/MIR193A/B2M/ID2/VEGFC/KDM5B/ERBB2/SOX11/FBXW7/HRAS/TGFBR1/RBPJ/PDGFB/NKX2-3/VASH1/SERPINB1/KLF9/CDKN1C/PROK2/NGFR/BCL2L2/MDK/VDR/ITGB3/TGFB1/BMP2/ZFP36/GDF2/VEGFA/CCL2/AREG/WDR48/CEBPB/RTN4/TCF7L2/STAT1/IRS2/GHSR/ADAM17/MIR27A/HMGB2/HIF1A/TNF/MIR21/BCL2L1/B4GALT1/MIR23A/DUSP10/NR4A1/THBS1/EGR3/NR4A3/NFKBIZ/TNFAIP3/JUN
GO:0098742	cell-cell adhesion via plasma-membrane adhesion molecules	90	-0.341094	-1.58298	0.00238834	0.0495883	0.0433631	2502	tags=33%, list=20%, signal=27%	ITGAM/LRRC4/CLDN5/CDHR5/CDH4/HMCN2/IGSF9/ESAM/IL1RAP/PLXNB3/CDHR4/CELSR2/CLDN9/CLDN23/SELP/MAPK7/PLXNB2/MYADM/CLDN11/CX3CL1/NTNG2/CDH15/CEACAM8/MAPK14/CRB2/BMP2/KLF4/IL1RN/ICAM1/CD177
GO:0030099	myeloid cell differentiation	323	-0.285708	-1.57943	1.75995e-06	0.000318084	0.000278153	1906	tags=26%, list=15%, signal=23%	EPO/OSCAR/MTURN/BPGM/IRF7/PAF1/ZNF385A/LILRB3/CSF3R/RARA/MEIS1/JAG1/CEBPG/CCR1/MFHAS1/IL17A/B2M/ID2/FASN/EP300/TFE3/KLF1/FECH/CSF3/FBXW7/FSTL3/MB/SBNO2/RBPJ/BCL6/NKX2-3/MAPK14/MITF/FAM20C/CDKN1C/TLR2/SLC11A2/ABI1/GP9/SNX10/SPI1/EPB42/DLL1/CLEC1B/GP1BB/ESRRA/TGFB1/HSPA9/CIB1/BMP2/ZFP36/PDE1B/ISG15/ACVR1B/VEGFA/LILRB4/GAB2/ANXA2/CEBPB/STAT1/JUNB/BATF2/TSPAN2/DMTN/TESC/FOXO3/HMGB2/HIF1A/MAFB/LTF/TNF…
GO:0098739	import across plasma membrane	104	-0.329496	-1.57146	0.00232989	0.0489122	0.0427719	1831	tags=26%, list=14%, signal=22%	SLC36A1/SLC3A2/CACNA1B/SLC8A2/RAMP3/ISCU/SLC9A1/SCN4A/SLC1A5/PER2/SLC24A4/PRNP/SLC1A4/KCNJ4/SLC22A4/SCNN1D/ATP1B1/PPP3R1/IRS2/SLC2A3/ACSL1/SLC15A4/SLC30A1/TNF/SLC15A3/SLC7A5/THBS1
GO:0001818	negative regulation of cytokine production	217	-0.295769	-1.56015	3.88481e-05	0.00291268	0.00254703	1821	tags=26%, list=14%, signal=23%	NFKBIL1/TMSB4X/MIR34A/WNT11/RARA/LILRA5/FFAR1/MERTK/TWIST1/MIR147A/HOMER2/CX3CL1/POMC/PGLYRP1/LGALS9C/ARRB2/BCL6/TWSG1/SERPINB1/PRNP/BTN2A2/NFKB1/DLL1/TGFB1/ZFP36/OAS3/SCGB1A1/BCL3/LILRB4/BPI/SMAD7/SFTPD/ELF4/CR1/NMI/IL1R2/CLEC4A/LRRC32/MIR320A/NLRP3/GHSR/EZH2/IRAK3/LTF/DDIT3/TNF/REL/MIR21/MMP8/RABGEF1/THBS1/RELB/KLF4/CD274/ZC3H12A/CD83/TNFAIP3
GO:0060759	regulation of response to cytokine stimulus	118	-0.3212	-1.5515	0.00113608	0.0302325	0.0264372	610	tags=16%, list=5%, signal=15%	ISG15/HIPK1/OAS3/IL1R1/PARP9/SPHK1/IL1R2/ADAM17/IRAK3/MIR27A/HIF1A/IFIH1/MIR21/RIPK2/IRAK2/RABGEF1/KLF4/IL1RN/TNFAIP3
GO:1902075	cellular response to salt	133	-0.311213	-1.54606	0.00204557	0.0447327	0.0391171	2441	tags=26%, list=19%, signal=22%	TRPM2/CYP11B2/TGM2/AQP2/CHRM1/CHRNB2/NFATC4/MCOLN1/P2RY12/LY6H/LY6G6D/RASAL1/BRAF/P2RX4/B2M/NEUROD2/HSPA5/PDGFB/CLIC4/AOC1/PPP1R9B/ITPKC/TUBA1A/SCNN1D/GNA15/SLC13A5/JUNB/DMTN/JUND/FOS/PTGS2/PPIF/ZC3H12A/JUN/FOSB
GO:0031099	regeneration	111	-0.323254	-1.53199	0.00183525	0.0416769	0.0364449	2118	tags=29%, list=17%, signal=24%	NNMT/FLNA/GJD4/KLF5/F7/PTPN12/FKBP1B/BRAF/VTN/CCND1/MAP2K2/AKIRIN1/LAMB2/SRSF5/CDKN1A/LGR6/ULK1/MDK/NINJ1/ANXA3/APOA4/TARBP2/CEBPB/EZH2/ADM/TNF/KREMEN1/DUSP10/SLC7A5/KLF4/NR4A3/JUN
GO:0048511	rhythmic process	181	-0.295657	-1.52845	0.000638472	0.0208411	0.0182248	1442	tags=20%, list=11%, signal=18%	ID2/KDM5B/EP300/CRY2/FBXW7/HSPA5/HNF4A/ARRB2/SREBF1/PER2/NAMPT/KLF9/MAP2K6/PROK2/NGFR/SIAH2/MDK/AHR/ATF5/ADORA1/BHLHE40/NRIP1/AGRP/CRY1/EZH2/TNF/SIK1/JUND/NFKB2/NFIL3/ADORA2A/RELB/PER1/EGR3/KLF10/TNFAIP6
GO:0006936	muscle contraction	177	-0.298368	-1.52773	0.000192447	0.00941992	0.00823737	2848	tags=39%, list=22%, signal=31%	TCAP/TNNT3/JUP/TNNI2/KCNA1/GHRL/ENO1/SGCA/TBX2/GATA4/ADRA2A/SYNM/MYL6B/RNF207/KCNJ2/MYBPC3/DES/CHRNB2/PGAM2/SLC6A8/FLNA/CTTN/ADRA2B/KCNJ12/SUMO1/CXCR4/FKBP1B/SCN1B/CALCA/PIK3CG/OXT/P2RX4/PDE4B/MYH14/MYL6/BDKRB2/SLC9A1/CHRNE/ADRA1B/SMTN/DAPK3/SCN4A/PPP1R13L/MAP2K6/PROK2/TPM4/EHD3/FXYD1/ATP2A2/ASPH/SCN4B/LTB4R/TNNT1/MYL9/DOCK4/ATP1B1/ADORA1/GSN/SPHK1/SMAD7/EDN2/GHSR/GSTO1/MAP2K3/TNF/MIR21/NR4A1/PTG…
GO:0098657	import into cell	134	-0.308843	-1.52626	0.000959818	0.0273816	0.0239442	1831	tags=24%, list=14%, signal=21%	SLC36A1/SLC3A2/CACNA1B/SLC8A2/RAMP3/ISCU/ACSL3/SLC9A1/SCN4A/SLC1A5/FLOT1/PER2/SLC24A4/PRNP/SLC11A2/SLC1A4/KCNJ4/ITGB3/SLC22A4/SCNN1D/ATP1B1/PPP3R1/IRS2/SLC2A3/ACSL1/SLC15A4/SLC30A1/TNF/SNCA/SLC15A3/SLC7A5/THBS1
GO:0062013	positive regulation of small molecule metabolic process	94	-0.326511	-1.52541	0.00219388	0.0469968	0.041097	2122	tags=29%, list=17%, signal=24%	MIR210/NNMT/PRKCE/DGAT2/TMSB4X/LPGAT1/APOE/MID1IP1/ARPP19/TWIST1/CES1/AVP/SREBF1/APOC2/APOA4/IRS2/CRY1/GHSR/HIF1A/ADM/STARD4/TNF/SNCA/PMAIP1/PTGS2/NR4A3/IL1B
GO:0071248	cellular response to metal ion	135	-0.307968	-1.52178	0.00141979	0.0344801	0.0301516	1443	tags=20%, list=11%, signal=18%	B2M/MT1DP/NEUROD2/EIF2AK3/HSPA5/MT1X/MT1B/MT1A/CLIC4/AOC1/MTF1/PRNP/HSD17B1/ITPKC/TUBA1A/SLC13A5/NCF1/JUNB/DMTN/SNCA/JUND/FOS/MMP9/PTGS2/PPIF/JUN/FOSB
GO:1903828	negative regulation of protein localization	142	-0.306125	-1.51727	0.00206822	0.0451235	0.0394588	1954	tags=25%, list=15%, signal=21%	SUMO1/GBP1/UBE2J1/FKBP1B/APOE/SNX3/MFHAS1/RAB11FIP5/PPM1F/YOD1/DPH3/CHP1/PKDCC/SREBF1/DNAJA1/DERL2/ANKRD13A/SPI1/TP53INP2/TGFB1/LATS2/TMEM98/LILRB4/DERL3/RHOQ/INSIG1/GHSR/DMTN/FFAR2/MIDN/BCL2L1/TXN/PIM3/RSAD2/IL1B
GO:0001503	ossification	254	-0.279577	-1.51581	0.000140433	0.00738039	0.00645387	1816	tags=33%, list=14%, signal=29%	CTNNBIP1/TNFRSF11A/GDF10/HDAC7/MIR214/CRIM1/FZD1/SORT1/TCIRG1/DDX5/LRP3/CCDC154/ADAR/ATF4/CLEC3B/MIR210/FOXC2/SRGN/TOB1/ALPL/MMP14/CALCA/EBP/WNT11/GFRA4/RRBP1/OXT/SLC24A3/CLIC1/JAG1/CCR1/PDLIM7/TWIST1/INPPL1/VEGFC/FASN/PKDCC/SOX11/EIF2AK3/FSTL3/COL13A1/SBNO2/GTPBP4/RBPJ/TWSG1/MAPK14/SMOC1/HEMGN/SUCO/FAM20C/MAP2K6/COL2A1/SOST/TPM4/SNX10/HNRNPC/MDK/KAZALD1/TP53INP2/ESRRA/VDR/BMP2/GDF2/ISG15/WNT3/AR…
GO:0051346	negative regulation of hydrolase activity	197	-0.297138	-1.51369	0.000399207	0.0153931	0.0134607	2211	tags=28%, list=17%, signal=23%	LAMTOR5/PAPLN/WFIKKN1/PLXNB3/SPINT2/CST4/IFI6/PI3/GPSM1/SERPINA11/NOL3/FKBP1B/BCL2L12/DNAJB6/VTN/MAPK7/CAST/TRIAP1/CHP1/APLP2/CRY2/AVP/HRAS/ARRB2/CAMK2A/MASTL/SERPINB1/PPP1R9B/CST7/CRB2/LAMP3/WFIKKN2/LRP1/SIAH2/SPRY1/DDX3X/CSTA/VEGFA/CR1/LTF/TNF/MIR21/LGALS3/SNCA/PLAUR/CDKN2D/NR4A1/ADORA2A/THBS1/MMP9/SLPI/PTGS2/SERPING1/KLF4/PPP1R15A
GO:0009914	hormone transport	181	-0.290721	-1.50293	0.00106618	0.0290266	0.0253827	2475	tags=28%, list=19%, signal=23%	FAM3D/IL11/TRPM2/ADRA2A/TCIRG1/SERP1/VGF/STX1A/TMF1/RAB11FIP2/PRKCE/PAX8/HNF1A/FKBP1B/SLC3A2/VAMP8/GLP1R/FFAR1/RAB11FIP5/POMC/KDM5B/SOX11/CRY2/HNF4A/SREBF1/PER2/GPR27/CDK16/NLGN2/ENSA/ADORA1/CPLX1/TRH/RAB8B/TCF7L2/IRS2/CRY1/GHSR/FFAR2/HIF1A/MIDN/ADM/TNF/PIM3/SLC7A5/HCAR2/RAB1A/IL1RN/OSM/IL1B
GO:0071559	response to transforming growth factor beta	190	-0.289994	-1.4902	0.000388073	0.0153395	0.0134138	2640	tags=33%, list=21%, signal=26%	ZBTB7A/PDCD5/GIPC1/HTRA3/TGFB1I1/EID2/TNXB/GDF10/CLDN5/ITGB5/ZFHX3/PXN/CDKN2B/ZNF703/CLEC3B/WFIKKN1/ADAMTSL2/FURIN/EMILIN1/COL4A2/AXIN1/STRAP/ONECUT2/STK16/FOXH1/RUNX3/MAPK7/EP300/SOX11/COL3A1/HSPA5/TGFBR1/ARRB2/SNW1/TWSG1/ING2/VASN/CDKN1C/DLX1/SPI1/WFIKKN2/SPRY1/PPM1A/TGFB1/BMP2/LATS2/SMAD7/LRRC32/YES1/ADAM17/FBN2/SKIL/MIR27A/MIR21/LTBP1/ZEB2/FOS/SMURF1/THBS1/ADAM9/NFKBIZ/JUN
GO:0071560	cellular response to transforming growth factor beta stimulus	186	-0.288793	-1.4738	0.000768708	0.0232756	0.0203536	2640	tags=32%, list=21%, signal=26%	ZBTB7A/PDCD5/GIPC1/HTRA3/TGFB1I1/EID2/TNXB/GDF10/CLDN5/ITGB5/PXN/CDKN2B/ZNF703/CLEC3B/WFIKKN1/ADAMTSL2/FURIN/EMILIN1/COL4A2/AXIN1/STRAP/ONECUT2/STK16/FOXH1/MAPK7/EP300/SOX11/COL3A1/HSPA5/TGFBR1/ARRB2/SNW1/TWSG1/ING2/VASN/CDKN1C/DLX1/SPI1/WFIKKN2/SPRY1/PPM1A/TGFB1/BMP2/LATS2/SMAD7/LRRC32/YES1/ADAM17/FBN2/SKIL/MIR27A/MIR21/LTBP1/ZEB2/FOS/SMURF1/THBS1/ADAM9/NFKBIZ/JUN
GO:0044403	biological process involved in symbiotic interaction	219	-0.279772	-1.47376	0.000812709	0.0242964	0.0212463	1784	tags=23%, list=14%, signal=20%	CLDN9/APOE/SLC3A2/VAMP8/SNX3/TRIM26/VAPA/SLC52A2/AZU1/FASN/EP300/CHMP1B/PGLYRP1/AVP/UVRAG/CHMP4B/SNW1/CD55/SLC1A5/DYNLT1/FCN3/SIGLEC1/CHMP1A/RAB7A/ITGB3/SIVA1/FUCA2/GSN/LGALS1/VPS37B/PLSCR1/TREM1/SFTPD/CR1/CHD1/CTSL/CHMP4BP1/CHMP2B/CAMP/VPS18/LTF/BCL2L1/CXCL8/CCL4/IFIT1/LDLR/IFITM3/CCL3/ZC3H12A/ICAM1/JUN
GO:0033674	positive regulation of kinase activity	273	-0.263065	-1.47216	0.000672214	0.0215577	0.0188514	1669	tags=23%, list=13%, signal=21%	SLC8A2/ANG/PDGFRB/LILRA5/EREG/CCND1/MERTK/MAP2K2/PIK3R5/AZU1/VEGFC/PDGFC/CDK5R2/MAP3K11/ERBB2/RANBP2/CLU/FBXW7/HRAS/SNX9/UNC119/TELO2/PDGFB/SESN2/RALB/PPP2CA/CDKN1A/STRADB/DDR1/MAP2K6/PRNP/LRP8/ABI1/EPHB4/SPDYE7P/ITGB3/DDX3X/TGFB1/CAMKK2/CIB1/ADAM8/VEGFA/AREG/ADORA1/SASH1/PRKCD/NCF1/TRAF4/ACSL1/ADAM17/EZH2/MAP2K3/LTF/TNF/MIR21/SNCA/TXN/FCGR1A/NBN/S100A12/HBEGF/THBS1/ADAM9/IL1B
GO:0070372	regulation of ERK1 and ERK2 cascade	176	-0.284544	-1.46763	0.00123967	0.0315908	0.027625	1690	tags=22%, list=13%, signal=19%	BRAF/PDGFRB/CCR1/MFHAS1/RAMP3/CX3CL1/PDGFC/DUSP3/ERBB2/FBXW7/HRAS/ARRB2/SSTR4/PDGFB/TRAF7/APIP/PSCA/BTN2A2/SPRY1/ITGB3/TGFB1/CIB1/BMP2/CCL2/DUSP6/MARCO/MIR27A/TNF/MIR21/RIPK2/TNIP1/CCL4/MIR23A/DUSP10/CCL3/CCL3L3/ICAM1/IL1B/JUN
GO:0002263	cell activation involved in immune response	230	-0.273741	-1.43343	0.000719798	0.022495	0.019671	887	tags=16%, list=7%, signal=15%	AP1G1/SPI1/LRP1/DLL1/MDK/TICAM1/ANXA3/TGFB1/ZBTB7B/TMEM98/BCL3/LILRA2/GAB2/LGALS1/SMAD7/CR1/NMI/MAD2L2/NLRP3/JUNB/SLC15A4/TNF/MIR21/LGALS3/RIPK2/NBN/DYSF/RABGEF1/RELB/CCL3/NFKBID/ZC3H12A/CLEC4D/NR4A3/NFKBIZ/ICAM1/CD177
GO:0045055	regulated exocytosis	151	-0.288372	-1.42829	0.00184058	0.0416978	0.0364632	2502	tags=28%, list=20%, signal=23%	ITGAM/RAB5A/VAMP3/ADRA2A/SYNGR3/PTGDS/RAP1B/CTBP2/STX1A/VAMP2/DVL1/STX3/RAB11FIP2/RPH3A/MILR1/PIP5K1C/SYNGR2/PIK3CG/BRAF/VAMP8/RAB11FIP5/STXBP2/CDK5R2/IL4R/DNAJC5/STX11/CACNB4/AP1G1/SPI1/ATP2A2/ANXA3/GAB2/CPLX1/NAPA/DMTN/VPS18/SNCA/RABGEF1/PLEK/CCL3/NR4A3/CD177
GO:0050817	coagulation	156	-0.286953	-1.42741	0.00159769	0.0375201	0.0328099	2131	tags=26%, list=17%, signal=22%	EMILIN1/FLNA/CSRP1/F7/ADRA2B/P2RY12/F10/APOE/PIK3CG/SELP/VTN/CLIC1/MERTK/SCUBE1/TLN1/COL3A1/PROC/EMILIN2/HNF4A/PDGFB/MAPK14/FERMT3/GP9/GP1BB/ITGB3/MYL9/GNA13/ANXA2/MMRN1/PEAR1/PLSCR1/PRKCD/DMTN/PROS1/PLAUR/ADORA2A/THBS1/SLC4A1/PLEK/SERPING1
GO:0051047	positive regulation of secretion	195	-0.277468	-1.41459	0.00109355	0.0296012	0.0258851	1695	tags=19%, list=13%, signal=17%	OXT/P2RX4/VAMP8/ANG/FFAR1/ACSL3/VEGFC/CDK5R2/IL4R/SOX11/AVP/SSTR4/GPR27/SNF8/MAP2K6/TLR2/AP1G1/RAB7A/TGFB1/NLGN2/BMP2/ADAM8/ADORA1/GAB2/ANXA2/TRH/RAB8B/TCF7L2/IRS2/FFAR2/HIF1A/SNCA/ADORA2A/HCAR2/ADAM9/IL1B/CD177
GO:0002460	adaptive immune response based on somatic recombination of immune receptors built from immunoglobulin superfamily domains	233	-0.263305	-1.41034	0.00126424	0.0319338	0.027925	664	tags=15%, list=5%, signal=14%	TGFB1/ZBTB7B/AHR/TMEM98/BCL3/LILRB4/IL1R1/C1QB/ARID5A/GNL1/SMAD7/CR1/PRKCD/MAD2L2/NLRP3/CR1L/JUNB/ADAM17/SLC15A4/TNF/MIR21/RIPK2/FCGR1A/NBN/NFKB2/RELB/SERPING1/NFKBID/RSAD2/CD274/ZC3H12A/NFKBIZ/IL1B/TNFAIP3
GO:0010876	lipid localization	285	-0.252798	-1.39459	0.00109018	0.0295945	0.0258793	2023	tags=24%, list=16%, signal=20%	ATG9A/FITM1/MFSD2A/PLA2G2E/XKR7/PCSK9/DGAT2/ANO7/GM2A/MIR34A/APOE/SLC10A4/OXT/P2RX4/PRAP1/PITPNM3/VAPA/CES1/BDKRB2/ACSL3/POMC/TRIAP1/KDM5B/CLU/CRY2/FBXW7/PDZD8/NPC2/SREBF2/STARD3NL/SSTR4/SREBF1/MAP2K6/PLA2G2D/RBP5/LRP1/NFKB1/APOC2/ATP11B/GLTP/ITGB3/APOA4/PLIN3/NRIP1/ANXA2/EHD1/PLSCR1/PNPLA8/PRKCD/IRS2/CRY1/ACSL1/FFAR2/RBP7/MIR27A/STARD4/TNF/ATG2A/SQLE/LDLR/THBS1/SLC4A1/PTGS2/CHKA/ZC3H12A/IL1B/NFK…
GO:0042060	wound healing	290	-0.257005	-1.38308	0.000569306	0.0195572	0.0171021	2131	tags=24%, list=17%, signal=21%	EMILIN1/PRKCE/FLNA/FOXC2/CSRP1/F7/ADRA2B/CXCR4/P2RY12/F10/COL5A1/MIR34A/RHOC/APOE/PIK3CG/SELP/VTN/CLIC1/PDGFRB/EREG/MERTK/CX3CL1/SCUBE1/TLN1/ARHGAP24/ERBB2/COL3A1/CHMP1B/PROC/EMILIN2/HRAS/TGFBR1/HNF4A/CHMP4B/PDGFB/DRD5/MAPK14/CDKN1A/FERMT3/DDR1/TNFRSF12A/GP9/CHMP1A/GP1BB/ITGB3/MYL9/TGFB1/VEGFA/GNA13/ANXA2/MMRN1/PEAR1/PLSCR1/PRKCD/CHMP4BP1/CHMP2B/DMTN/ADAM17/HIF1A/TNF/PROS1/HBEGF/B4GALT1/PLAUR/ADO…
GO:0071692	protein localization to extracellular region	226	-0.262619	-1.37656	0.00174931	0.0402087	0.035161	1142	tags=15%, list=9%, signal=14%	SREBF1/STEAP3/PER2/GPR27/CDK16/TLR2/AP1G1/TGFB1/NLGN2/ENSA/ADAM8/CPLX1/TRH/RAB8B/TCF7L2/IRS2/GHSR/DMTN/FFAR2/FBN2/HIF1A/MIDN/TNF/LTBP1/RAB13/PIM3/ADORA2A/HCAR2/PLEK/RSAD2/IL1RN/ADAM9/IL1B
GO:0071496	cellular response to external stimulus	247	-0.258136	-1.37299	0.00120353	0.0312802	0.0273534	1312	tags=17%, list=10%, signal=16%	EIF2AK3/FAS/HSPA5/CD68/SREBF2/SNW1/SREBF1/SESN2/FOSL1/RALB/SH3GLB1/KANK2/CDKN1A/AOC1/WNT9B/BCL10/CASP5/PPP1R9B/GABARAPL2/ULK1/RRAGD/NFKB1/JMY/VDR/ITGB3/PLIN3/GAS2L1/UPP1/NUAK2/GADD45A/CPEB4/FOXO3/MAP1LC3B/EIF2AK2/IRF1/FOS/PMAIP1/SLC7A5/PTGS2/ZC3H12A/KLF10/IL1B/NR4A2
GO:0052547	regulation of peptidase activity	262	-0.25552	-1.37134	0.0023075	0.0487672	0.0426451	1418	tags=18%, list=11%, signal=16%	TRIAP1/AKIRIN2/APLP2/EIF2AK3/AVP/FAS/BBC3/ARRB2/CTSS/SERPINB1/BCL10/CST7/NGFR/CRB2/LAMP3/WFIKKN2/LRP1/SIAH2/ASPH/CTSD/DDX3X/CSTA/VEGFA/GSN/CR1/APH1A/NLRP3/CTSL/CYCS/S100A9/LTF/TNF/MIR21/SNCA/RIPK2/PLAUR/PMAIP1/CDKN2D/NR4A1/ADORA2A/THBS1/MMP9/SLPI/PTGS2/SERPING1/KLF4
GO:0015711	organic anion transport	245	-0.258019	-1.36869	0.00166987	0.0388554	0.0339776	1846	tags=22%, list=14%, signal=19%	MFSD10/SLC36A1/APOE/SLC10A4/SLC3A2/OXT/SLC16A11/P2RX4/SLC52A2/CES1/BDKRB2/ACSL3/AVP/SLC7A4/SLC1A5/SSTR4/SLC4A3/PER2/CACNB4/SFXN5/MAP2K6/PLA2G2D/SLC16A3/SLC1A4/RBP5/MPC1/SLC16A6/SLC2A14/SLC25A39/GLTP/SLC22A4/SLC7A7/SLC35B1/SLC2A6/ADORA1/SLC13A5/TRH/PNPLA8/CR1/IRS2/SLC2A3/ACSL1/RBP7/SLC15A4/TNF/SNCA/SLC26A8/ADORA2A/SLC7A5/THBS1/SLC4A1/PTGS2/IL1B
GO:0034762	regulation of transmembrane transport	332	-0.250418	-1.3456	0.000518981	0.0180251	0.0157622	2129	tags=25%, list=17%, signal=21%	KCNG4/MIR210/PRKCE/FLNA/MIR326/ARC/GPR35/MIR185/KCNJ12/SUMO1/PCSK9/EPO/FKBP1B/TMSB4X/SCN1B/MIR34A/KCNF1/PIK3CG/CACNA1B/BRAF/KCNV1/P2RX4/PDE4B/CLIC1/KCNC3/OXSR1/ARPP19/RAMP3/TWIST1/ISCU/KCNK13/SLC9A1/CX3CL1/OAZ2/CHP1/SHANK3/FXYD6/SCN4A/IFNGR2/RTN2/PER2/MAPK14/CACNB4/CTSS/CLIC4/KCNC1/GNB2/PRNP/CNIH2/NLGN3/EHD3/DIAPH1/FXYD1/KCNA10/SCN4B/KCNJ4/KCNH3/ITGB3/NLGN2/CCL2/ATP1B1/PPP3R1/KCNK7/SESTD1/RHOQ/IR…
GO:0006403	RNA localization	168	0.407434	1.54365	0.000760812	0.023192	0.0202805	3940	tags=46%, list=31%, signal=32%	ATM/NUP43/NUP160/XPO1/THOC3/FBL/LRPPRC/RUVBL1/NUP93/NUP107/PARP11/CCT3/SHQ1/NUP205/ATR/TSC1/ATXN2/PRPF6/THOC7/UPF3A/CCT4/PCID2/TPR/NUP88/SMG1/CCT7/SRSF1/EXOSC10/PHAX/CKAP5/TERF1/THOC5/EIF5A2/ZNHIT6/THOC2/NUP54/NCBP1/CCT6A/MAGOHB/GLE1/MX2/IWS1/MCM3AP/RFTN1/NUP155/NUP133/NUP50/XPO5/NUP188/NSUN2/UPF2/NUP210/NOL6/NUP37/TST/NUP85/TOMM20/PIH1D1/PNPT1/TGFBR2/UPF3B/THOC6/MRPL18/AAAS/RUVBL2/DKC1/RBM8A/NUP…
GO:0071838	cell proliferation in bone marrow	3	0.941103	1.56028	0.00199164	0.0439602	0.0384416	626	tags=67%, list=5%, signal=63%	LEF1/SETD4
GO:0071863	regulation of cell proliferation in bone marrow	3	0.941103	1.56028	0.00199164	0.0439602	0.0384416	626	tags=67%, list=5%, signal=63%	LEF1/SETD4
GO:0032259	methylation	256	0.408416	1.59476	4.30635e-05	0.00317195	0.00277375	4322	tags=52%, list=34%, signal=35%	TFB1M/MPHOSPH8/TARBP1/TRMT1L/METTL15/SETDB2/MYC/ATRX/THADA/PRMT2/NSUN6/TRMT10B/PCMTD2/METTL18/DPH5/FBL/NSUN5P1/PCMTD1/METTL2A/ZC3H13/METTL13/MTO1/WDR77/OGT/PRMT7/METTL6/SETD4/NSUN4/METTL4/TRMT11/METTL3/DIMT1/PAGR1/WDR6/PAXIP1/TRMT13/LCMT2/MTAP/PHF20/PARP1/MLLT10/MTR/METTL23/METTL25/PRMT3/WDR82/CTR9/TRDMT1/TRMT12/SMYD2/ATF7IP/KMT2A/ASH1L/TRMT2B/SNRPB/CLNS1A/CAMKMT/MTF2/FTSJ3/SMYD5/DNMT3A/FAM86B1/S…
GO:0051276	chromosome organization	417	0.404351	1.6032	9.64352e-08	3.64409e-05	3.18663e-05	4342	tags=49%, list=34%, signal=34%	ATM/ATF7IP2/MSH2/PTTG2/CHMP7/MPHOSPH8/SPICE1/TTN/SETDB2/MYC/FBXO4/ATRX/G3BP1/APEX1/PRKCQ/MORC2/ANAPC5/PIBF1/SMC6/RIOK2/ANAPC4/MIS12/MCM8/UCHL5/CDC16/NCAPD2/MTERF1/WRN/TP53/ACTR8/MNAT1/MLH3/HORMAD1/RUVBL1/NSMCE1/ASCC3/SUN1/RAD50/NUP107/DPF2/POT1/STAG1/PURA/NUMA1/NSMCE4A/NCAPD3/ERCC4/CCT3/HMBOX1/TRAPPC12/ATR/CHAMP1/HELQ/HDAC8/NSMCE2/ZW10/PHB2/SMARCAL1/PDS5A/GNL3/NEK7/PARP1/GNL3L/CCT4/PCID2/TPR/AIFM…
GO:0032543	mitochondrial translation	114	0.438229	1.61368	0.00127322	0.0320751	0.0280485	4681	tags=54%, list=37%, signal=35%	MRPL42/LRPPRC/DROSHA/SHMT2/MRPL21/QRSL1/MRPL49/ALKBH1/MTRF1/MRPL1/YARS2/MRPS27/DARS2/MRPL46/MRPL24/RPUSD3/MRPS35/MRPL40/MRPL50/MRPL37/MTIF3/MRPL30/MRPS16/MRPL51/MRPL9/GFM2/MRPL43/MRPL45/MRPL47/PTCD3/MRPL17/MRPS30/RARS2/MRPL53/MRPL2/MTG1/MRPS31/IARS2/MRPS18B/C1QBP/MALSU1/MRPL18/DAP3/NOA1/AARS2/MTIF2/MRPL48/FASTKD2/MRPS25/MRPL34/GFM1/METTL8/MRPS14/TRMT10C/TRUB2/COA3/MRPS2/GATC/MRPL20/MRPL32/MRPS22/…
GO:0006260	DNA replication	199	0.422988	1.62359	5.80298e-05	0.00380968	0.00333143	3793	tags=42%, list=30%, signal=30%	POLH/NOC3L/FAM111A/ATRX/PRIM1/ORC2/RAD17/MCM8/UCHL5/REV1/WRN/PRIMPOL/TP53/ACTR8/METTL4/RUVBL1/SUPT16H/RAD50/PURA/ORC3/SAMHD1/ORC5/POLK/ATR/TBRG1/POLG2/USP37/SMARCAL1/PDS5A/PARP1/RRM1/KCTD13/NUCKS1/DNAJA3/POLI/RMI1/ATF1/ORC4/GEN1/CHTF8/CDK2AP1/CTC1/RECQL/RFC5/MCM3/RFC2/TERF1/FAF1/POLL/RBBP4/MCMBP/RPA1/RRM2B/POLA2/REV3L/LIG3/RFC1/FBXO5/EHMT2/LIG1/NASP/MEAF6/ANKRD17/HELB/BAZ1A/SMC3/MGME1/INO80D/ACTL…
GO:0140053	mitochondrial gene expression	138	0.434713	1.62609	0.000348076	0.014415	0.0126054	4153	tags=48%, list=32%, signal=33%	TFB1M/MRPL42/TEFM/FASTKD1/LRPPRC/DROSHA/SHMT2/MTERF1/METTL4/MTERF4/MRPL21/TRNT1/QRSL1/MRPL49/ALKBH1/MTRF1/MRPL1/YARS2/MRPS27/ELAC2/DARS2/MRPL46/MRPL24/RPUSD3/MRPS35/MRPL40/MRPL50/MRPL37/MTIF3/MRPL30/MRPS16/THAP11/MRPL51/MRPL9/GFM2/MRPL43/TRIT1/MRPL45/MRPL47/PTCD3/MRPL17/MRPS30/RARS2/MRPL53/MRPL2/MTG1/MRPS31/IARS2/PNPT1/MRPS18B/C1QBP/MALSU1/MRPL18/DAP3/NOA1/AARS2/MTIF2/MRPL48/FASTKD2/MRPS25/MRPL34…
GO:0050851	antigen receptor-mediated signaling pathway	165	0.441329	1.6713	5.8474e-05	0.00380968	0.00333143	1460	tags=25%, list=11%, signal=23%	CCR7/TXK/TESPA1/THEMIS/IGKC/CD3G/BTN3A3/BTN3A2/TRAT1/CD8B/PLCG1/SKAP1/BANK1/ITK/CD79A/UBASH3A/LCK/PLEKHA1/MS4A1/FCRL3/SLC39A10/KLHL6/BTN3A1/CD3D/NFATC2/CD28/STAP1/IKBKB/MNDA/CD22/LPXN/GCSAM/HLA-DPB1/MEF2C/BLK/BLNK/EIF2B1/RAB29/EIF2B3/CBLB/RC3H2/FOXP1
GO:0022613	ribonucleoprotein complex biogenesis	398	0.425571	1.68407	1.17833e-08	1.1138e-05	9.73973e-06	4228	tags=51%, list=33%, signal=35%	ATM/TFB1M/WDR3/METTL15/WDR74/NVL/RNASEL/PSIP1/XPO1/METTL18/RPS15/DDX10/FBL/UTP6/NSUN5P1/RIOK2/EIF3K/WDR77/DROSHA/DDX23/EXOSC2/MPHOSPH10/MDN1/SDAD1/SF3B3/PRMT7/EXOSC8/NSUN4/EIF2S3/WDR36/MCTS1/RUVBL1/WDR12/MTERF4/ABCE1/UTP20/GCFC2/RPS25/EXOSC3/GEMIN8/NOL8/DIMT1/GEMIN7/CUL4A/TMA16/RRP36/GEMIN5/PRPF8/SHQ1/ATR/TSC1/SF3A3/GTPBP10/PRPF6/UTP3/RPS28/SPATA5/DDX18/RPS17/DDX20/SNRPA1/GNL3L/DHX30/NOL11/WDR75/…
GO:0071034	CUT catabolic process	5	0.87596	1.6855	0.00214497	0.0464378	0.0406081	1560	tags=80%, list=12%, signal=70%	EXOSC2/EXOSC3/ZCCHC7/EXOSC10
GO:0034502	protein localization to chromosome	72	0.499555	1.71889	0.000438302	0.0162378	0.0141993	4734	tags=62%, list=37%, signal=40%	LEF1/MSH2/CHMP7/ATRX/MIS12/MCM8/POT1/CCT3/TRAPPC12/ATR/CHAMP1/ZW10/ZMYND8/GNL3/GNL3L/CCT4/NIPBL/CCT7/KNTC1/TERF1/XRCC5/CCT6A/RPA1/CTCF/RB1/BUB3/WBP2/SPIDR/VRK1/PIH1D1/SMC5/RUVBL2/DKC1/TNKS/CCT5/PARP3/ZNF827/ACD/XRCC4/RPA2/PPHLN1/MCM9/RCC2/CCT8/SETD2
GO:0043171	peptide catabolic process	17	0.662209	1.74888	0.00215795	0.0464378	0.0406081	1289	tags=29%, list=10%, signal=26%	ERAP2/LNPEP/DPEP2/ERAP1/IDE
GO:0007064	mitotic sister chromatid cohesion	22	0.628838	1.77431	0.00235748	0.0493638	0.0431668	3785	tags=68%, list=30%, signal=48%	ATRX/STAG1/HDAC8/NSMCE2/PDS5A/SMC1A/NIPBL/CHTF8/RB1/STAG2/SMC3/SMC5/PDS5B/POGZ/TNKS
GO:0033044	regulation of chromosome organization	195	0.470114	1.80302	3.6353e-07	0.000104069	9.10043e-05	2566	tags=35%, list=20%, signal=29%	ATM/ATF7IP2/MPHOSPH8/SETDB2/MYC/FBXO4/ATRX/PRKCQ/MORC2/ANAPC5/SMC6/RIOK2/ANAPC4/UCHL5/CDC16/NCAPD2/ACTR8/MNAT1/RUVBL1/NSMCE1/RAD50/DPF2/POT1/NUMA1/NSMCE4A/NCAPD3/ERCC4/CCT3/HMBOX1/TRAPPC12/ATR/HDAC8/NSMCE2/ZW10/GNL3/NEK7/PARP1/GNL3L/CCT4/PCID2/TPR/SMG1/NAT10/CDC23/SENP6/CCT7/EXOSC10/GEN1/KNTC1/ATF7IP/PBRM1/TACC3/CTC1/CDK5RAP2/SMC4/TERF1/SMARCA2/XRCC5/CCT6A/ANAPC7/CTCF/SETDB1/YLPM1/MAP3K4/BAZ1B/AP…
GO:0031445	regulation of heterochromatin formation	22	0.640375	1.80686	0.00149096	0.0359313	0.0314206	3121	tags=59%, list=24%, signal=45%	ATF7IP2/MPHOSPH8/SETDB2/MORC2/ZNF445/TPR/CTR9/ATF7IP/L3MBTL3/SETDB1/DNMT1/KDM1A/BAZ1A
GO:0000056	ribosomal small subunit export from nucleus	7	0.859691	1.82279	0.000428713	0.0160501	0.0140352	1414	tags=71%, list=11%, signal=64%	XPO1/RPS15/RIOK2/NUP88/LTV1
GO:0033750	ribosome localization	14	0.73018	1.84064	0.000863563	0.0254146	0.0222241	1414	tags=57%, list=11%, signal=51%	XPO1/RPS15/RIOK2/MDN1/SDAD1/ABCE1/NUP88/LTV1
GO:0034470	ncRNA processing	343	0.476823	1.88124	1e-10	1.5745e-07	1.37684e-07	4189	tags=54%, list=33%, signal=37%	TFB1M/TARBP1/SMAD2/WDR3/TRMT1L/METTL15/WDR74/THADA/NVL/NSUN6/RNASEL/FARS2/TRMT10B/METTL18/RPS15/DDX10/FBL/UTP6/NSUN5P1/RIOK2/METTL2A/ADAT1/MTO1/DROSHA/EXOSC2/MPHOSPH10/INTS2/METTL6/TP53RK/TP53/EXOSC8/NSUN4/WDR36/WDR12/OSGEP/MTERF4/UTP20/RPS25/TRMT11/INTS7/METTL3/EXOSC3/ELP4/NOL8/DIMT1/WDR6/RRP36/ELAC1/PUS10/TRMT13/TRNT1/INTS4/SHQ1/INTS9/LCMT2/UTP3/RPS28/ALKBH1/ELP3/DDX18/RPS17/NOL11/WDR75/RPP38/P…

## Sheet: Table S8
Table S8 GO classification in broader functional categories in cohort A and B.
Cohort A					Cohort B
Depleted in elder	CA		GamC		Depleted in elder	CA		GamC
Functional categories	GO ID	Description	GO ID	Description	Functional categories	GO ID	Description	GO ID	Description
Cell cycle and proliferation			GO:0071838	cell proliferation in bone marrow	Cell cycle and proliferation			GO:0071838	cell proliferation in bone marrow
			GO:0071863	regulation of cell proliferation in bone marrow				GO:0006260	DNA replication
			GO:0110030	regulation of G2/MI transition of meiotic cell cycle				GO:0007064	mitotic sister chromatid cohesion
Stem cell and morphogenesis			GO:0060033	anatomical structure regression				GO:0034502	protein localization to chromosome
	GO:2000736	regulation of stem cell differentiation	GO:2000736	regulation of stem cell differentiation				GO:0071863	regulation of cell proliferation in bone marrow
Regulation of apoptosis			GO:0071865	regulation of apoptotic process in bone marrow cell	Cilium motility	GO:0003356	regulation of cilium beat frequency
Epigenetic and macromolecule modification	GO:0006325	chromatin organization	GO:0006325	chromatin organization		GO:0060296	regulation of cilium beat frequency involved in ciliary motility
	GO:0007549	dosage compensation			Epigenetic	GO:0090309	positive regulation of DNA methylation-dependent heterochromatin formation	GO:0051276	chromosome organization
	GO:0009048	dosage compensation by inactivation of X chromosome						GO:0032259	methylation
	GO:0032259	methylation	GO:0032259	methylation				GO:0033044	regulation of chromosome organization
	GO:0043414	macromolecule methylation	GO:0043414	macromolecule methylation				GO:0031445	regulation of heterochromatin formation
	GO:0033044	regulation of chromosome organization	GO:0033044	regulation of chromosome organization		GO:0090309	positive regulation of DNA methylation-dependent heterochromatin formation
Genomic instability	GO:0006974	cellular response to DNA damage stimulus	GO:0006974	cellular response to DNA damage stimulus	Immune response			GO:0050851	antigen receptor-mediated signaling pathway
	GO:0006281	DNA repair	GO:0006281	DNA repair	Kidney development	GO:0090184	positive regulation of kidney development
	GO:0071824	protein-DNA complex subunit organization			Mitochondrial function			GO:0140053	mitochondrial gene expression
Immune response	GO:0042113	B cell activation						GO:0032543	mitochondrial translation
	GO:0048535	lymph node development	GO:0048535	lymph node development	Neural processes	GO:0060161	positive regulation of dopamine receptor signaling pathway
	GO:0002584	negative regulation of antigen processing and presentation of peptide antigen	GO:0002584	negative regulation of antigen processing and presentation of peptide antigen		GO:1903367	positive regulation of fear response
			GO:0043923	positive regulation by host of viral transcription		GO:0050909	sensory perception of taste
	GO:0002913	positive regulation of lymphocyte anergy				GO:0021756	striatum development
	GO:0002669	positive regulation of T cell anergy			Purine and sulfate metabolism	GO:0050427	3'-phosphoadenosine 5'-phosphosulfate metabolic process
			GO:0002331	pre-B cell allelic exclusion		GO:0034035	purine ribonucleoside bisphosphate metabolic process
			GO:0002568	somatic diversification of T cell receptor genes	Protein degradation			GO:0043171	peptide catabolic process
			GO:0002681	somatic recombination of T cell receptor gene segments	RNA metabolism and transcription			GO:0071034	CUT catabolic process
			GO:0033153	T cell receptor V(D)J recombination				GO:0034470	ncRNA processing
	GO:0033151	V(D)J recombination						GO:0006403	RNA localization
Intercellular comunication			GO:0061110	dense core granule biogenesis	Traslation			GO:0022613	ribonucleoprotein complex biogenesis
			GO:2000705	regulation of dense core granule biogenesis				GO:0000056	ribosomal small subunit export from nucleus
Energy metabolism	GO:0046033	AMP metabolic process						GO:0033750	ribosome localization
Mytochondia function	GO:0140053	mitochondrial gene expression
Neural proceeses			GO:0021952	central nervous system projection neuron axonogenesis
			GO:0045163	clustering of voltage-gated potassium channels
			GO:0097026	dendritic cell dendrite assembly
			GO:0021873	forebrain neuroblast division
			GO:2000547	regulation of dendritic cell dendrite assembly
	GO:0048752	semicircular canal morphogenesis
			GO:0021756	striatum development
Protein degradation			GO:0016567	protein ubiquitination
RNA metabolism and transcription			GO:0006354	DNA-templated transcription elongation
	GO:0016071	mRNA metabolic process	GO:0016071	mRNA metabolic process
	GO:0006397	mRNA processing	GO:0006397	mRNA processing
	GO:0034660	ncRNA metabolic process	GO:0034660	ncRNA metabolic process
	GO:0034470	ncRNA processing	GO:0034470	ncRNA processing
	GO:0006403	RNA localization
			GO:0000956	nuclear-transcribed mRNA catabolic process
	GO:0008380	RNA splicing	GO:0008380	RNA splicing
Traslation	GO:0002181	cytoplasmic translation	GO:0002181	cytoplasmic translation
	GO:0022618	ribonucleoprotein complex assembly	GO:0022618	ribonucleoprotein complex assembly
	GO:0022613	ribonucleoprotein complex biogenesis	GO:0022613	ribonucleoprotein complex biogenesis
	GO:0071826	ribonucleoprotein complex subunit organization	GO:0071826	ribonucleoprotein complex subunit organization
			GO:0042255	ribosome assembly
Transport			GO:0010766	negative regulation of sodium ion transport
			GO:0003097	renal water transport
Cohort A					Cohort B
Enriched in elder	CA		GamC		Enriched in elder	CA		GamC
Functional categories	GO ID	Description	GO ID	Description	Functional categories	GO ID	Description	GO ID	Description
Signal transduction	GO:1901099	negative regulation of signal transduction in absence of ligand			Cell-cell adhesion	GO:0022407	regulation of cell-cell adhesion	GO:0022408	negative regulation of cell-cell adhesion
Defense and response to stimuli	GO:0001906	cell killing	GO:0001906	cell killing	Cellular signalling			GO:0140467	integrated stress response signaling
	GO:0042742	defense response to bacterium	GO:0042742	defense response to bacterium				GO:1901186	positive regulation of ERBB signaling pathway
	GO:0071216	cellular response to biotic stimulus	GO:0071216	cellular response to biotic stimulus				GO:0038066	p38MAPK cascade
	GO:0071280	cellular response to copper ion						GO:1900744	regulation of p38MAPK cascade
	GO:0071222	cellular response to lipopolysaccharide	GO:0071222	cellular response to lipopolysaccharide
	GO:0071219	cellular response to molecule of bacterial origin	GO:0071219	cellular response to molecule of bacterial origin	Defense and response to stimuli			GO:0140895	cell surface toll-like receptor signaling pathway
	GO:0050832	defense response to fungus	GO:0050832	defense response to fungus		GO:0071216	cellular response to biotic stimulus	GO:0071216	cellular response to biotic stimulus
	GO:0050829	defense response to Gram-negative bacterium	GO:0050829	defense response to Gram-negative bacterium
	GO:0050830	defense response to Gram-positive bacterium	GO:0050830	defense response to Gram-positive bacterium		GO:0071222	cellular response to lipopolysaccharide	GO:0071222	cellular response to lipopolysaccharide
	GO:0009595	detection of biotic stimulus	GO:0009595	detection of biotic stimulus				GO:0050832	defense response to fungus
			GO:0006887	exocytosis		GO:0071260	cellular response to mechanical stimulus
	GO:0051873	killing by host of symbiont cells	GO:0051873	killing by host of symbiont cells		GO:0071219	cellular response to molecule of bacterial origin	GO:0071219	cellular response to molecule of bacterial origin
	GO:0031640	killing of cells of another organism	GO:0031640	killing of cells of another organism		GO:0098542	defense response to other organism
	GO:0070942	neutrophil mediated cytotoxicity				GO:0010742	macrophage derived foam cell differentiation
			GO:0002548	monocyte chemotaxis		GO:0010743	regulation of macrophage derived foam cell differentiation
	GO:0006909	phagocytosis	GO:0006909	phagocytosis		GO:0009617	response to bacterium
			GO:0031349	positive regulation of defense response				GO:0043331	response to dsRNA
	GO:0090026	positive regulation of monocyte chemotaxis	GO:0090026	positive regulation of monocyte chemotaxis				GO:0070555	response to interleukin-1
			GO:0002833	positive regulation of response to biotic stimulus		GO:0032496	response to lipopolysaccharide	GO:0032496	response to lipopolysaccharide
			GO:0032103	positive regulation of response to external stimulus		GO:0009612	response to mechanical stimulus
	GO:0050764	regulation of phagocytosis				GO:0002237	response to molecule of bacterial origin	GO:0002237	response to molecule of bacterial origin
			GO:0002831	regulation of response to biotic stimulus				GO:0032495	response to muramyl dipeptide
	GO:0009617	response to bacterium	GO:0009617	response to bacterium	Extracellular matrix catabolism			GO:0030574	collagen catabolic process
	GO:0009620	response to fungus	GO:0009620	response to fungus	Hormone-related processes	GO:0060986	endocrine hormone secretion
	GO:0032496	response to lipopolysaccharide	GO:0032496	response to lipopolysaccharide		GO:0006694	steroid biosynthetic process
	GO:0002237	response to molecule of bacterial origin	GO:0002237	response to molecule of bacterial origin		GO:0050810	regulation of steroid biosynthetic process
			GO:0002347	response to tumor cell	Inhibition of muscle cell differentiation			GO:0045662	negative regulation of myoblast differentiation
Detoxification	GO:0097242	amyloid-beta clearance			Inflammation			GO:0071347	cellular response to interleukin-1
	GO:0098754	detoxification	GO:0098754	detoxification				GO:0002544	chronic inflammatory response
	GO:0097237	cellular response to toxic substance	GO:0097237	cellular response to toxic substance		GO:0002367	cytokine production involved in immune response	GO:0002367	cytokine production involved in immune response
						GO:0007249	I-kappaB kinase/NF-kappaB signaling
Kidney development	GO:0072109	glomerular mesangium development				GO:0006954	inflammatory response
Hormone-related processes	GO:0030520	intracellular estrogen receptor signaling pathway						GO:0150076	neuroinflammatory response
Inflammation			GO:0002367	cytokine production involved in immune response				GO:0002718	regulation of cytokine production involved in immune response
	GO:0002269	leukocyte activation involved in inflammatory response	GO:0002269	leukocyte activation involved in inflammatory response		GO:0043122	regulation of I-kappaB kinase/NF-kappaB signaling
			GO:0001909	leukocyte mediated cytotoxicity	Immune response	GO:0019884	antigen processing and presentation of exogenous antigen
	GO:1900227	positive regulation of NLRP3 inflammasome complex assembly				GO:0019724	B cell mediated immunity
			GO:0002718	regulation of cytokine production involved in immune response				GO:0006956	complement activation
	GO:0034341	response to type II interferon	GO:0034341	response to type II interferon				GO:0002455	humoral immune response mediated by circulating immunoglobulin
	GO:0035456	response to interferon-beta				GO:0045087	innate immune response
Immune response	GO:0002218	activation of innate immune response	GO:0002218	activation of innate immune response		GO:0002443	leukocyte mediated immunity
	GO:0061844	antimicrobial humoral immune response mediated by antimicrobial peptide	GO:0061844	antimicrobial humoral immune response mediated by antimicrobial peptide		GO:0002396	MHC protein complex assembly
	GO:0019730	antimicrobial humoral response	GO:0019730	antimicrobial humoral response				GO:0002385	mucosal immune response
			GO:0140895	cell surface toll-like receptor signaling pathway				GO:0002274	myeloid leukocyte activation
	GO:0006959	humoral immune response						GO:0050868	negative regulation of T cell activation
			GO:0002418	immune response to tumor cell				GO:0002221	pattern recognition receptor signaling pathway
	GO:0002227	innate immune response in mucosa	GO:0002227	innate immune response in mucosa		GO:0002501	peptide antigen assembly with MHC protein complex
			GO:0002758	innate immune response-activating signaling pathway		GO:0043370	regulation of CD4-positive, alpha-beta T cell differentiation
	GO:0002385	mucosal immune response	GO:0002385	mucosal immune response		GO:0002440	production of molecular mediator of immune response
	GO:0002275	myeloid cell activation involved in immune response	GO:0002275	myeloid cell activation involved in immune response		GO:0002700	regulation of production of molecular mediator of immune response
	GO:0002274	myeloid leukocyte activation	GO:0002274	myeloid leukocyte activation		GO:0016032	viral process
	GO:0002444	myeloid leukocyte mediated immunity			Metabolism and molecule transport	GO:0019915	lipid storage	GO:0010677	negative regulation of cellular carbohydrate metabolic process
	GO:0002251	organ or tissue specific immune response	GO:0002251	organ or tissue specific immune response		GO:0009896	positive regulation of catabolic process	GO:0019915	lipid storage
			GO:0002221	pattern recognition receptor signaling pathway		GO:0031331	positive regulation of cellular catabolic process	GO:0070328	triglyceride homeostasis
			GO:0045089	positive regulation of innate immune response		GO:0042149	cellular response to glucose starvation	GO:0055090	acylglycerol homeostasis
			GO:0045088	regulation of innate immune response		GO:0032369	negative regulation of lipid transport	GO:0032369	negative regulation of lipid transport
[truncated: 21 more rows]

## Sheet: Table S9
Table S9 Association analysis between accelerometer data and HRV indices. R, Spearman correlation coefficients; FDR, false discovery rate.
[truncated: 46 more rows]

[truncated: 6 more sheets: Table S10, Table S11, Table S12, Table S13, Table S14, Table S15]
